# Supplementary material for: Diel transcriptional responses of coral-Symbiodiniaceae holobiont to elevated temperature
Source: Commun Biol. 2024 Jul 19;7:882. doi: 10.1038/s42003-024-06542-6 (PMC11271600; doi:10.1038/s42003-024-06542-6)
Supplement: Supplementary file 4 — Supplementary Data 1 [file 42003_2024_6542_MOESM4_ESM.xlsx]

## Sheet: Tab.1
Tab.1-Rhythmicity test of algal density, photosynthetic efficiency, reactive oxygen species (ROS) leakage, and lipid peroxidation in the A. tenuis holobiont (Cosinor algorithm) under DD, LD and HLD conditions.
IDs	acrophase	amplitude	pvalue	qvalue	Mean
LD-Algal density	2.89679	0.130863	0.110066	0.12579	1.49417
LD-Fv/Fm	22.5466	0.0143604	0.0139628	0.0285073	0.707333
LD-ROS	17.3311	0.220032	0.0142536	0.0285073	0.795833
LD-Lipd peroxidation	15.5982	2.72029	0.0054008	0.0216032	10.7833
HLD-Algal density	5.54681	0.253448	0.345151	0.345151	1.12583
HLD-Fv/Fm	23.2743	0.0441273	0.0385788	0.0514384	0.580833
HLD-ROS	16.4274	0.545591	0.00383516	0.0216032	1.68083
HLD-Lipd peroxidation	17.1048	9.9041	0.0232606	0.037217	26.9333
DD-Algal density	6.94482	0.255269	0.0719688	0.0719688	1.445
DD-Fv/Fm	0	0.015	0.03125	0.0416667	0.71
DD-ROS	16.4955	0.208462	0.00451785	0.0180714	0.66875
DD-Lipd peroxidation	15.4607	3.5258	0.0118803	0.0237605	11.225
