# Supplementary material for: Diel transcriptional responses of coral-Symbiodiniaceae holobiont to elevated temperature
Source: Commun Biol. 2024 Jul 19;7:882. doi: 10.1038/s42003-024-06542-6 (PMC11271600; doi:10.1038/s42003-024-06542-6)
Supplement: Supplementary file 5 — Supplementary Data 2 [file 42003_2024_6542_MOESM5_ESM.xlsx]

## Sheet: Tab.1
Tab.1-gene list of identify rhythmic genes in coral host under LD (JTK, p-value < 0.02)
IDs	acrophase	amplitude	pvalue	qvalue	Mean	METHOD	id	Contig ID	Molecule	Method	Length NT	Length AA	GC perc	Gene name	Tax	KEGG ID	KEGGFUN	KEGGPATH	COG ID	COGFUN	COGPATH	PFAM	DD_1_24	DD_1_6	DD_1_12	DD_1_18	DD_2_24	DD_2_6	DD_2_12	DD_2_18	LD_1_24	LD_1_6	LD_1_12	LD_1_18	LD_2_24	LD_2_6	LD_2_12	LD_2_18	LD_3_24	LD_3_6	LD_3_12	LD_3_18	HLD_1_24	HLD_1_6	HLD_1_12	HLD_1_18	HLD_2_24	HLD_2_6	HLD_2_12
megahit_390561_2-688	6	2.24633	2.16e-05	0.0266494	2.09572	JTKA27	megahit_390561_2-688	megahit_390561	CDS	Prodigal	687	229	44.4	UTP18	k_Eukaryota;n_Opisthokonta;n_Metazoa;n_Eumetazoa;p_Cnidaria;c_Anthozoa;n_Hexacorallia;o_Scleractinia;n_Astrocoeniina;f_Acroporidae;g_Acropora	K14553*	U3 small nucleolar RNA-associated protein 18	Genetic Information Processing; Translation; Ribosome biogenesis in eukaryotes | Brite Hierarchies; Protein families: genetic information processing; Ribosome biogenesis	ENOG410YBWP*	UTP18, small subunit (SSU) processome component, homolog (yeast)	Function unknown	PF07716 [Basic region leucine zipper]	2.52074	3.76343	0.2346	0.19532	2.78186	8.23816	1.14573	0.261812	2.85761	3.94272	0.378368	0.140748	2.17036	7.86116	0.213663	0.172964	1.78082	5.10799	0.382989	0.1101	1.60496	6.3361	0.120258	0.131288	1.68802	4.56075	0.361872
megahit_161873_656-856	12	6.83717	2.16e-05	0.0266494	7.50348	JTKA27	megahit_161873_656-856	megahit_161873	CDS	Prodigal	201	67	41.79	HLF	k_Eukaryota;n_Opisthokonta;n_Metazoa;n_Eumetazoa;p_Cnidaria;c_Anthozoa;n_Hexacorallia;o_Scleractinia;n_Astrocoeniina;f_Acroporidae;g_Acropora	K09057*	hepatic leukemia factor	Organismal Systems; Environmental adaptation; Circadian rhythm - fly | Brite Hierarchies; Protein families: genetic information processing; Transcription factors	ENOG410YJ8G*	CCAAT enhancer binding protein (C EBP)	Transcription	PF07716 [Basic region leucine zipper]	0.0127019	0.12599	14.1651	0.323407	0.116462	3.08592	12.3221	0.0359885	0.0913135	4.95604	20.472	0.904106	0.247012	7.29908	27.9767	1.68001	0.0111731	5.76397	18.2971	0.614552	0.129835	1.89217	11.8944	1.18318	0.11434	0.235314	17.4541
megahit_1271932_823-1632	12	2.84895	2.16e-05	0.0266494	2.96969	JTKA27	megahit_1271932_823-1632	megahit_1271932	CDS	Prodigal	810	270	44.32	HLF	k_Eukaryota;n_Opisthokonta;n_Metazoa;n_Eumetazoa;p_Cnidaria;c_Anthozoa;n_Hexacorallia;o_Scleractinia;n_Astrocoeniina;f_Acroporidae;g_Acropora	K09057	hepatic leukemia factor	Organismal Systems; Environmental adaptation; Circadian rhythm - fly | Brite Hierarchies; Protein families: genetic information processing; Transcription factors	ENOG410YJ8G*	CCAAT enhancer binding protein (C EBP)	Transcription	PF07716 [Basic region leucine zipper]	0.0963554	3.00199	8.39245	0.338994	0.079398	2.09525	4.11633	0.303416	0.0633631	3.09418	7.59268	0.614602	0.0813713	2.31873	11.0651	0.650621	0.120039	2.35638	6.776	1.43419	0.0409897	0.735682	8.18313	1.479	0.152343	4.38922	15.4881
megahit_269455_427-1140	6	5.83864	2.16e-05	0.0266494	5.82352	JTKA27	megahit_269455_427-1140	megahit_269455	CDS	Prodigal	714	238	45.1	HLF	k_Eukaryota;n_Opisthokonta;n_Metazoa;n_Eumetazoa;p_Cnidaria;c_Anthozoa;n_Hexacorallia;o_Scleractinia;n_Astrocoeniina;f_Acroporidae;g_Acropora	K09057	hepatic leukemia factor	Organismal Systems; Environmental adaptation; Circadian rhythm - fly | Brite Hierarchies; Protein families: genetic information processing; Transcription factors	ENOG410YJ8G	CCAAT enhancer binding protein (C EBP)	Transcription	PF07716 [Basic region leucine zipper]	11.2338	13.9802	0.449918	0.194938	8.88686	25.0628	0.144006	0.389862	6.23693	10.3362	0.889881	0.187226	5.85701	22.6727	0.433971	0.279175	7.51851	14.8965	0.702919	0.163718	4.71035	15.228	0.693261	0.143954	4.70691	13.6888	0.824334
megahit_2623047_88-339	12	0.15678	2.16e-05	0.0266494	0.304285	JTKA27	megahit_2623047_88-339	megahit_2623047	CDS	Prodigal	252	84	45.24	FTH1	k_Eukaryota;n_Opisthokonta;n_Metazoa;n_Eumetazoa;p_Cnidaria;c_Anthozoa;n_Hexacorallia;o_Scleractinia;n_Astrocoeniina;f_Acroporidae;g_Acropora	K00522*	ferritin heavy chain [EC:1.16.3.2]	Cellular Processes; Cell growth and death; Ferroptosis | Cellular Processes; Cell growth and death; Necroptosis | Organismal Systems; Digestive system; Mineral absorption | Brite Hierarchies; Protein families: signaling and cellular processes; Exosome	COG1528	Ferritin-like protein	Inorganic ion transport and metabolism	PF00210 [Ferritin-like domain]	0.242742	0.24691	0.455727	0.180523	0.263981	0.286551	0.292392	0.161786	0.0609897	0.3224	0.518008	0.265138	0.188501	0.399779	0.51014	0.304329	0.0937476	0.443606	0.546251	0.241075	0.245734	0.325744	0.41036	0.258352	0.198407	0.12605	0.548997
megahit_534811_240-929	15	12.8076	2.16e-05	0.0266494	14.2554	JTKA27	megahit_534811_240-929	megahit_534811	CDS	Prodigal	690	230	44.2	CRY	k_Eukaryota;n_Opisthokonta;n_Metazoa;n_Eumetazoa;p_Cnidaria;c_Anthozoa;n_Hexacorallia;o_Scleractinia;n_Astrocoeniina;f_Acroporidae;g_Acropora;s_Acropora millepora	K02295*	cryptochrome	Organismal Systems; Environmental adaptation; Circadian rhythm | Brite Hierarchies; Protein families: genetic information processing; DNA repair and recombination proteins	COG0415*	Deoxyribodipyrimidine photolyase	DNA replication, recombination and repair	PF03441 [FAD binding domain of DNA photolyase]	0.22238	1.35798	27.1625	6.13296	0.390951	1.54561	22.0509	6.1606	0.483565	4.47125	41.8465	11.7244	0.397069	1.71393	41.1346	10.5836	0.793893	2.76116	37.0497	14.4685	0.31516	0.674841	16.8088	4.48063	0.360149	0.911799	51.4527
megahit_2448076_3-812	15	9.59745	2.16e-05	0.0266494	13.0241	JTKA27	megahit_2448076_3-812	megahit_2448076	CDS	Prodigal	810	270	43.33	CRY	k_Eukaryota;n_Opisthokonta;n_Metazoa;n_Eumetazoa;p_Cnidaria;c_Anthozoa;n_Hexacorallia;o_Scleractinia;n_Astrocoeniina;f_Acroporidae;g_Acropora;s_Acropora millepora	K02295*	cryptochrome	Organismal Systems; Environmental adaptation; Circadian rhythm | Brite Hierarchies; Protein families: genetic information processing; DNA repair and recombination proteins	COG0415*	Deoxyribodipyrimidine photolyase	DNA replication, recombination and repair	PF03441 [FAD binding domain of DNA photolyase]	0.545282	1.42216	31.5179	9.55048	0.401564	1.36438	32.1091	9.61589	0.306697	3.37063	36.9155	9.64991	0.833808	2.00422	47.0339	11.8305	0.569821	2.56505	38.7536	8.23924	0.492919	0.227794	22.0539	6.79375	0.198012	0.942612	36.6183
megahit_261126_1277-2131	15	4.61123	2.16e-05	0.0266494	5.83914	JTKA27	megahit_261126_1277-2131	megahit_261126	CDS	Prodigal	855	285	44.44	CRY	k_Eukaryota;n_Opisthokonta;n_Metazoa;n_Eumetazoa;p_Cnidaria;c_Anthozoa;n_Hexacorallia;o_Scleractinia;n_Astrocoeniina;f_Acroporidae;g_Acropora	K02295*	cryptochrome	Organismal Systems; Environmental adaptation; Circadian rhythm | Brite Hierarchies; Protein families: genetic information processing; DNA repair and recombination proteins	COG0415*	Deoxyribodipyrimidine photolyase	DNA replication, recombination and repair	PF00875 [DNA photolyase]	0.0935258	0.871038	15.5954	3.1743	0.183139	0.44144	7.95691	2.5467	0.183524	1.4632	15.8275	3.14941	0.265284	1.19863	24.2782	6.48766	0.207099	1.44584	14.5017	2.79726	0.20075	0.0737528	10.8194	2.90041	0.119254	0.3587	17.4743
megahit_2808162_1-411	15	0.931293	2.16e-05	0.0266494	1.03959	JTKA27	megahit_2808162_1-411	megahit_2808162	CDS	Prodigal	411	137	40.63	CRY	k_Eukaryota;n_Opisthokonta;n_Metazoa;n_Eumetazoa;p_Cnidaria;c_Anthozoa;n_Hexacorallia;o_Scleractinia;n_Astrocoeniina;f_Acroporidae;g_Acropora	K02295*	cryptochrome	Organismal Systems; Environmental adaptation; Circadian rhythm | Brite Hierarchies; Protein families: genetic information processing; DNA repair and recombination proteins	COG0415*	Deoxyribodipyrimidine photolyase	DNA replication, recombination and repair	PF00875 [DNA photolyase]	0	0.0207558	1.84194	0.291546	0.0665305	0.0143886	1.36164	0.0385601	0.0588557	0.260473	2.054	0.650167	0.0528258	0.210615	5.47647	1.27584	0.0330439	0.346215	2.17823	0.649354	0.0126668	0.0271896	3.11772	1.16111	0	0.0581942	4.40864
megahit_2123248_2236-2358	15	9.50071	2.16e-05	0.0266494	8.81798	JTKA27	megahit_2123248_2236-2358	megahit_2123248	CDS	Prodigal	123	41	39.84		k_Eukaryota;n_Opisthokonta;n_Metazoa;n_Eumetazoa;p_Cnidaria;c_Anthozoa;n_Hexacorallia;o_Scleractinia;n_Astrocoeniina;f_Acroporidae;g_Acropora								0.394971	0.764814	13.3205	5.31454	1.19397	1.90247	8.62705	4.43094	0.836387	3.34748	16.7332	14.6696	0.492611	2.59718	17.7623	9.90689	2.15774	3.34763	18.1714	14.1523	0.772338	1.31286	4.11475	4.19728	0.520668	1.11232	17.0629
megahit_2869114_2-148	15	4.1921	2.16e-05	0.0266494	6.30252	JTKA27	megahit_2869114_2-148	megahit_2869114	CDS	Prodigal	147	49	42.86		k_Eukaryota;n_Opisthokonta;n_Metazoa;n_Eumetazoa;p_Cnidaria;c_Anthozoa;n_Hexacorallia;o_Scleractinia;n_Astrocoeniina;f_Acroporidae;g_Acropora;s_Acropora millepora								0.501462	0.40516	9.02861	1.68981	0.69366	0.575104	6.88046	1.64009	0.312371	1.89723	18.7034	4.27476	0.194343	0.869421	19.0848	3.26692	0.219691	0.854696	23.4209	3.19581	0.189162	0.628662	6.31178	1.33565	0.0244978	0.481128	14.9259
megahit_304172_1211-2563	15	4.80978	2.16e-05	0.0266494	4.64135	JTKA27	megahit_304172_1211-2563	megahit_304172	CDS	Prodigal	1353	451	47.75		k_Eukaryota;n_Opisthokonta;n_Metazoa;n_Eumetazoa;p_Cnidaria;c_Anthozoa;n_Hexacorallia;o_Scleractinia;n_Astrocoeniina;f_Acroporidae;g_Acropora								0.314662	0.50227	8.66744	3.80889	0.58756	0.823144	4.62143	1.1742	0.565048	1.4682	10.6595	5.02699	0.29241	1.90432	11.4492	7.21036	0.79299	2.47459	10.0417	4.12296	0.474457	0.554332	2.74736	3.96577	0.294904	0.515154	6.86691
megahit_1243675_2-166	15	1.4128	2.16e-05	0.0266494	1.31781	JTKA27	megahit_1243675_2-166	megahit_1243675	CDS	Prodigal	165	55	44.85		k_Eukaryota;n_Opisthokonta;n_Metazoa;n_Eumetazoa;p_Cnidaria;c_Anthozoa;n_Hexacorallia;o_Scleractinia;n_Astrocoeniina;f_Acroporidae;g_Acropora;s_Acropora millepora								0.0923883	0.537751	2.726	0.959273	0.121995	0.230104	1.4076	2.88221	0.0366531	0.451518	4.14709	1.89633	0.0200782	0.137999	5.3924	0.572755	0.126979	0.161121	3.38414	2.00512	0.0931113	0.147901	2.63238	0.872305	0.0869499	0.754	6.54491
megahit_3051574_2-274	12	4.60983	2.16e-05	0.0266494	4.57663	JTKA27	megahit_3051574_2-274	megahit_3051574	CDS	Prodigal	273	91	45.79		k_Eukaryota;n_Opisthokonta;n_Metazoa;n_Eumetazoa;p_Cnidaria;c_Anthozoa;n_Hexacorallia;o_Scleractinia;n_Astrocoeniina;f_Acroporidae;g_Acropora								0.037312	1.92476	9.26427	0.108394	0.249609	2.99526	1.87403	0.164043	0.175671	7.04149	13.1634	0.691285	0.152087	6.82181	19.1604	1.17405	0.0391264	1.39738	6.07081	0.433343	0.162476	1.38931	0.783138	0.0967863	0.117723	3.02081	5.82376
megahit_2612078_2739-2834	12	1.72847	2.16e-05	0.0266494	1.79139	JTKA27	megahit_2612078_2739-2834	megahit_2612078	CDS	Prodigal	96	32	40.62		k_Eukaryota;n_Opisthokonta;n_Metazoa;n_Eumetazoa;p_Cnidaria;c_Anthozoa;n_Hexacorallia;o_Scleractinia;n_Astrocoeniina;f_Acroporidae;g_Acropora								0.106626	2.65067	7.43031	0.295111	0.0582754	2.19622	2.47808	0.197601	0.0623554	1.7648	3.60863	0.336632	0	2.19472	8.18724	0.543678	0	1.79638	4.2502	0.737234	0	0.342729	10.4945	1.3568	0.0810354	4.00529	9.76213
megahit_1517683_1-303	12	5.55668	8.66e-05	0.0499675	15.133	JTKA27	megahit_1517683_1-303	megahit_1517683	CDS	Prodigal	303	101	43.56	TXNRD	k_Eukaryota;n_Opisthokonta;n_Metazoa;n_Eumetazoa;p_Cnidaria;c_Anthozoa;n_Hexacorallia;o_Scleractinia;n_Astrocoeniina;f_Acroporidae;g_Acropora;s_Acropora millepora	K22182*	thioredoxin reductase (NADPH) [EC:1.8.1.9]	Metabolism; Metabolism of other amino acids; Selenocompound metabolism | Human Diseases; Cancers: Overview; Pathways in cancer | Human Diseases; Cancers: Specific types; Hepatocellular carcinoma	COG1249*	Pyruvate/2-oxoglutarate dehydrogenase complex, dihydrolipoamide dehydrogenase (E3) component, and related enzymes	Energy production and conversion	PF02852 [Pyridine nucleotide-disulphide oxidoreductase, dimerisation domain]	8.40419	13.926	16.4611	10.2981	9.51583	19.3303	13.3341	10.5449	9.90692	15.613	19.572	10.9731	9.15672	18.6999	18.6054	9.89467	9.4736	17.3442	24.6116	13.7905	10.0955	18.3066	15.2024	10.1098	10.1723	16.7829	19.936
megahit_2193298_3-389	12	2.81308	8.66e-05	0.0499675	7.64347	JTKA27	megahit_2193298_3-389	megahit_2193298	CDS	Prodigal	387	129	44.96	ISCU	k_Eukaryota;n_Opisthokonta;n_Metazoa;n_Eumetazoa;p_Cnidaria;c_Anthozoa;n_Hexacorallia;o_Scleractinia;n_Astrocoeniina;f_Acroporidae;g_Acropora	K22068*	iron-sulfur cluster assembly enzyme ISCU, mitochondrial	Brite Hierarchies; Protein families: genetic information processing; Mitochondrial biogenesis	COG0822*	NifU homolog involved in Fe-S cluster formation	Energy production and conversion	PF01592 [NifU-like N terminal domain]	3.9714	7.07825	9.92262	7.10317	3.72004	8.01556	2.98156	6.15357	3.71968	7.95036	12.2478	6.71548	5.2514	10.1796	11.3189	6.84986	3.0773	7.46086	9.87388	4.34847	2.6951	4.50257	4.70747	2.26177	2.81001	4.53358	8.3537
megahit_2406297_7564-8352	12	0.154139	8.66e-05	0.0499675	0.18759	JTKA27	megahit_2406297_7564-8352	megahit_2406297	CDS	Prodigal	789	263	45.5	HLF	k_Eukaryota;n_Opisthokonta;n_Metazoa;n_Eumetazoa;p_Cnidaria;c_Anthozoa;n_Hexacorallia;o_Scleractinia;n_Astrocoeniina;f_Acroporidae;g_Acropora	K09057*	hepatic leukemia factor	Organismal Systems; Environmental adaptation; Circadian rhythm - fly | Brite Hierarchies; Protein families: genetic information processing; Transcription factors	ENOG410YJ8G*	CCAAT enhancer binding protein (C EBP)	Transcription	PF07716 [Basic region leucine zipper]	0.044986	0.143494	0.623942	0.0401882	0	0.0906424	8.28117	0	0.00997688	0.141051	0.557446	0.0218043	0.0188736	0.167807	0.866905	0.0530284	0.0287648	0.149466	0.357556	0.0335726	0	0.0788516	0.658232	0.133981	0	0.208709	0.957925
megahit_1730494_1135-1866	9	1.14636	8.66e-05	0.0499675	2.65581	JTKA27	megahit_1730494_1135-1866	megahit_1730494	CDS	Prodigal	732	244	44.13	DHRS12	k_Eukaryota;n_Opisthokonta;n_Metazoa;n_Eumetazoa;p_Cnidaria;c_Anthozoa;n_Hexacorallia;o_Scleractinia;n_Astrocoeniina;f_Acroporidae;g_Acropora	K11168*	dehydrogenase/reductase SDR family member 12 [EC:1.1.-.-]	Not Included in Pathway or Brite; Unclassified: metabolism; Enzymes with EC numbers	COG1028*	Dehydrogenases with different specificities (related to short-chain alcohol dehydrogenases)	General function prediction only|Secondary metabolites biosynthesis, transport and catabolism|Lipid metabolism	PF00106 [short chain dehydrogenase]	2.29188	6.92661	1.35792	0.964588	1.82362	7.99028	0.983435	0.530281	1.12973	5.5351	1.98168	1.15479	1.40994	7.85512	2.93037	1.09526	1.25157	4.09061	2.52652	1.34898	2.65895	4.13526	2.29351	1.05265	2.52929	11.7219	2.91698
megahit_3290287_231-878	9	1.17139	8.66e-05	0.0499675	2.29506	JTKA27	megahit_3290287_231-878	megahit_3290287	CDS	Prodigal	648	216	43.06	DHRS12	k_Eukaryota;n_Opisthokonta;n_Metazoa;n_Eumetazoa;p_Cnidaria;c_Anthozoa;n_Hexacorallia;o_Scleractinia;n_Astrocoeniina;f_Acroporidae;g_Acropora	K11168*	dehydrogenase/reductase SDR family member 12 [EC:1.1.-.-]	Not Included in Pathway or Brite; Unclassified: metabolism; Enzymes with EC numbers	COG1028*	Dehydrogenases with different specificities (related to short-chain alcohol dehydrogenases)	General function prediction only|Secondary metabolites biosynthesis, transport and catabolism|Lipid metabolism	PF00106 [short chain dehydrogenase];PF13561 [Enoyl-(Acyl carrier protein) reductase]	0.936671	2.93691	0.877207	0.386788	1.80396	2.76643	0.871646	0.0894117	0.917563	4.67339	1.34551	0.600161	1.34679	6.08395	2.32406	0.982772	1.13017	3.59618	1.92466	0.978583	1.55094	1.97341	1.15416	0.701258	1.72342	4.04979	2.48693
megahit_166688_2888-3304	15	2.22152	8.66e-05	0.0499675	2.07342	JTKA27	megahit_166688_2888-3304	megahit_166688	CDS	Prodigal	417	139	44.12	CRY	k_Eukaryota;n_Opisthokonta;n_Metazoa;n_Eumetazoa;p_Cnidaria;c_Anthozoa;n_Hexacorallia;o_Scleractinia;n_Astrocoeniina;f_Acroporidae;g_Acropora;s_Acropora millepora	K02295*	cryptochrome	Organismal Systems; Environmental adaptation; Circadian rhythm | Brite Hierarchies; Protein families: genetic information processing; DNA repair and recombination proteins	COG0415*	Deoxyribodipyrimidine photolyase	DNA replication, recombination and repair	PF03441 [FAD binding domain of DNA photolyase]	0.188923	1.4815	5.06311	3.58186	0.0706516	1.54896	1.9943	8.84778	0.0806288	1.33215	5.05343	2.02414	0.113763	0.748682	6.1178	0.975362	0.279061	0.558556	6.10595	2.64848	0.296262	0.261977	6.34969	2.13994	0.19516	2.7242	9.37668
megahit_2807452_1-318	15	3.0161	8.66e-05	0.0499675	3.16018	JTKA27	megahit_2807452_1-318	megahit_2807452	CDS	Prodigal	318	106	38.99	CRY	k_Eukaryota;n_Opisthokonta;n_Metazoa;n_Eumetazoa;p_Cnidaria;c_Anthozoa;n_Hexacorallia;o_Scleractinia;n_Astrocoeniina;f_Acroporidae;g_Acropora	K02295*	cryptochrome	Organismal Systems; Environmental adaptation; Circadian rhythm | Brite Hierarchies; Protein families: genetic information processing; DNA repair and recombination proteins	COG0415*	Deoxyribodipyrimidine photolyase	DNA replication, recombination and repair		0.0158774	0.0499176	6.26411	0.594261	0.0780599	0	3.54394	0.0452714	0.0384617	0.481388	9.03891	1.39834	0.0764157	0.42756	16.9242	4.85035	0.0142635	0.769578	7.20667	1.09048	0.148622	0.0408744	6.60378	1.80817	0.047007	0.0981506	10.1977
megahit_374291_1-492	15	0.209386	8.66e-05	0.0499675	0.263867	JTKA27	megahit_374291_1-492	megahit_374291	CDS	Prodigal	492	164	41.26	CRY	k_Eukaryota;n_Opisthokonta;n_Metazoa;n_Eumetazoa;p_Cnidaria;c_Anthozoa;n_Hexacorallia;o_Scleractinia;n_Astrocoeniina;f_Acroporidae;g_Acropora;s_Acropora millepora	K02295*	cryptochrome	Organismal Systems; Environmental adaptation; Circadian rhythm | Brite Hierarchies; Protein families: genetic information processing; DNA repair and recombination proteins	COG0415*	Deoxyribodipyrimidine photolyase	DNA replication, recombination and repair	PF03441 [FAD binding domain of DNA photolyase]	0.0154877	0.0317371	0.551711	0.218995	0.035862	0.0160612	1.23709	0.2116	0.0183271	0.0378449	0.817316	0.22364	0.0284999	0.0576791	1.04337	0.292476	0.030644	0.0400014	0.679053	0.21772	0.0485623	0.0106167	2.40613	0.733577	0	0.0363438	0.748559
megahit_802130_2-151	15	0.194551	8.66e-05	0.0499675	0.288501	JTKA27	megahit_802130_2-151	megahit_802130	CDS	Prodigal	150	50	42.67	CRY	k_Eukaryota;n_Opisthokonta;n_Metazoa;n_Eumetazoa;p_Cnidaria;c_Anthozoa;n_Hexacorallia;o_Scleractinia;n_Astrocoeniina;f_Acroporidae;g_Acropora	K02295*	cryptochrome	Organismal Systems; Environmental adaptation; Circadian rhythm | Brite Hierarchies; Protein families: genetic information processing; DNA repair and recombination proteins	COG0415*	Deoxyribodipyrimidine photolyase	DNA replication, recombination and repair	PF03441 [FAD binding domain of DNA photolyase]	0	0.042524	0.180084	0	0	0.0175213	0.505123	0.0263491	0	0.193136	0.756661	0.110981	0	0.0735154	1.34066	0.156094	0	0.0288146	0.530329	0.267953	0	0	0.992571	0.0985732	0.0238077	0.40902	1.20632
megahit_1659532_189-401	15	3.66466	8.66e-05	0.0499675	6.14044	JTKA27	megahit_1659532_189-401	megahit_1659532	CDS	Prodigal	213	71	40.38		k_Eukaryota;n_Opisthokonta;n_Metazoa;n_Eumetazoa;p_Cnidaria;c_Anthozoa;n_Hexacorallia;o_Scleractinia;n_Astrocoeniina;f_Acroporidae;g_Acropora;s_Acropora millepora								0.0708962	0.390584	8.48882	2.85661	0.0837734	1.0389	6.46353	3.9728	0.395956	2.45765	18.74	5.2961	0.165948	1.08426	13.1895	3.29592	0.125703	1.30069	26.1491	1.8749	0.0824169	0.275527	6.57669	1.69185	0.0717782	0.6066	14.307
megahit_1478772_1-165	15	0.299619	8.66e-05	0.0499675	0.408592	JTKA27	megahit_1478772_1-165	megahit_1478772	CDS	Prodigal	165	55	44.85		k_Eukaryota;n_Opisthokonta;n_Metazoa;n_Eumetazoa;p_Cnidaria;c_Anthozoa;n_Hexacorallia;o_Scleractinia;n_Astrocoeniina;f_Acroporidae;g_Acropora;s_Acropora millepora								0.0153482	0.0315888	0.76066	0.280155	0.0322979	0.0160612	0.484245	0.334624	0	0.218798	1.2935	0.330496	0	0.0386572	1.78337	0.221286	0.0123708	0.0781328	1.30574	0.156158	0	0	0.625173	0.239645	0.043475	0.035034	0.808673
megahit_467557_792-1319	12	4.48351	8.66e-05	0.0499675	7.66472	JTKA27	megahit_467557_792-1319	megahit_467557	CDS	Prodigal	528	176	44.32		k_Eukaryota;n_Opisthokonta;n_Metazoa;n_Eumetazoa;p_Cnidaria;c_Anthozoa;n_Hexacorallia;o_Scleractinia								0.0731868	5.72522	10.1821	0.268759	0.0445355	14.523	8.84031	0.352217	0.0801367	5.3721	38.6212	0.126343	0.0788022	5.97044	20.6705	0.216488	0.0881954	3.68418	16.9806	0.192701	0.0362579	2.21906	8.83229	0.368628	0.0683941	26.9866	13.3104
megahit_50114_1-1737	12	0.227456	8.66e-05	0.0499675	0.29403	JTKA27	megahit_50114_1-1737	megahit_50114	CDS	Prodigal	1737	579	42.77		k_Eukaryota;n_Opisthokonta;n_Metazoa;n_Eumetazoa;p_Cnidaria;c_Anthozoa;n_Hexacorallia;o_Scleractinia;n_Astrocoeniina;f_Acroporidae;g_Acropora				COG2802*	Uncharacterized protein, similar to the N-terminal domain of Lon protease	General function prediction only	PF13923 [Zinc finger, C3HC4 type (RING finger)]	0.00607929	0.184854	0.654743	0.0515761	0.0208029	0.134661	0.481959	0.0665118	0.0199287	0.133239	0.687662	0.0343698	0.00855457	0.295646	1.19766	0.0424821	0.020769	0.174939	0.574922	0.242365	0.0196802	0.0987794	1.47113	0.385147	0.00984134	0.385595	1.08072
megahit_1778184_1-660	9	1.27892	8.66e-05	0.0499675	1.51306	JTKA27	megahit_1778184_1-660	megahit_1778184	CDS	Prodigal	660	220	36.82		k_Eukaryota;n_Opisthokonta;n_Metazoa;n_Eumetazoa;p_Cnidaria;c_Anthozoa;n_Hexacorallia;o_Scleractinia;n_Astrocoeniina;f_Acroporidae;g_Acropora								0.517068	2.5506	0.940629	0.193691	0.483644	5.88292	0.562546	0.192935	0.607824	3.91556	1.82892	0.11889	0.627608	4.38299	1.58249	0.355014	0.266172	3.63953	1.00419	0.0113702	0.255025	2.05907	0.297773	0.0198071	0.336079	3.67634	0.987769
megahit_1778401_462-752	9	0.533945	8.66e-05	0.0499675	0.563248	JTKA27	megahit_1778401_462-752	megahit_1778401	CDS	Prodigal	291	97	36.77		k_Eukaryota;n_Opisthokonta;n_Metazoa;n_Eumetazoa;p_Cnidaria;c_Anthozoa;n_Hexacorallia;o_Scleractinia;n_Astrocoeniina;f_Acroporidae;g_Acropora								0.881879	2.79087	0.537117	0.518161	0.154455	7.04898	0.355081	1.23381	0.187147	1.8089	0.725548	0.0441302	0.269389	1.55149	0.684464	0.250454	0.265831	1.76419	0.845838	0.034032	0.783495	3.33378	0.256679	0.0440357	0.0533835	1.59201	0.299151
megahit_1459962_67-333	9	0.422445	8.66e-05	0.0499675	0.760825	JTKA27	megahit_1459962_67-333	megahit_1459962	CDS	Prodigal	267	89	39.33		k_Eukaryota;n_Opisthokonta;n_Metazoa;n_Eumetazoa;p_Cnidaria;c_Anthozoa;n_Hexacorallia;o_Scleractinia;n_Astrocoeniina;f_Acroporidae;g_Acropora								0	0.540409	0.30444	0	0.344623	0.421381	0.0594494	0	0.30217	2.00194	0.499279	0.0833617	0.205487	2.34078	0.334707	0.113047	0.301719	2.1292	0.736775	0.0602143	0.0781933	0.548288	0	0	0.0672827	0.437338	0.450836
megahit_2084817_1-345	9	0.0996383	8.66e-05	0.0499675	0.0858696	JTKA27	megahit_2084817_1-345	megahit_2084817	CDS	Prodigal	345	115	37.68		k_Eukaryota;n_Opisthokonta;n_Metazoa;n_Eumetazoa;p_Cnidaria;c_Anthozoa;n_Hexacorallia;o_Scleractinia;n_Astrocoeniina;f_Acroporidae;g_Acropora								0.253903	0.948137	0.0625375	0.130569	0.0301004	1.47649	0.0229397	0.167098	0.0297356	0.313175	0.144664	0.0192637	0.0319901	0.198595	0.12321	0.0218229	0.0489251	0.19929	0.0829227	0	0.17109	0.501894	0.096979	0	0.127741	2.15928	0.0518243
megahit_1591224_2118-3566	6	0.247655	0.000281385	0.0866104	0.475765	JTKA27	megahit_1591224_2118-3566	megahit_1591224	CDS	Prodigal	1449	483	43.2	phrB	k_Eukaryota;n_Opisthokonta;n_Metazoa;n_Eumetazoa;p_Cnidaria;c_Anthozoa;n_Hexacorallia;o_Scleractinia;n_Astrocoeniina;f_Acroporidae;g_Acropora	K01669*	deoxyribodipyrimidine photo-lyase [EC:4.1.99.3]	Brite Hierarchies; Protein families: genetic information processing; DNA repair and recombination proteins	COG0415*	Deoxyribodipyrimidine photolyase	DNA replication, recombination and repair	PF00875 [DNA photolyase];PF03441 [FAD binding domain of DNA photolyase]	0.441205	0.790982	0.190182	0.170401	0.534326	0.858017	0.0904665	0.129791	0.413164	0.695245	0.24749	0.288132	0.296941	1.20796	0.298554	0.225345	0.543924	0.764917	0.328142	0.255578	0.459945	0.965391	0.0953201	0.0721289	0.553031	1.172	0.282104
megahit_1292499_2482-2976	15	2.19367	0.000281385	0.0866104	11.3565	JTKA27	megahit_1292499_2482-2976	megahit_1292499	CDS	Prodigal	495	165	37.98	PDIA6, TXNDC7	k_Eukaryota;n_Opisthokonta;n_Metazoa;n_Eumetazoa;p_Cnidaria;c_Anthozoa;n_Hexacorallia;o_Scleractinia;n_Astrocoeniina;f_Acroporidae;g_Acropora	K09584*	protein disulfide-isomerase A6 [EC:5.3.4.1]	Genetic Information Processing; Folding, sorting and degradation; Protein processing in endoplasmic reticulum | Brite Hierarchies; Protein families: genetic information processing; Chaperones and folding catalysts | Brite Hierarchies; Protein families: genetic information processing; Membrane trafficking	COG0526*	Thiol-disulfide isomerase and thioredoxins	Energy production and conversion|Posttranslational modification, protein turnover, chaperones		8.1985	8.61649	10.7241	8.07157	9.39112	9.25911	6.67673	6.60086	8.25659	10.6552	13.6776	10.7849	8.32791	10.4817	14.6723	10.2318	9.70515	11.9872	16.9111	13.5719	12.362	17.1035	18.244	18.7684	19.2994	19.0651	18.914
megahit_242576_1-300	12	0.729592	0.000281385	0.0866104	1.43842	JTKA27	megahit_242576_1-300	megahit_242576	CDS	Prodigal	300	100	42.33	PDIA3, GRP58	k_Eukaryota;n_Opisthokonta;n_Metazoa;n_Eumetazoa;p_Cnidaria;c_Anthozoa;n_Hexacorallia;o_Scleractinia;n_Astrocoeniina;f_Acroporidae;g_Acropora	K08056*	protein disulfide-isomerase A3 [EC:5.3.4.1]	Genetic Information Processing; Folding, sorting and degradation; Protein processing in endoplasmic reticulum | Organismal Systems; Immune system; Antigen processing and presentation | Human Diseases; Infectious diseases: Viral; Human immunodeficiency virus 1 infection | Human Diseases; Infectious diseases: Viral; Human cytomegalovirus infection | Human Diseases; Infectious diseases: Viral; Epste…	COG0526*	Thiol-disulfide isomerase and thioredoxins	Energy production and conversion|Posttranslational modification, protein turnover, chaperones	PF00085 [Thioredoxin]	1.87309	0.547464	1.81424	0.235756	2.77534	0.305679	0.300688	0.0532201	0.823213	1.53566	2.16889	1.4845	0.93737	1.88188	2.2824	1.08468	0.640714	1.89149	2.8122	1.73046	2.92864	3.63442	0.776153	0.865662	2.1663	0.955169	2.22796
megahit_2325915_1-447	12	0.0503163	0.000183983	0.0866104	0.100833	JTKA27	megahit_2325915_1-447	megahit_2325915	CDS	Prodigal	447	149	45.64	HLF	k_Eukaryota;n_Opisthokonta;n_Metazoa;n_Eumetazoa;p_Cnidaria;c_Anthozoa;n_Hexacorallia;o_Scleractinia;n_Astrocoeniina;f_Acroporidae;g_Acropora	K09057*	hepatic leukemia factor	Organismal Systems; Environmental adaptation; Circadian rhythm - fly | Brite Hierarchies; Protein families: genetic information processing; Transcription factors	ENOG410YJ8G*	CCAAT enhancer binding protein (C EBP)	Transcription		0.0234053	1.06415	2.50848	0.121254	0.0262252	1.13338	0.271274	0.127546	0	0.0395024	0.360463	0	0	0.0647465	0.491622	0.0351467	0	0.0379412	0.162409	0.0192249	0	0.0638995	2.41188	0.737003	0.00572145	1.24233	0.413814
megahit_2075046_2-415	12	6.71026	0.000281385	0.0866104	14.1022	JTKA27	megahit_2075046_2-415	megahit_2075046	CDS	Prodigal	414	138	45.41	FTH1	k_Eukaryota;n_Opisthokonta;n_Metazoa;n_Eumetazoa;p_Cnidaria;c_Anthozoa;n_Hexacorallia;o_Scleractinia;n_Astrocoeniina;f_Acroporidae;g_Acropora;s_Acropora millepora	K00522*	ferritin heavy chain [EC:1.16.3.2]	Cellular Processes; Cell growth and death; Ferroptosis | Cellular Processes; Cell growth and death; Necroptosis | Organismal Systems; Digestive system; Mineral absorption | Brite Hierarchies; Protein families: signaling and cellular processes; Exosome	COG1528	Ferritin-like protein	Inorganic ion transport and metabolism	PF00210 [Ferritin-like domain]	0.540673	1.03293	14.9985	5.56174	5.02765	7.36187	11.5989	0.279343	7.61161	11.8087	20.2841	8.57907	7.7618	14.2444	20.2943	13.6282	5.48881	14.934	25.7058	8.07137	3.70229	6.02052	7.50025	6.43354	2.67594	2.14705	18.4655
megahit_1351139_176-694	12	1.61695	0.000281385	0.0866104	2.65993	JTKA27	megahit_1351139_176-694	megahit_1351139	CDS	Prodigal	519	173	46.63	FTH1	k_Eukaryota;n_Opisthokonta;n_Metazoa;n_Eumetazoa;p_Cnidaria;c_Anthozoa;n_Hexacorallia;o_Scleractinia;n_Astrocoeniina;f_Acroporidae;g_Acropora	K00522*	ferritin heavy chain [EC:1.16.3.2]	Cellular Processes; Cell growth and death; Ferroptosis | Cellular Processes; Cell growth and death; Necroptosis | Organismal Systems; Digestive system; Mineral absorption | Brite Hierarchies; Protein families: signaling and cellular processes; Exosome	COG1528*	Ferritin-like protein	Inorganic ion transport and metabolism	PF00210 [Ferritin-like domain]	4.28919	1.20145	4.02885	2.64467	1.88374	2.61677	1.89241	2.04369	0.726033	1.99871	4.40176	0.95833	1.53048	3.14306	3.57218	2.98151	0.790622	3.74327	5.49815	2.56294	3.59361	4.52509	4.38548	3.88059	0.593546	1.52906	5.37399
megahit_3283035_2-229	12	1.44929	0.000281385	0.0866104	2.42207	JTKA27	megahit_3283035_2-229	megahit_3283035	CDS	Prodigal	228	76	43.86	FTH1	k_Eukaryota;n_Opisthokonta;n_Metazoa;n_Eumetazoa;p_Cnidaria;c_Anthozoa;n_Hexacorallia;o_Scleractinia;n_Astrocoeniina;f_Acroporidae;g_Acropora	K00522	ferritin heavy chain [EC:1.16.3.2]	Cellular Processes; Cell growth and death; Ferroptosis | Cellular Processes; Cell growth and death; Necroptosis | Organismal Systems; Digestive system; Mineral absorption | Brite Hierarchies; Protein families: signaling and cellular processes; Exosome	COG1528	Ferritin-like protein	Inorganic ion transport and metabolism		2.30894	0.354976	2.99492	0.8746	1.63755	1.62479	2.04678	0.342497	0.852873	1.60681	4.07456	1.32653	1.23566	2.56225	3.6964	2.43027	1.18068	3.64915	5.01013	2.72646	1.64532	2.79015	2.51758	1.96944	0.592182	0.23745	4.30319
megahit_3471603_1-228	12	1.61792	0.000281385	0.0866104	2.35699	JTKA27	megahit_3471603_1-228	megahit_3471603	CDS	Prodigal	228	76	43.42	FTH1	k_Eukaryota;n_Opisthokonta;n_Metazoa;n_Eumetazoa;p_Cnidaria;c_Anthozoa;n_Hexacorallia;o_Scleractinia;n_Astrocoeniina;f_Acroporidae;g_Acropora;s_Acropora digitifera	K00522	ferritin heavy chain [EC:1.16.3.2]	Cellular Processes; Cell growth and death; Ferroptosis | Cellular Processes; Cell growth and death; Necroptosis | Organismal Systems; Digestive system; Mineral absorption | Brite Hierarchies; Protein families: signaling and cellular processes; Exosome	COG1528*	Ferritin-like protein	Inorganic ion transport and metabolism		0.54844	0.281831	3.04866	0.729993	0.5871	0.997208	1.07344	0.516889	0.976707	1.58328	4.55452	1.57262	1.07998	2.60401	3.7058	1.69327	0.528236	3.85215	5.53311	2.93068	0.976237	1.50483	3.34676	2.42001	0.357554	0.271947	2.75605
megahit_515437_3-251	12	0.677565	0.000281385	0.0866104	1.62116	JTKA27	megahit_515437_3-251	megahit_515437	CDS	Prodigal	249	83	43.78	FTH1	k_Eukaryota;n_Opisthokonta;n_Metazoa;n_Eumetazoa;p_Cnidaria;c_Anthozoa;n_Hexacorallia;o_Scleractinia;n_Astrocoeniina;f_Acroporidae;g_Acropora;s_Acropora millepora	K00522*	ferritin heavy chain [EC:1.16.3.2]	Cellular Processes; Cell growth and death; Ferroptosis | Cellular Processes; Cell growth and death; Necroptosis | Organismal Systems; Digestive system; Mineral absorption | Brite Hierarchies; Protein families: signaling and cellular processes; Exosome	COG1528*	Ferritin-like protein	Inorganic ion transport and metabolism		0.0419471	0	2.37153	0.755995	0.622637	0.924572	1.67621	0	1.06668	1.36831	2.66475	1.18448	1.19227	1.85093	2.25014	1.66868	0.332618	1.99877	2.95915	0.928137	0.56611	0.391611	0.464339	0.337539	0	0	1.73739
megahit_723861_524-838	15	2.46953	0.000281385	0.0866104	2.70916	JTKA27	megahit_723861_524-838	megahit_723861	CDS	Prodigal	315	105	44.13	CRY	k_Eukaryota;n_Opisthokonta;n_Metazoa;n_Eumetazoa;p_Cnidaria;c_Anthozoa;n_Hexacorallia;o_Scleractinia;n_Astrocoeniina;f_Acroporidae;g_Acropora;s_Acropora millepora	K02295*	cryptochrome	Organismal Systems; Environmental adaptation; Circadian rhythm | Brite Hierarchies; Protein families: genetic information processing; DNA repair and recombination proteins	COG0415*	Deoxyribodipyrimidine photolyase	DNA replication, recombination and repair	PF03441 [FAD binding domain of DNA photolyase]	0.195382	1.27879	5.4148	2.96736	0.157055	1.71085	86.2907	7.87219	0.16639	1.39016	5.44093	3.19752	0.590685	0.613883	7.49012	1.61645	0.139703	0.342736	8.6634	6.61044	0.0928446	0.26815	16.0266	4.28949	0.186578	2.79657	19.422
megahit_3030335_234-314	15	1.02061	0.000281385	0.0866104	1.57386	JTKA27	megahit_3030335_234-314	megahit_3030335	CDS	Prodigal	81	27	46.91		k_Eukaryota;n_Opisthokonta;n_Metazoa;n_Eumetazoa;p_Cnidaria;c_Anthozoa;n_Hexacorallia;o_Scleractinia;n_Astrocoeniina;f_Acroporidae;g_Acropora								0.0955604	0.172182	3.8018	1.50094	0.0953646	0.220529	8.43001	2.28033	0.185326	0.260448	4.92298	1.3473	0.0818532	0.195629	5.87815	1.38923	0.0839171	0.180314	5.84684	0.650822	0.0541473	0.0686817	5.37852	1.08912	0	0	2.55025
megahit_244408_1-135	15	0.542296	0.000281385	0.0866104	0.995657	JTKA27	megahit_244408_1-135	megahit_244408	CDS	Prodigal	135	45	37.78		k_Eukaryota;n_Opisthokonta;n_Metazoa;n_Eumetazoa;p_Cnidaria;c_Anthozoa;n_Hexacorallia;o_Scleractinia;n_Astrocoeniina;f_Acroporidae;g_Acropora;s_Acropora millepora								0.0561233	0.0387034	1.12205	0.246922	0.0217133	0.470519	3.90426	0.807333	0	0.203593	3.26584	0.342581	0.0164236	0.115002	2.84755	0.961081	0	0.189784	4.23943	0.238253	0.0903765	0.134832	1.75377	0.484145	0	0.388341	6.15923
megahit_1233562_3-1343	15	0.564653	0.000281385	0.0866104	0.772428	JTKA27	megahit_1233562_3-1343	megahit_1233562	CDS	Prodigal	1341	447	43.4		k_Eukaryota;n_Opisthokonta;n_Metazoa;n_Eumetazoa;p_Cnidaria;c_Anthozoa;n_Hexacorallia;o_Scleractinia;n_Astrocoeniina;f_Acroporidae;g_Acropora;s_Acropora millepora							PF00149 [Calcineurin-like phosphoesterase]	0.106773	0.218612	1.94533	0.627129	0.156717	0.481043	1.20598	0.178694	0.210172	0.70078	1.5668	1.16103	0.261508	0.275662	3.27843	0.786988	0.129585	0.246064	0.839441	0.631454	0.126771	0.56826	1.73787	1.03518	0.140486	0.188216	1.43002
megahit_1289458_253-642	12	16.9576	0.000281385	0.0866104	20.9994	JTKA27	megahit_1289458_253-642	megahit_1289458	CDS	Prodigal	390	130	46.67		k_Eukaryota;n_Opisthokonta;n_Metazoa;n_Eumetazoa;p_Cnidaria;c_Anthozoa;n_Hexacorallia;o_Scleractinia;n_Astrocoeniina;f_Acroporidae;g_Acropora				ENOG410ZWW6*	Heme binding protein 2	Function unknown		0.0911853	4.39929	53.6955	1.1579	0.998135	10.346	12.2165	0.27895	0.815556	31.6105	59.9927	3.98196	0.917358	29.4176	85.05	5.00815	0.267625	5.15009	19.7588	1.8082	1.38497	18.9095	0.716782	0.184681	0.16399	3.22078	23.6575
megahit_1582191_1575-2111	12	20.7297	0.000281385	0.0866104	17.4373	JTKA27	megahit_1582191_1575-2111	megahit_1582191	CDS	Prodigal	537	179	42.09		k_Eukaryota;n_Opisthokonta;n_Metazoa;n_Eumetazoa;p_Cnidaria;c_Anthozoa;n_Hexacorallia;o_Scleractinia;n_Astrocoeniina;f_Acroporidae;g_Acropora;s_Acropora millepora							PF03370 [Carbohydrate/starch-binding module (family 21)]	3.41216	18.9502	36.7378	4.14791	1.32115	33.1722	11.7192	1.79834	1.69559	33.2835	49.628	2.59586	1.23201	29.3332	33.7473	4.31831	3.5027	20.574	30.6804	3.98552	2.06048	13.3767	25.5824	6.83387	1.45744	22.3158	28.5993
megahit_552550_1-321	12	10.4949	0.000281385	0.0866104	8.65492	JTKA27	megahit_552550_1-321	megahit_552550	CDS	Prodigal	321	107	41.43		k_Eukaryota;n_Opisthokonta;n_Metazoa;n_Eumetazoa;p_Cnidaria;c_Anthozoa;n_Hexacorallia;o_Scleractinia;n_Astrocoeniina;f_Acroporidae;g_Acropora							PF04832 [SOUL heme-binding protein]	0.221873	5.09737	14.252	1.2855	0.37999	11.6536	5.15091	0.868342	0.297721	14.295	22.4775	0.805231	0.510439	14.7723	34.8834	3.73597	0.195574	4.35113	11.5772	0.662177	0.607811	2.47628	0.98249	0.0540375	0.0830981	2.91574	13.6409
megahit_490232_1170-1730	12	6.19311	0.000281385	0.0866104	6.50817	JTKA27	megahit_490232_1170-1730	megahit_490232	CDS	Prodigal	561	187	45.45		k_Eukaryota;n_Opisthokonta;n_Metazoa;n_Eumetazoa;p_Cnidaria;c_Anthozoa;n_Hexacorallia;o_Scleractinia;n_Astrocoeniina;f_Acroporidae;g_Acropora							PF04832 [SOUL heme-binding protein]	0.081343	2.48642	12.621	0.730944	0.430998	6.77142	4.92609	0.136611	0.194393	8.91487	18.0495	0.957171	0.830762	10.0439	22.282	3.42772	0.217765	2.75739	6.60655	0.444475	0.3214	3.00047	0.613532	0.0421105	0.0929557	2.94946	10.8067
megahit_1187734_718-1560	12	1.19123	0.000281385	0.0866104	1.39171	JTKA27	megahit_1187734_718-1560	megahit_1187734	CDS	Prodigal	843	281	43.89		k_Eukaryota;n_Opisthokonta;n_Metazoa;n_Eumetazoa;p_Cnidaria;c_Anthozoa;n_Hexacorallia;o_Scleractinia;n_Astrocoeniina;f_Acroporidae;g_Acropora							PF04832 [SOUL heme-binding protein]	0.403173	24.7101	16.1046	0.636486	0.178181	40.9317	0.836069	7.34204	0.0931529	3.23736	3.35004	0.178775	0.0811052	1.90398	6.00178	0.473184	0.0449747	0.500695	1.27855	0.555576	0.730423	3.08539	1.09996	0.123614	0.0436323	4.15187	2.52695
megahit_168132_754-1050	12	1.03339	0.000281385	0.0866104	2.22922	JTKA27	megahit_168132_754-1050	megahit_168132	CDS	Prodigal	297	99	33.67		k_Eukaryota;n_Opisthokonta;n_Metazoa;n_Eumetazoa;p_Cnidaria;c_Anthozoa;n_Hexacorallia;o_Scleractinia;n_Astrocoeniina;f_Acroporidae;g_Acropora;s_Acropora digitifera								0.5754	0.439325	1.41611	1.04427	0.801818	1.55905	1.40314	0.313313	0.918052	1.4928	2.86208	1.26323	0.835663	2.52729	2.42987	1.35308	1.60669	3.17833	6.45426	2.24459	1.14325	0.92004	2.85733	3.38633	0.247541	0.844754	3.22009
megahit_201876_732-1175	12	1.00927	0.000281385	0.0866104	1.0545	JTKA27	megahit_201876_732-1175	megahit_201876	CDS	Prodigal	444	148	38.96		k_Eukaryota;n_Opisthokonta;n_Metazoa;n_Eumetazoa;p_Cnidaria;c_Anthozoa;n_Hexacorallia;o_Scleractinia;n_Astrocoeniina;f_Acroporidae;g_Acropora							PF04832 [SOUL heme-binding protein]	0.195531	7.9483	5.07265	0.292239	0.393472	10.2901	0.641923	1.51203	0.0681557	2.58228	2.485	0.987357	0.0486218	1.21786	4.0758	0.405819	0.01843	0.418409	0.648557	0.833913	0.107642	1.01303	0.667564	0.115763	0.0406704	1.44248	1.51758
megahit_2602153_2-331	12	1.4134	0.000281385	0.0866104	1.29764	JTKA27	megahit_2602153_2-331	megahit_2602153	CDS	Prodigal	330	110	41.82		k_Eukaryota;n_Opisthokonta;n_Metazoa;n_Eumetazoa;p_Cnidaria;c_Anthozoa;n_Hexacorallia;o_Scleractinia;n_Astrocoeniina;f_Acroporidae;g_Acropora							PF04832 [SOUL heme-binding protein]	0.131723	4.94145	5.14507	0.279709	0.0254021	8.50132	0.867186	2.00728	0.00917922	2.4744	3.07474	0.16578	0.0401563	1.85397	4.05117	0.777499	0.0385921	0.668819	1.3427	0.163228	0.140675	0.782829	0.291182	0	0.0234273	0.749326	2.78533
megahit_849255_2124-3560	12	0.820302	0.000281385	0.0866104	1.24119	JTKA27	megahit_849255_2124-3560	megahit_849255	CDS	Prodigal	1437	479	43.49		k_Eukaryota;n_Opisthokonta;n_Metazoa;n_Eumetazoa;p_Cnidaria;c_Anthozoa;n_Hexacorallia;o_Scleractinia;n_Astrocoeniina;f_Acroporidae;g_Acropora							PF02190 [ATP-dependent protease La (LON) substrate-binding domain ]	0.0890838	0.417653	1.76547	0.199207	0.210091	0.849371	2.46668	0.127224	0.195277	0.627215	3.15523	0.306456	0.231626	1.11862	3.70473	0.333989	0.213642	0.921553	2.87101	0.896656	0.140048	0.69926	2.08808	0.560843	0.236319	1.18051	3.54502
megahit_541908_1-207	12	1.06858	0.000281385	0.0866104	0.921881	JTKA27	megahit_541908_1-207	megahit_541908	CDS	Prodigal	207	69	46.38		k_Eukaryota;n_Opisthokonta;n_Metazoa;n_Eumetazoa;p_Cnidaria;c_Anthozoa;n_Hexacorallia;o_Scleractinia;n_Astrocoeniina;f_Acroporidae;g_Acropora								0.0731167	1.3777	1.80182	0.109075	0.0134482	2.79883	1.18485	0.543258	0.014889	1.35445	3.07872	0.237284	0.058711	2.13119	3.48814	0.595385	0.0109354	0.315265	1.32383	0.0389071	0	0.362674	0.0761254	0	0	0.254789	1.57473
megahit_542193_3-206	12	0.703947	0.000281385	0.0866104	1.00129	JTKA27	megahit_542193_3-206	megahit_542193	CDS	Prodigal	204	68	47.06		k_Eukaryota;n_Opisthokonta;n_Metazoa;n_Eumetazoa;p_Cnidaria;c_Anthozoa;n_Hexacorallia;o_Scleractinia;n_Astrocoeniina;f_Acroporidae;g_Acropora								0.0122693	0.108889	2.35361	0.0658973	0.0143816	0.411831	0.701438	0	0.0294368	0.854936	3.07105	0.179908	0.111782	1.53168	3.85113	0.446241	0	0.398452	0.649877	0.0383241	0.0129104	0.258971	0.0761285	0	0.017597	0.190748	1.39847
megahit_1484867_151-321	12	0.416916	0.000281385	0.0866104	0.481648	JTKA27	megahit_1484867_151-321	megahit_1484867	CDS	Prodigal	171	57	46.2		k_Eukaryota;n_Opisthokonta;n_Metazoa;n_Eumetazoa;p_Cnidaria;c_Anthozoa;n_Hexacorallia;o_Scleractinia;n_Astrocoeniina;f_Acroporidae;g_Acropora								0.0595403	0.845759	0.916364	0	0.238054	0.659478	0.0930512	0.136392	0	0.896687	1.29553	0.0749062	0	0.82165	2.17484	0.0921098	0.0119041	0.209088	0.331665	0.142768	0.0410065	0.435319	0.257048	0.0187449	0.113492	1.00649	0.730024
megahit_1061913_7373-7573	9	0.538823	0.000281385	0.0866104	0.668271	JTKA27	megahit_1061913_7373-7573	megahit_1061913	CDS	Prodigal	201	67	36.82		k_Eukaryota;n_Opisthokonta;n_Metazoa;n_Eumetazoa;p_Cnidaria;c_Anthozoa;n_Hexacorallia;o_Scleractinia;n_Astrocoeniina;f_Acroporidae;g_Acropora;s_Acropora millepora								0.697564	2.87011	1.03326	0.118626	0.199015	9.59121	0.344402	0.715364	0.181475	2.13569	0.688874	0.117095	0.26145	1.81504	0.747584	0.267794	0.311431	1.57656	0.766346	0.0204456	0.475756	2.88177	0.12325	0.0636732	0.172332	3.95658	0.524264
megahit_1736294_2-76	9	1.53249	0.000281385	0.0866104	1.80577	JTKA27	megahit_1736294_2-76	megahit_1736294	CDS	Prodigal	75	25	36		k_Eukaryota;n_Opisthokonta;n_Metazoa;n_Eumetazoa;p_Cnidaria;c_Anthozoa;n_Hexacorallia;o_Scleractinia;n_Astrocoeniina;f_Acroporidae;g_Acropora;s_Acropora digitifera								0	0	0.785006	0	1.00032	0.66638	0.21195	0	0.692118	3.17934	2.38405	0.147966	1.02964	7.04423	2.03756	0.522872	0.782766	4.6684	1.21429	0.131757	0.661355	2.20665	0.0701086	0.0660459	0	0	0.555147
megahit_380996_471-719	9	0.345997	0.000281385	0.0866104	0.415404	JTKA27	megahit_380996_471-719	megahit_380996	CDS	Prodigal	249	83	38.55		k_Eukaryota;n_Opisthokonta;n_Metazoa;n_Eumetazoa;p_Cnidaria;c_Anthozoa;n_Hexacorallia;o_Scleractinia;n_Astrocoeniina;f_Acroporidae;g_Acropora;s_Acropora millepora								0.133973	0.0385235	0.198917	0.243092	0.230383	0.179751	0.0429059	0.0162016	0.303546	0.475313	0.495571	0.107687	0.354268	0.739852	0.50372	0.163905	0.0713396	0.861066	0.589247	0.137277	0.220925	0.130635	0.216294	0.0694395	0.0302379	0.199426	0.202289
megahit_770774_655-2238	9	0.188225	0.000757576	0.139909	0.463402	JTKA27	megahit_770774_655-2238	megahit_770774	CDS	Prodigal	1584	528	43.56	RNF25, AO7	k_Eukaryota;n_Opisthokonta;n_Metazoa;n_Eumetazoa;p_Cnidaria;c_Anthozoa;n_Hexacorallia;o_Scleractinia;n_Astrocoeniina;f_Acroporidae;g_Acropora	K10640*	E3 ubiquitin-protein ligase RNF25 [EC:2.3.2.27]	Brite Hierarchies; Protein families: genetic information processing; Ubiquitin system	ENOG4111H5K*	RING finger protein 25	Function unknown	PF05773 [RWD domain]	0.499139	0.44507	0.432519	0.417806	0.39227	0.444979	0.160127	0.516303	0.264463	0.506849	0.444297	0.300585	0.400149	0.742754	0.53164	0.410217	0.402138	0.650602	0.62244	0.329269	0.523252	0.440481	0.649717	0.559614	0.449146	0.50363	0.471055
megahit_1457601_3-368	12	0.281795	0.000757576	0.139909	0.628466	JTKA27	megahit_1457601_3-368	megahit_1457601	CDS	Prodigal	366	122	39.34	maeB	k_Eukaryota;n_Opisthokonta;n_Metazoa;n_Eumetazoa;p_Cnidaria;c_Anthozoa;n_Hexacorallia;o_Scleractinia;n_Astrocoeniina;f_Acroporidae;g_Acropora	K00029*	malate dehydrogenase (oxaloacetate-decarboxylating)(NADP+) [EC:1.1.1.40]	Metabolism; Carbohydrate metabolism; Pyruvate metabolism | Metabolism; Energy metabolism; Carbon fixation in photosynthetic organisms	COG0281*	Malic enzyme	Energy production and conversion	PF00390 [Malic enzyme, N-terminal domain]	0.189343	0.477746	0.885715	0.37679	0.559423	0.875665	0.466872	0.14573	0.292104	0.777888	0.85257	0.491919	0.225905	0.784018	0.938032	0.772959	0.337195	0.77574	0.773212	0.367113	0.559056	0.310902	0.248116	0.112259	0.0823431	0.19638	0.763538
megahit_392037_1-240	6	0.702535	0.000757576	0.139909	0.612316	JTKA27	megahit_392037_1-240	megahit_392037	CDS	Prodigal	240	80	43.33	HLF	k_Eukaryota;n_Opisthokonta;n_Metazoa;n_Eumetazoa;p_Cnidaria;c_Anthozoa;n_Hexacorallia;o_Scleractinia;n_Astrocoeniina;f_Acroporidae;g_Acropora	K09057	hepatic leukemia factor	Organismal Systems; Environmental adaptation; Circadian rhythm - fly | Brite Hierarchies; Protein families: genetic information processing; Transcription factors	ENOG410YJ8G	CCAAT enhancer binding protein (C EBP)	Transcription	PF07716 [Basic region leucine zipper]	0	0.24755	0.0368863	0	0.920928	1.08752	0	0.0327481	1.13292	1.28338	0.16175	0.0374845	1.05271	2.50588	0.0203203	0.0338435	0.484838	2.10096	0.0358054	0	0.489622	0.769867	0.0642789	0	0.0213254	0.0911515	0.0719124
megahit_902753_84-281	21	0.862494	0.000757576	0.139909	11.096	JTKA27	megahit_902753_84-281	megahit_902753	CDS	Prodigal	198	66	46.97	FTH1	k_Eukaryota;n_Opisthokonta;n_Metazoa;n_Eumetazoa;p_Cnidaria;c_Anthozoa;n_Hexacorallia;o_Scleractinia;n_Astrocoeniina;f_Acroporidae;g_Acropora	K00522*	ferritin heavy chain [EC:1.16.3.2]	Cellular Processes; Cell growth and death; Ferroptosis | Cellular Processes; Cell growth and death; Necroptosis | Organismal Systems; Digestive system; Mineral absorption | Brite Hierarchies; Protein families: signaling and cellular processes; Exosome	COG1528*	Ferritin-like protein	Inorganic ion transport and metabolism		1.24467	3.43223	2.24673	88.5877	4.471	106.302	91.1786	0.20576	2.40214	4.31621	1.4925	3.88229	2.0048	1.39279	1.7911	84.6119	15.6769	1.10337	1.6407	14.5142	1.00271	1.13801	3.21567	3.88051	19.8705	9.02709	144.375
megahit_2455671_2-271	12	10.3057	0.000757576	0.139909	21.004	JTKA27	megahit_2455671_2-271	megahit_2455671	CDS	Prodigal	270	90	47.04	FTH1	k_Eukaryota;n_Opisthokonta;n_Metazoa;n_Eumetazoa;p_Cnidaria;c_Anthozoa;n_Hexacorallia;o_Scleractinia;n_Astrocoeniina;f_Acroporidae;g_Acropora	K00522*	ferritin heavy chain [EC:1.16.3.2]	Cellular Processes; Cell growth and death; Ferroptosis | Cellular Processes; Cell growth and death; Necroptosis | Organismal Systems; Digestive system; Mineral absorption | Brite Hierarchies; Protein families: signaling and cellular processes; Exosome	COG1528*	Ferritin-like protein	Inorganic ion transport and metabolism	PF00210 [Ferritin-like domain]	17.2538	6.88268	27.7774	20.1715	9.84479	19.5417	17.6263	9.29651	7.0163	22.4207	30.4481	12.6083	7.0703	18.6527	24.5524	22.6911	8.18684	31.9809	47.0737	24.7908	15.6095	18.6649	28.6973	27.117	10.7451	9.36364	43.4115
megahit_52041_3-230	12	16.1737	0.000757576	0.139909	24.0377	JTKA27	megahit_52041_3-230	megahit_52041	CDS	Prodigal	228	76	45.61	FTH1	k_Eukaryota;n_Opisthokonta;n_Metazoa;n_Eumetazoa;p_Cnidaria;c_Anthozoa;n_Hexacorallia;o_Scleractinia;n_Astrocoeniina;f_Acroporidae;g_Acropora	K00522*	ferritin heavy chain [EC:1.16.3.2]	Cellular Processes; Cell growth and death; Ferroptosis | Cellular Processes; Cell growth and death; Necroptosis | Organismal Systems; Digestive system; Mineral absorption | Brite Hierarchies; Protein families: signaling and cellular processes; Exosome	COG1528	Ferritin-like protein	Inorganic ion transport and metabolism	PF00210 [Ferritin-like domain]	34.8368	1.32126	29.5805	9.70784	22.5019	14.0948	18.7254	2.21075	8.02824	18.3892	41.248	13.4978	11.7866	27.8873	32.9899	23.903	5.32491	41.6304	59.2451	29.8925	20.7823	33.9902	31.9381	28.6967	1.67818	1.80479	35.4221
megahit_744097_1-117	12	5.11212	0.000757576	0.139909	10.3397	JTKA27	megahit_744097_1-117	megahit_744097	CDS	Prodigal	117	39	44.44	FTH1	k_Eukaryota;n_Opisthokonta;n_Metazoa;n_Eumetazoa;p_Cnidaria;c_Anthozoa;n_Hexacorallia;o_Scleractinia;n_Astrocoeniina;f_Acroporidae;g_Acropora	K00522*	ferritin heavy chain [EC:1.16.3.2]	Cellular Processes; Cell growth and death; Ferroptosis | Cellular Processes; Cell growth and death; Necroptosis | Organismal Systems; Digestive system; Mineral absorption | Brite Hierarchies; Protein families: signaling and cellular processes; Exosome	COG1528	Ferritin-like protein	Inorganic ion transport and metabolism		15.233	6.1846	17.7224	8.45946	6.82265	9.62454	5.83333	7.2425	2.32333	12.0354	13.3865	6.93157	3.77091	9.8643	12.1276	7.77577	5.01339	15.7586	23.5303	12.7961	14.4729	14.1385	12.1617	13.5224	8.77099	8.7495	20.5293
megahit_517541_1-288	12	1.66185	0.000757576	0.139909	3.17744	JTKA27	megahit_517541_1-288	megahit_517541	CDS	Prodigal	288	96	45.14	FTH1	k_Eukaryota;n_Opisthokonta;n_Metazoa;n_Eumetazoa;p_Cnidaria;c_Anthozoa;n_Hexacorallia;o_Scleractinia;n_Astrocoeniina;f_Acroporidae;g_Acropora	K00522*	ferritin heavy chain [EC:1.16.3.2]	Cellular Processes; Cell growth and death; Ferroptosis | Cellular Processes; Cell growth and death; Necroptosis | Organismal Systems; Digestive system; Mineral absorption | Brite Hierarchies; Protein families: signaling and cellular processes; Exosome	COG1528*	Ferritin-like protein	Inorganic ion transport and metabolism		18.3617	16.9949	17.5663	18.4691	1.99201	20.8266	2.09743	25.8018	1.32257	3.16379	4.47785	2.11997	1.13427	3.15428	4.03777	2.00836	1.69256	4.97389	8.04868	4.56166	12.5559	15.0634	22.0714	22.5609	11.868	23.4412	5.75704
megahit_539382_1-282	12	2.16771	0.000757576	0.139909	8.79851	JTKA27	megahit_539382_1-282	megahit_539382	CDS	Prodigal	282	94	45.39	FTH1	k_Eukaryota;n_Opisthokonta;n_Metazoa;n_Eumetazoa;p_Cnidaria;c_Anthozoa;n_Hexacorallia;o_Scleractinia;n_Astrocoeniina;f_Acroporidae;g_Acropora	K00522*	ferritin heavy chain [EC:1.16.3.2]	Cellular Processes; Cell growth and death; Ferroptosis | Cellular Processes; Cell growth and death; Necroptosis | Organismal Systems; Digestive system; Mineral absorption | Brite Hierarchies; Protein families: signaling and cellular processes; Exosome	COG1528*	Ferritin-like protein	Inorganic ion transport and metabolism	PF00210 [Ferritin-like domain]	1.13873	2.17271	11.2454	5.20124	4.28331	6.05789	7.75202	0.2965	4.52704	8.50619	11.6596	7.28228	4.53859	7.53758	10.6145	9.11568	6.37956	8.91567	15.3564	7.8501	2.36532	3.26854	6.2844	5.0159	5.94857	3.33793	15.1786
megahit_3475624_1-303	12	1.06176	0.000757576	0.139909	1.97907	JTKA27	megahit_3475624_1-303	megahit_3475624	CDS	Prodigal	303	101	43.89	FTH1	k_Eukaryota;n_Opisthokonta;n_Metazoa;n_Eumetazoa;p_Cnidaria;c_Anthozoa;n_Hexacorallia;o_Scleractinia;n_Astrocoeniina;f_Acroporidae;g_Acropora	K00522*	ferritin heavy chain [EC:1.16.3.2]	Cellular Processes; Cell growth and death; Ferroptosis | Cellular Processes; Cell growth and death; Necroptosis | Organismal Systems; Digestive system; Mineral absorption | Brite Hierarchies; Protein families: signaling and cellular processes; Exosome	COG1528*	Ferritin-like protein	Inorganic ion transport and metabolism		0.511881	0.398499	2.48405	0.562251	0.72589	0.550966	0.75722	0.287961	0.559989	1.82789	3.00026	0.956181	0.955177	2.08945	2.76131	1.38963	0.637791	3.40687	4.52922	2.23101	0.735852	1.26231	2.10723	1.85147	0.469274	0.593752	3.29864
megahit_375796_2-187	12	0.709278	0.000757576	0.139909	0.961508	JTKA27	megahit_375796_2-187	megahit_375796	CDS	Prodigal	186	62	39.78	FTH1	k_Eukaryota;n_Opisthokonta;n_Metazoa;n_Eumetazoa;p_Cnidaria;c_Anthozoa;n_Hexacorallia;o_Scleractinia;n_Astrocoeniina;f_Acroporidae;g_Acropora	K00522*	ferritin heavy chain [EC:1.16.3.2]	Cellular Processes; Cell growth and death; Ferroptosis | Cellular Processes; Cell growth and death; Necroptosis | Organismal Systems; Digestive system; Mineral absorption | Brite Hierarchies; Protein families: signaling and cellular processes; Exosome	COG1528*	Ferritin-like protein	Inorganic ion transport and metabolism		19.2434	0.0186626	0.846301	0.147474	8.73396	0.36866	0.534398	0.108388	0.29689	0.830257	1.54484	0.546894	0.457302	1.00289	1.21835	0.58199	0.180544	1.43998	2.92001	1.55154	7.57232	14.1023	0.745957	0.717306	0.132934	0.0323301	1.27748
megahit_2891160_2-244	15	2.43253	0.000757576	0.139909	4.50974	JTKA27	megahit_2891160_2-244	megahit_2891160	CDS	Prodigal	243	81	38.27	CRY	k_Eukaryota;n_Opisthokonta;n_Metazoa;n_Eumetazoa;p_Cnidaria;c_Anthozoa;n_Hexacorallia;o_Scleractinia;n_Astrocoeniina;f_Acroporidae;g_Acropora	K02295*	cryptochrome	Organismal Systems; Environmental adaptation; Circadian rhythm | Brite Hierarchies; Protein families: genetic information processing; DNA repair and recombination proteins	COG0415*	Deoxyribodipyrimidine photolyase	DNA replication, recombination and repair		0.0314902	0.128937	9.35938	0.328894	0.258448	0.0731177	2.14276	0	0.187803	0.984915	13.0594	1.30256	0.198455	1.40526	24.0484	5.12074	0.255918	1.37567	8.23667	1.18682	0.0107181	0.0241808	5.06901	1.40684	0.0615499	0.0984599	11.6581
megahit_1710966_29-283	15	0.429729	0.000757576	0.139909	0.909441	JTKA27	megahit_1710966_29-283	megahit_1710966	CDS	Prodigal	255	85	47.06	CRY	k_Eukaryota;n_Opisthokonta;n_Metazoa;n_Eumetazoa;p_Cnidaria;c_Anthozoa;n_Hexacorallia;o_Scleractinia;n_Astrocoeniina;f_Acroporidae;g_Acropora;s_Acropora millepora	K02295*	cryptochrome	Organismal Systems; Environmental adaptation; Circadian rhythm | Brite Hierarchies; Protein families: genetic information processing; DNA repair and recombination proteins	COG0415*	Deoxyribodipyrimidine photolyase	DNA replication, recombination and repair		0.0100557	0.485274	2.67528	1.83324	0.0470169	0.599398	1.28011	4.24318	0.0850389	0.497319	2.75467	0.688576	0.0347015	0.155371	5.37969	0.545767	0	0.208561	5.30691	0.343993	0.2057	0.116474	2.69191	0.978394	0	0.308914	1.85236
megahit_256031_2-175	15	0.387453	0.000757576	0.139909	0.500836	JTKA27	megahit_256031_2-175	megahit_256031	CDS	Prodigal	174	58	41.95	CRY	k_Eukaryota;n_Opisthokonta;n_Metazoa;n_Eumetazoa;p_Cnidaria;c_Anthozoa;n_Hexacorallia;o_Scleractinia	K02295*	cryptochrome	Organismal Systems; Environmental adaptation; Circadian rhythm | Brite Hierarchies; Protein families: genetic information processing; DNA repair and recombination proteins	COG0415*	Deoxyribodipyrimidine photolyase	DNA replication, recombination and repair	PF03441 [FAD binding domain of DNA photolyase]	0.0291609	0.100382	0.856397	0.524657	0.033557	0.0604485	2.16272	0.525504	0	0.0968421	1.52549	0.402711	0.110755	0.0383899	1.80728	0.521081	0	0.133565	2.09809	0.328848	0.112971	0.0382935	0.791399	0.53569	0	0	1.10888
megahit_638009_2-229	15	0.28688	0.000757576	0.139909	0.357709	JTKA27	megahit_638009_2-229	megahit_638009	CDS	Prodigal	228	76	42.11	CRY	k_Eukaryota;n_Opisthokonta;n_Metazoa;n_Eumetazoa;p_Cnidaria;c_Anthozoa;n_Hexacorallia;o_Scleractinia	K02295*	cryptochrome	Organismal Systems; Environmental adaptation; Circadian rhythm | Brite Hierarchies; Protein families: genetic information processing; DNA repair and recombination proteins	COG0415*	Deoxyribodipyrimidine photolyase	DNA replication, recombination and repair	PF03441 [FAD binding domain of DNA photolyase]	0.0439414	0.0383207	0.631174	0.20196	0.0105432	0.0375217	4.38941	0.44686	0.013294	0.120721	1.0808	0.372486	0.0838235	0.0673881	0.951575	0.32779	0	0.0221005	1.28162	0.120468	0.0526671	0	1.93115	0.402379	0	0.0126593	0.671386
megahit_1061119_1-312	15	1.10946	0.000757576	0.139909	3.88684	JTKA27	megahit_1061119_1-312	megahit_1061119	CDS	Prodigal	312	104	34.94	ATP2A	k_Eukaryota;n_Opisthokonta;n_Metazoa;n_Eumetazoa;p_Cnidaria;c_Anthozoa;n_Hexacorallia;o_Scleractinia	K05853*	Ca2+ transporting ATPase, sarcoplasmic/endoplasmic reticulum [EC:3.6.3.8]	Environmental Information Processing; Signal transduction; Calcium signaling pathway | Environmental Information Processing; Signal transduction; cGMP-PKG signaling pathway | Organismal Systems; Digestive system; Pancreatic secretion | Human Diseases; Neurodegenerative diseases; Alzheimer disease	COG0474*	Cation transport ATPase	Inorganic ion transport and metabolism		1.89056	1.99	3.20725	2.17608	3.48351	1.9024	1.27653	1.3047	2.27705	3.38558	4.76926	3.13686	2.46728	4.33133	5.02809	4.73165	3.25131	3.88377	6.09181	4.25903	2.85076	3.0844	4.00602	5.05143	3.5368	3.69027	5.93057
megahit_1619711_1-597	0	0.0626839	0.000757576	0.139909	0.179171	JTKA27	megahit_1619711_1-597	megahit_1619711	CDS	Prodigal	597	199	48.41	ACO, acnA	k_Eukaryota;n_Opisthokonta;n_Metazoa;n_Eumetazoa;p_Cnidaria;c_Anthozoa;n_Hexacorallia;o_Scleractinia;n_Faviina;f_Merulinidae;g_Orbicella;s_Orbicella faveolata	K01681*	aconitate hydratase [EC:4.2.1.3]	Metabolism; Carbohydrate metabolism; Citrate cycle (TCA cycle) | Metabolism; Carbohydrate metabolism; Glyoxylate and dicarboxylate metabolism | Metabolism; Energy metabolism; Carbon fixation pathways in prokaryotes	COG1048*	Aconitase A	Energy production and conversion	PF00330 [Aconitase family (aconitate hydratase)]	5.79097	0.854954	0.565085	1.06235	2.53229	0.633137	0.318305	0.486244	0.187405	0.0979391	0.0588128	0.0705374	0.284499	0.037984	0.0126755	0.0667537	1.05928	0.0400328	0.0488419	0.227703	4.11391	2.08464	1.05753	1.33598	0.537584	1.44739	0.187387
megahit_2864716_390-554	12	0.371551	0.000519481	0.139909	0.791274	JTKA27	megahit_2864716_390-554	megahit_2864716	CDS	Prodigal	165	55	44.85		k_Eukaryota;n_Opisthokonta;n_Metazoa;n_Eumetazoa;p_Cnidaria;c_Anthozoa;n_Hexacorallia;o_Scleractinia;n_Astrocoeniina;f_Acroporidae;g_Acropora								0.0151227	0.183079	2.86709	0	0.0355309	0.342856	0.0962822	0.0486049	0.0186112	0.499226	2.64361	0.114229	0.080045	0.596419	3.69816	0.275762	0.0275762	0.517521	0.99964	0.209812	0.0475006	0.125327	0.443869	0.0699741	0	0.126187	1.34893
megahit_1227898_2-253	15	10.4708	0.000757576	0.139909	16.3181	JTKA27	megahit_1227898_2-253	megahit_1227898	CDS	Prodigal	252	84	45.63		k_Eukaryota;n_Opisthokonta;n_Metazoa;n_Eumetazoa;p_Cnidaria;c_Anthozoa;n_Hexacorallia;o_Scleractinia;n_Astrocoeniina;f_Acroporidae;g_Acropora								0.0504195	0.429044	23.3042	16.1211	4.70975	1.91358	5.64	0.0764935	4.54212	12.058	31.8899	15.7572	5.67013	12.8441	36.5581	10.9247	3.37677	11.8749	31.8895	22.0953	1.57483	3.06381	11.5816	5.76986	0.571013	0.648073	29.3179
megahit_289165_4413-5516	15	0.386455	0.000757576	0.139909	0.369648	JTKA27	megahit_289165_4413-5516	megahit_289165	CDS	Prodigal	1104	368	42.66		k_Eukaryota;n_Opisthokonta;n_Metazoa;n_Eumetazoa;p_Cnidaria;c_Anthozoa;n_Hexacorallia;o_Scleractinia;n_Astrocoeniina;f_Acroporidae;g_Acropora;s_Acropora digitifera							PF08447 [PAS fold];PF14598 [PAS domain]	0.0576961	0.0383942	1.07262	0.409122	0.0971247	0.027161	0.432853	0.710806	0.0561198	0.0633481	0.644267	0.455467	0.0418521	0.0773888	1.47247	0.522782	0.126505	0.0618475	0.575441	0.372375	0.120946	0.0323129	1.01697	0.880104	0.0322321	0.042367	1.34289
megahit_678955_109-300	15	0.485113	0.000757576	0.139909	0.447735	JTKA27	megahit_678955_109-300	megahit_678955	CDS	Prodigal	192	64	42.71		k_Eukaryota;n_Opisthokonta;n_Metazoa;n_Eumetazoa;p_Cnidaria;c_Anthozoa;n_Hexacorallia;o_Scleractinia;n_Astrocoeniina;f_Acroporidae;g_Acropora								0	0.137933	0.593169	0.361827	0.16484	0.0308327	0.145069	0	0	0.0910306	1.01394	0.428593	0.0577476	0.115902	1.21766	0.763648	0.16067	0.339066	1.02552	0.710569	0.0272824	0.0424068	0.246427	0.205969	0.0451588	0.0611836	1.10527
megahit_474777_921-1538	12	17.9226	0.000757576	0.139909	17.8012	JTKA27	megahit_474777_921-1538	megahit_474777	CDS	Prodigal	618	206	44.34		k_Eukaryota;n_Opisthokonta;n_Metazoa;n_Eumetazoa;p_Cnidaria;c_Anthozoa;n_Hexacorallia;o_Scleractinia;n_Astrocoeniina;f_Acroporidae;g_Acropora							PF04832 [SOUL heme-binding protein]	0.423822	13.368	33.6487	2.11493	1.06131	17.8201	15.9447	1.12955	0.353914	26.3879	50.3809	3.4551	0.840564	28.6651	69.0579	6.95921	0.252644	4.91663	18.7355	1.80097	0.772236	8.47532	1.2594	0.27602	0.247516	9.87845	27.4642
megahit_2041743_3-491	12	9.62902	0.000757576	0.139909	7.85341	JTKA27	megahit_2041743_3-491	megahit_2041743	CDS	Prodigal	489	163	44.17		k_Eukaryota;n_Opisthokonta;n_Metazoa;n_Eumetazoa;p_Cnidaria;c_Anthozoa;n_Hexacorallia;o_Scleractinia;n_Astrocoeniina;f_Acroporidae;g_Acropora							PF04832 [SOUL heme-binding protein]	0.157176	4.97466	10.5289	1.38961	0.404656	15.5384	10.914	0.883462	0.253447	12.6371	22.1983	1.64626	0.476936	17.1928	30.1991	4.61801	0.0867904	3.80429	14.9195	0.814116	0.598896	2.57125	1.09232	0.191494	0.228398	5.11538	15.8769
megahit_490232_1556-1966	12	5.67698	0.000757576	0.139909	5.96604	JTKA27	megahit_490232_1556-1966	megahit_490232	CDS	Prodigal	411	137	39.42		k_Eukaryota;n_Opisthokonta;n_Metazoa;n_Eumetazoa;p_Cnidaria;c_Anthozoa;n_Hexacorallia;o_Scleractinia;n_Astrocoeniina;f_Acroporidae;g_Acropora								0.0684341	1.98404	10.9112	0.741677	0.479764	7.35919	5.1421	0.0735203	0.170097	8.16502	15.6902	0.824112	0.281843	9.48035	19.3571	2.85058	0.275855	2.5394	6.52354	0.339209	0.148466	2.35129	0.520155	0.0240167	0.0605306	2.28232	9.49004
megahit_488326_1680-2081	12	4.90907	0.000757576	0.139909	5.244	JTKA27	megahit_488326_1680-2081	megahit_488326	CDS	Prodigal	402	134	44.03		k_Eukaryota;n_Opisthokonta;n_Metazoa;n_Eumetazoa;p_Cnidaria;c_Anthozoa;n_Hexacorallia;o_Scleractinia;n_Astrocoeniina;f_Acroporidae;g_Acropora								0.0189793	2.53568	9.62041	0.633368	0.321489	5.11158	3.66381	0.0641648	0.188621	7.748	11.5898	0.600648	0.292893	7.13884	19.3229	2.58636	0.0993747	2.09643	4.07691	0.374304	0.212324	1.51296	0.163797	0.0449804	0.0269131	1.18446	8.8199
megahit_1618332_3-281	12	4.18959	0.000757576	0.139909	4.11688	JTKA27	megahit_1618332_3-281	megahit_1618332	CDS	Prodigal	279	93	49.46		k_Eukaryota;n_Opisthokonta;n_Metazoa;n_Eumetazoa;p_Cnidaria;c_Anthozoa;n_Hexacorallia;o_Scleractinia;n_Astrocoeniina;f_Acroporidae;g_Acropora							PF04832 [SOUL heme-binding protein]	0.0272562	2.68008	8.13284	0.38685	0.224898	4.00796	3.85648	0.100371	0.0543326	7.4018	11.9695	0.777105	0.173973	6.28166	14.8373	1.47395	0.0621069	1.18167	5.18387	0.392447	0.279633	2.01986	0.356135	0.0758747	0.104596	1.95248	6.23337
megahit_2167130_2-322	12	3.89102	0.000757576	0.139909	3.62202	JTKA27	megahit_2167130_2-322	megahit_2167130	CDS	Prodigal	321	107	47.04		k_Eukaryota;n_Opisthokonta;n_Metazoa;n_Eumetazoa;p_Cnidaria;c_Anthozoa;n_Hexacorallia;o_Scleractinia;n_Astrocoeniina;f_Acroporidae;g_Acropora				ENOG410ZWW6*	Heme binding protein 2	Function unknown		0.0467947	1.90511	6.72389	0.228645	0.198445	3.34294	2.80714	0.0873307	0.0283631	5.95021	10.3976	0.561859	0.0687765	6.1873	15.935	1.23835	0.0140258	1.07927	5.11138	0.20593	0.130212	1.41329	0.487405	0.035984	0.023666	2.10332	4.6476
megahit_2748846_1-315	12	1.33824	0.000757576	0.139909	3.11382	JTKA27	megahit_2748846_1-315	megahit_2748846	CDS	Prodigal	315	105	44.76		k_Eukaryota;n_Opisthokonta;n_Metazoa;n_Eumetazoa;p_Cnidaria;c_Anthozoa;n_Hexacorallia;o_Scleractinia;n_Astrocoeniina;f_Acroporidae;g_Acropora								0	1.21902	6.56575	0.0427968	0.06514	0.138802	0.134855	0	0.0577395	3.59178	8.7725	0.102486	0.125823	2.45122	16.4184	0.524758	0.0274635	1.36689	0.995595	0.193865	0.0165643	0.759926	0.301691	0.0156631	0.0469587	2.29958	4.36999
megahit_2854072_203-283	12	1.49699	0.000757576	0.139909	3.1246	JTKA27	megahit_2854072_203-283	megahit_2854072	CDS	Prodigal	81	27	40.74		k_Eukaryota;n_Opisthokonta;n_Metazoa;n_Eumetazoa;p_Cnidaria;c_Anthozoa;n_Hexacorallia;o_Scleractinia;n_Astrocoeniina;f_Acroporidae;g_Acropora;s_Acropora millepora								0.030816	0.812006	6.78975	0.248999	0.421645	1.92889	0.602913	0.145673	0	4.37215	7.92016	0.336292	0.0406918	3.26115	14.3446	1.09017	0.160104	0.960849	1.84599	0.261787	0.0809738	0.620149	0.143874	0.0395726	0	0.702445	4.98005
megahit_1390515_3-167	12	2.5303	0.000757576	0.139909	2.25272	JTKA27	megahit_1390515_3-167	megahit_1390515	CDS	Prodigal	165	55	41.21		k_Eukaryota;n_Opisthokonta;n_Metazoa;n_Eumetazoa;p_Cnidaria;c_Anthozoa;n_Hexacorallia;o_Scleractinia;n_Astrocoeniina;f_Pocilloporidae								0.0616573	3.30877	3.88964	0.0272343	0.029065	3.24631	3.58577	0	0	2.79718	8.16873	0.0544219	0.0468328	3.57285	7.95097	0.234898	0	1.80349	3.32525	0.427842	0	1.17813	1.88846	0.282036	0	2.13026	4.5386
megahit_2262435_17-283	12	1.52148	0.000757576	0.139909	1.98742	JTKA27	megahit_2262435_17-283	megahit_2262435	CDS	Prodigal	267	89	42.7		k_Eukaryota;n_Opisthokonta;n_Metazoa;n_Eumetazoa;p_Cnidaria;c_Anthozoa;n_Hexacorallia;o_Scleractinia;n_Astrocoeniina;f_Acroporidae;g_Acropora							PF04832 [SOUL heme-binding protein]	0	0.680798	7.32212	0.110505	0.160357	1.04786	0.559126	0.142151	0.0681389	3.46096	5.68351	0.391642	0.111367	2.53046	8.51849	0.648588	0	0.647726	1.40407	0.114141	0.165077	1.90665	0.0285914	0.0479037	0.0458979	0.455777	2.73475
megahit_1186670_2-418	12	1.81641	0.000757576	0.139909	2.51011	JTKA27	megahit_1186670_2-418	megahit_1186670	CDS	Prodigal	417	139	37.41		k_Eukaryota;n_Opisthokonta;n_Metazoa;n_Eumetazoa;p_Cnidaria;c_Anthozoa;n_Hexacorallia;o_Scleractinia;n_Astrocoeniina;f_Acroporidae;g_Acropora								0.0974575	0.358137	3.14273	0.876118	0.908036	1.16827	1.15866	0.0188208	0.939005	2.19438	3.75994	0.952686	0.825616	2.18997	3.82526	2.57516	1.19893	5.31005	5.7491	2.59404	0.835857	1.06929	0.433716	0.409067	0.338488	0.31426	4.56404
megahit_652431_2-229	12	1.4521	0.000757576	0.139909	1.6239	JTKA27	megahit_652431_2-229	megahit_652431	CDS	Prodigal	228	76	44.3		k_Eukaryota;n_Opisthokonta;n_Metazoa;n_Eumetazoa;p_Cnidaria;c_Anthozoa;n_Hexacorallia;o_Scleractinia;n_Astrocoeniina;f_Acroporidae;g_Acropora								0	0.227825	2.46081	0.049119	0	1.39355	0.540537	0	0	2.22161	3.84445	0.411668	0.0805402	2.68676	7.57022	0.694817	0	0.637686	1.89687	0.0576384	0.120324	0.544363	0.149896	0	0	0.358414	1.66548
megahit_2789482_2-235	12	1.34068	0.000757576	0.139909	1.44111	JTKA27	megahit_2789482_2-235	megahit_2789482	CDS	Prodigal	234	78	43.59		k_Eukaryota;n_Opisthokonta;n_Metazoa;n_Eumetazoa;p_Cnidaria;c_Anthozoa;n_Hexacorallia;o_Scleractinia;n_Astrocoeniina;f_Acroporidae;g_Acropora								0	0.0453083	2.39781	0.181886	0.0375048	1.4772	0.841801	0	0	1.50941	3.89156	0.25577	0.0237249	2.17996	6.06325	0.888839	0.0387493	0.766338	1.16556	0.068745	0	0.442037	0.0562439	0	0.0307085	0.0466425	2.00907
megahit_1838464_1-279	12	0.366929	0.000757576	0.139909	0.744614	JTKA27	megahit_1838464_1-279	megahit_1838464	CDS	Prodigal	279	93	40.14		k_Eukaryota;n_Opisthokonta;n_Metazoa;n_Eumetazoa;p_Cnidaria;c_Anthozoa;n_Hexacorallia;o_Scleractinia;n_Astrocoeniina;f_Pocilloporidae;g_Pocillopora								0	0.0759357	1.12564	0.0359825	0	0.0848635	0.954421	0.0282311	0	0.524387	3.21115	0	0	0.331447	3.60211	0.0540215	0	0.305952	1.57767	0.0534708	0	0.377381	0.263692	0.0236087	0	0.311251	1.56852
megahit_602098_3-407	12	0.621931	0.000757576	0.139909	0.831352	JTKA27	megahit_602098_3-407	megahit_602098	CDS	Prodigal	405	135	43.95		k_Eukaryota;n_Opisthokonta;n_Metazoa;n_Eumetazoa;p_Cnidaria;c_Anthozoa;n_Hexacorallia;o_Scleractinia;n_Astrocoeniina;f_Acroporidae;g_Acropora							PF04832 [SOUL heme-binding protein]	0.0187883	0.659562	2.1236	0.100106	0.0624961	0.73243	0.39256	0.167501	0.0151753	0.868244	2.30528	0.0953235	0.0218931	1.41199	3.55919	0.382724	0.0212255	0.332083	0.795226	0.144273	0.0550566	0.489446	0.13629	0.0286139	0	0.270752	1.19904
megahit_548453_220-315	12	0.812398	0.000757576	0.139909	0.831134	JTKA27	megahit_548453_220-315	megahit_548453	CDS	Prodigal	96	32	40.62		k_Eukaryota;n_Opisthokonta;n_Metazoa;n_Eumetazoa;p_Cnidaria;c_Anthozoa;n_Hexacorallia;o_Scleractinia;n_Astrocoeniina;f_Acroporidae;g_Acropora								0	0.0364768	1.58351	0.0933748	0	0.674938	1.64414	0	0	0.385214	2.41914	0.0288788	0	0.912816	2.75591	0.129779	0	0.808529	1.77578	0.025602	0	0.0922999	1.11265	0.025844	0.0265267	0.0311545	1.36302
megahit_548453_1-177	12	0.458801	0.000757576	0.139909	0.498002	JTKA27	megahit_548453_1-177	megahit_548453	CDS	Prodigal	177	59	45.76		k_Eukaryota;n_Opisthokonta;n_Metazoa;n_Eumetazoa;p_Cnidaria;c_Anthozoa;n_Hexacorallia;o_Scleractinia;n_Astrocoeniina;f_Acroporidae;g_Acropora								0	0.0316902	1.06963	0.025289	0	0.516733	0.943113	0	0	0.237973	1.47086	0.0312605	0	0.560152	1.67048	0.0944063	0	0.602382	1.22319	0.0140499	0	0.0666446	0.677623	0.0140968	0.0143036	0.0170468	0.902347
megahit_2085983_2766-3437	9	8.58536	0.000757576	0.139909	6.42637	JTKA27	megahit_2085983_2766-3437	megahit_2085983	CDS	Prodigal	672	224	44.79		k_Eukaryota;n_Opisthokonta;n_Metazoa;n_Eumetazoa;p_Cnidaria;c_Anthozoa;n_Hexacorallia;o_Scleractinia;n_Astrocoeniina;f_Acroporidae;g_Acropora								0.58711	14.8368	3.12294	0.0897851	0.626325	17.1861	3.47884	0.26185	0.388216	16.5042	11.8864	0.240376	0.250183	17.653	9.38256	0.146609	0.677204	12.0292	11.4322	0.484548	0.32407	8.5443	3.76693	0.820826	0.856518	17.5479	3.56614
megahit_1211951_2594-3658	9	0.310327	0.000757576	0.139909	0.52722	JTKA27	megahit_1211951_2594-3658	megahit_1211951	CDS	Prodigal	1065	355	40.66		k_Eukaryota;n_Opisthokonta;n_Metazoa;n_Eumetazoa;p_Cnidaria;c_Anthozoa;n_Hexacorallia;o_Scleractinia;n_Astrocoeniina;f_Acroporidae;g_Acropora							PF02176 [TRAF-type zinc finger]	0.0453008	0.0334691	0.319377	0.0179211	0.407102	0.0900082	0.268692	0.00615638	0.492913	0.6531	0.641627	0.404062	0.460182	0.921071	0.554759	0.332356	0.131446	0.809026	0.733983	0.235105	0.264897	0.277559	1.01128	0.654093	0.0738123	0.0282154	0.462552
megahit_1676442_656-1204	12	2.91564	0.00177489	0.229222	4.83136	JTKA27	megahit_1676442_656-1204	megahit_1676442	CDS	Prodigal	549	183	42.44	TXNRD	k_Eukaryota;n_Opisthokonta;n_Metazoa;n_Eumetazoa;p_Cnidaria;c_Anthozoa;n_Hexacorallia;o_Scleractinia;n_Astrocoeniina;f_Acroporidae;g_Acropora;s_Acropora millepora	K22182*	thioredoxin reductase (NADPH) [EC:1.8.1.9]	Metabolism; Metabolism of other amino acids; Selenocompound metabolism | Human Diseases; Cancers: Overview; Pathways in cancer | Human Diseases; Cancers: Specific types; Hepatocellular carcinoma	COG1249*	Pyruvate/2-oxoglutarate dehydrogenase complex, dihydrolipoamide dehydrogenase (E3) component, and related enzymes	Energy production and conversion	PF02852 [Pyridine nucleotide-disulphide oxidoreductase, dimerisation domain]	6.77237	9.28886	7.73729	6.24847	2.73967	10.2654	1.6128	8.22232	2.7493	4.7624	6.9454	2.77623	2.62642	6.53608	8.35836	2.76322	2.98996	6.59491	9.56916	3.90941	6.97869	8.18126	9.70612	8.14942	3.89266	12.5294	5.39622
megahit_147737_3-203	12	0.323816	0.00177489	0.229222	0.383535	JTKA27	megahit_147737_3-203	megahit_147737	CDS	Prodigal	201	67	40.8	TXNRD	k_Eukaryota;n_Opisthokonta;n_Metazoa;n_Eumetazoa;p_Cnidaria;c_Anthozoa;n_Hexacorallia;o_Scleractinia;n_Astrocoeniina;f_Acroporidae;g_Acropora;s_Acropora millepora	K22182*	thioredoxin reductase (NADPH) [EC:1.8.1.9]	Metabolism; Metabolism of other amino acids; Selenocompound metabolism | Human Diseases; Cancers: Overview; Pathways in cancer | Human Diseases; Cancers: Specific types; Hepatocellular carcinoma	COG1249*	Pyruvate/2-oxoglutarate dehydrogenase complex, dihydrolipoamide dehydrogenase (E3) component, and related enzymes	Energy production and conversion		0.064164	0.127098	0.552995	0.122366	0.267912	0.137577	0.0394175	0	0.134207	0.415331	0.724051	0.220885	0.268917	0.558974	1.1721	0.283808	0.17724	0.499335	0.792733	0.157499	0.310625	0.303595	0.675817	0.379341	0.0319459	0.131965	0.741608
megahit_937254_2-649	9	0.366851	0.00177489	0.229222	0.500621	JTKA27	megahit_937254_2-649	megahit_937254	CDS	Prodigal	648	216	41.67	SLC26A11	k_Eukaryota;n_Opisthokonta;n_Metazoa;n_Eumetazoa;p_Cnidaria;c_Anthozoa;n_Hexacorallia;o_Scleractinia;n_Astrocoeniina;f_Acroporidae;g_Acropora	K14708*	solute carrier family 26 (sodium-independent sulfate anion transporter), member 11	Brite Hierarchies; Protein families: signaling and cellular processes; Transporters	COG0659*	Sulfate permease and related transporters (MFS superfamily)	Inorganic ion transport and metabolism	PF00916 [Sulfate permease family]	0.0714145	0.276387	0.129227	0.152575	0.157201	0.377269	0.0903527	0	0.373717	0.866331	0.566615	0.125648	0.214107	1.5794	0.723426	0.259213	0.209658	0.658106	0.423511	0.159364	0.214521	0.241781	0.14594	0.126407	0.0229469	0.200893	0.175251
megahit_1552301_875-1810	9	1.27965	0.00177489	0.229222	2.20787	JTKA27	megahit_1552301_875-1810	megahit_1552301	CDS	Prodigal	936	312	42.2	PRODH	k_Eukaryota;n_Opisthokonta;n_Metazoa;n_Eumetazoa;p_Cnidaria;c_Anthozoa;n_Hexacorallia;o_Scleractinia;n_Astrocoeniina;f_Acroporidae;g_Acropora	K00318*	proline dehydrogenase [EC:1.5.-.-]	Metabolism; Amino acid metabolism; Arginine and proline metabolism	COG0506*	Proline dehydrogenase	Amino acid transport and metabolism	PF01619 [Proline dehydrogenase]	0.448062	2.00774	1.31392	0.410255	1.1298	2.28347	0.976676	0.316464	0.936313	4.34919	2.6444	0.828372	0.80368	4.17346	2.33429	1.26038	1.2828	3.51581	2.93452	1.20629	0.681079	1.48561	0.976796	0.311732	0.41993	1.56874	1.88651
megahit_2778350_2500-3408	9	0.627507	0.00177489	0.229222	0.786632	JTKA27	megahit_2778350_2500-3408	megahit_2778350	CDS	Prodigal	909	303	42.46	PRODH	k_Eukaryota;n_Opisthokonta;n_Metazoa;n_Eumetazoa;p_Cnidaria;c_Anthozoa;n_Hexacorallia;o_Scleractinia;n_Astrocoeniina;f_Acroporidae;g_Acropora	K00318*	proline dehydrogenase [EC:1.5.-.-]	Metabolism; Amino acid metabolism; Arginine and proline metabolism	COG0506*	Proline dehydrogenase	Amino acid transport and metabolism		0.165797	0.897869	0.670412	0.3558	0.407443	0.927026	0.388179	0.134896	0.287742	1.24959	0.908248	0.136643	0.3902	1.76297	1.30719	0.572097	0.459352	1.74726	0.908329	0.235602	0.25716	0.244082	0.594962	0.429558	0.065341	0.321518	0.758626
megahit_1607560_306-440	12	2.69974	0.00177489	0.229222	8.43488	JTKA27	megahit_1607560_306-440	megahit_1607560	CDS	Prodigal	135	45	40	iscU, nifU	k_Eukaryota;n_Opisthokonta;n_Metazoa;n_Eumetazoa;p_Cnidaria;c_Anthozoa;n_Hexacorallia;o_Scleractinia;n_Astrocoeniina;f_Acroporidae;g_Acropora;s_Acropora millepora	K04488	nitrogen fixation protein NifU and related proteins	Not Included in Pathway or Brite; Unclassified: metabolism; Energy metabolism	COG0822*	NifU homolog involved in Fe-S cluster formation	Energy production and conversion	PF01592 [NifU-like N terminal domain]	9.33267	13.6273	11.5901	9.91117	6.14608	14.6812	8.04944	11.6285	4.40499	9.09328	12.6834	6.21952	6.04576	11.4625	11.2392	9.77083	3.6394	6.64433	10.5721	8.4436	6.56964	10.4071	8.232	3.88141	9.35531	10.75	14.9537
megahit_907394_518-895	18	1.73901	0.00177489	0.229222	2.45925	JTKA27	megahit_907394_518-895	megahit_907394	CDS	Prodigal	378	126	44.97	HEY	k_Eukaryota;n_Opisthokonta;n_Metazoa;n_Eumetazoa;p_Cnidaria;c_Anthozoa;n_Hexacorallia;o_Scleractinia;n_Astrocoeniina;f_Acroporidae;g_Acropora	K09091*	hairy and enhancer of split related with YRPW motif	Human Diseases; Cancers: Overview; Pathways in cancer | Human Diseases; Cancers: Specific types; Breast cancer | Human Diseases; Infectious diseases: Viral; Human papillomavirus infection | Brite Hierarchies; Protein families: genetic information processing; Transcription factors	ENOG4111F0X*	Hairy and enhancer of split	Transcription		0.63822	0.415951	2.69233	12.5588	0.484844	0.423214	0.522294	12.7776	0.0964405	0.299562	1.01378	4.76468	0.276359	0.292809	2.55694	14.5405	1.01311	0.365635	0.596655	3.27682	0.462926	0.192238	1.11894	6.38849	0.140951	0.222824	1.24417
megahit_159577_2-211	15	1.21639	0.00177489	0.229222	3.83563	JTKA27	megahit_159577_2-211	megahit_159577	CDS	Prodigal	210	70	47.62	FTH1	k_Eukaryota;n_Opisthokonta;n_Metazoa;n_Eumetazoa;p_Cnidaria;c_Anthozoa;n_Hexacorallia;o_Scleractinia;n_Astrocoeniina;f_Acroporidae;g_Acropora	K00522*	ferritin heavy chain [EC:1.16.3.2]	Cellular Processes; Cell growth and death; Ferroptosis | Cellular Processes; Cell growth and death; Necroptosis | Organismal Systems; Digestive system; Mineral absorption | Brite Hierarchies; Protein families: signaling and cellular processes; Exosome	COG1528	Ferritin-like protein	Inorganic ion transport and metabolism	PF00210 [Ferritin-like domain]	2.71443	1.84818	6.40541	3.35607	0.93577	3.55756	1.9785	2.50674	1.38187	3.37606	6.09351	2.92848	1.87215	3.56633	4.04031	2.89719	1.28714	7.12063	8.43809	4.59073	2.34018	3.49733	5.80407	4.38048	1.75585	2.19986	6.45941
megahit_2304187_13-282	12	23.8077	0.00177489	0.229222	50.0498	JTKA27	megahit_2304187_13-282	megahit_2304187	CDS	Prodigal	270	90	40.37	FTH1	k_Eukaryota;n_Opisthokonta;n_Metazoa;n_Eumetazoa;p_Cnidaria;c_Anthozoa;n_Hexacorallia;o_Scleractinia;n_Astrocoeniina;f_Acroporidae;g_Acropora;s_Acropora digitifera	K00522	ferritin heavy chain [EC:1.16.3.2]	Cellular Processes; Cell growth and death; Ferroptosis | Cellular Processes; Cell growth and death; Necroptosis | Organismal Systems; Digestive system; Mineral absorption | Brite Hierarchies; Protein families: signaling and cellular processes; Exosome	COG1528	Ferritin-like protein	Inorganic ion transport and metabolism		31.048	3.71123	56.3992	19.8087	24.1277	31.6907	27.3222	5.61514	18.0426	37.7199	69.8969	31.8633	20.749	48.5461	55.5842	34.6751	22.3191	83.311	129.499	91.706	18.0445	42.1257	52.4027	45.6856	5.39507	5.28753	68.0477
megahit_2696846_3-281	12	4.60056	0.00177489	0.229222	22.6811	JTKA27	megahit_2696846_3-281	megahit_2696846	CDS	Prodigal	279	93	43.73	FTH1	k_Eukaryota;n_Opisthokonta;n_Metazoa;n_Eumetazoa;p_Cnidaria;c_Anthozoa;n_Hexacorallia;o_Scleractinia;n_Astrocoeniina;f_Acroporidae;g_Acropora	K00522*	ferritin heavy chain [EC:1.16.3.2]	Cellular Processes; Cell growth and death; Ferroptosis | Cellular Processes; Cell growth and death; Necroptosis | Organismal Systems; Digestive system; Mineral absorption | Brite Hierarchies; Protein families: signaling and cellular processes; Exosome	COG1528	Ferritin-like protein	Inorganic ion transport and metabolism	PF00210 [Ferritin-like domain]	1.61339	4.68151	26.2849	14.823	9.79315	19.2104	21.7461	0.637251	11.4844	21.2598	31.4254	20.8329	11.916	18.3515	25.5896	21.8066	16.3527	23.059	41.0322	22.1237	6.27671	8.55563	14.7411	12.3929	19.3717	10.1473	34.0339
megahit_772709_2-202	12	13.8815	0.00177489	0.229222	24.1644	JTKA27	megahit_772709_2-202	megahit_772709	CDS	Prodigal	201	67	41.79	FTH1	k_Eukaryota;n_Opisthokonta;n_Metazoa;n_Eumetazoa;p_Cnidaria;c_Anthozoa;n_Hexacorallia;o_Scleractinia;n_Astrocoeniina;f_Acroporidae;g_Acropora	K00522*	ferritin heavy chain [EC:1.16.3.2]	Cellular Processes; Cell growth and death; Ferroptosis | Cellular Processes; Cell growth and death; Necroptosis | Organismal Systems; Digestive system; Mineral absorption | Brite Hierarchies; Protein families: signaling and cellular processes; Exosome	COG1528*	Ferritin-like protein	Inorganic ion transport and metabolism		20.0216	0.960587	22.2123	8.4071	10.716	15.3815	14.3051	0.165853	11.2824	29.5389	38.548	19.7862	11.371	29.0296	21.6923	16.1566	6.87572	42.3914	80.3039	32.8607	10.0563	20.7176	15.7761	15.4345	4.77924	3.46966	27.2229
megahit_1920720_1-282	12	3.10261	0.00177489	0.229222	8.43486	JTKA27	megahit_1920720_1-282	megahit_1920720	CDS	Prodigal	282	94	43.97	FTH1	k_Eukaryota;n_Opisthokonta;n_Metazoa;n_Eumetazoa;p_Cnidaria;c_Anthozoa;n_Hexacorallia;o_Scleractinia;n_Astrocoeniina;f_Acroporidae;g_Acropora;s_Acropora millepora	K00522*	ferritin heavy chain [EC:1.16.3.2]	Cellular Processes; Cell growth and death; Ferroptosis | Cellular Processes; Cell growth and death; Necroptosis | Organismal Systems; Digestive system; Mineral absorption | Brite Hierarchies; Protein families: signaling and cellular processes; Exosome	COG1528*	Ferritin-like protein	Inorganic ion transport and metabolism		0.0356851	0.0243253	12.3254	4.87561	2.69696	4.66817	6.66285	0.127137	5.58193	7.23322	11.649	5.69185	5.26736	8.11783	12.4751	8.44975	3.01838	10.1879	16.8893	4.00488	2.63717	2.62025	2.57051	2.02297	0.147313	0.0704015	11.0279
megahit_264223_3-209	12	5.38301	0.00177489	0.229222	8.65672	JTKA27	megahit_264223_3-209	megahit_264223	CDS	Prodigal	207	69	44.44	FTH1	k_Eukaryota;n_Opisthokonta;n_Metazoa;n_Eumetazoa;p_Cnidaria;c_Anthozoa;n_Hexacorallia;o_Scleractinia;n_Astrocoeniina;f_Acroporidae;g_Acropora;s_Acropora digitifera	K00522	ferritin heavy chain [EC:1.16.3.2]	Cellular Processes; Cell growth and death; Ferroptosis | Cellular Processes; Cell growth and death; Necroptosis | Organismal Systems; Digestive system; Mineral absorption | Brite Hierarchies; Protein families: signaling and cellular processes; Exosome	COG1528	Ferritin-like protein	Inorganic ion transport and metabolism		0.822886	0.119092	10.4876	1.11793	3.18906	2.06573	2.49052	0.223013	4.31371	7.35066	12.989	5.58925	4.90101	9.97729	12.2056	4.18272	3.63539	13.3658	18.5842	8.61646	2.19412	5.21018	4.34445	3.5445	0.116849	0.0663157	6.43328
megahit_623245_1840-2850	15	5.8517	0.00177489	0.229222	6.31215	JTKA27	megahit_623245_1840-2850	megahit_623245	CDS	Prodigal	1011	337	47.87	CRY	k_Eukaryota;n_Opisthokonta;n_Metazoa;n_Eumetazoa;p_Cnidaria;c_Anthozoa;n_Hexacorallia;o_Scleractinia;n_Astrocoeniina;f_Acroporidae;g_Acropora;s_Acropora millepora	K02295*	cryptochrome	Organismal Systems; Environmental adaptation; Circadian rhythm | Brite Hierarchies; Protein families: genetic information processing; DNA repair and recombination proteins	COG0415*	Deoxyribodipyrimidine photolyase	DNA replication, recombination and repair	PF03441 [FAD binding domain of DNA photolyase]	2.58237	2.5633	16.2088	11.8285	2.71541	4.07503	12.3513	6.02879	2.53945	2.84787	12.3716	7.02969	1.63368	1.75865	11.4613	10.7846	2.76155	7.60665	13.1943	9.52364	2.75088	2.3073	11.0457	10.5642	4.86399	5.78118	14.71
megahit_3149774_2106-3716	6	0.844692	0.00177489	0.229222	1.35491	JTKA27	megahit_3149774_2106-3716	megahit_3149774	CDS	Prodigal	1611	537	43.45	CRY	k_Eukaryota;n_Opisthokonta;n_Metazoa;n_Eumetazoa;p_Cnidaria;c_Anthozoa;n_Hexacorallia;o_Scleractinia;n_Astrocoeniina;f_Acroporidae;g_Acropora;s_Acropora millepora	K02295*	cryptochrome	Organismal Systems; Environmental adaptation; Circadian rhythm | Brite Hierarchies; Protein families: genetic information processing; DNA repair and recombination proteins	COG0415*	Deoxyribodipyrimidine photolyase	DNA replication, recombination and repair	PF00875 [DNA photolyase];PF03441 [FAD binding domain of DNA photolyase]	2.00052	4.5439	0.608357	0.516403	1.1993	5.16393	0.636121	0.607161	1.1014	2.49804	0.485633	0.409056	1.41157	3.39415	0.589495	0.587072	1.4442	2.3361	1.13922	0.741632	1.21611	2.58828	0.832305	0.70287	0.795126	3.51356	0.595622
megahit_1540447_2-199	15	0.594308	0.00177489	0.229222	1.91585	JTKA27	megahit_1540447_2-199	megahit_1540447	CDS	Prodigal	198	66	36.36	ATP2A	k_Eukaryota;n_Opisthokonta;n_Metazoa;n_Eumetazoa;p_Cnidaria;c_Anthozoa;n_Hexacorallia;o_Scleractinia	K05853*	Ca2+ transporting ATPase, sarcoplasmic/endoplasmic reticulum [EC:3.6.3.8]	Environmental Information Processing; Signal transduction; Calcium signaling pathway | Environmental Information Processing; Signal transduction; cGMP-PKG signaling pathway | Organismal Systems; Digestive system; Pancreatic secretion | Human Diseases; Neurodegenerative diseases; Alzheimer disease	COG0474*	Cation transport ATPase	Inorganic ion transport and metabolism		1.28579	1.08981	1.2361	1.29846	1.74633	1.61126	1.76661	0.8395	1.2027	1.78825	2.62812	1.38155	1.68246	2.03056	2.33128	2.32722	0.722241	1.26829	2.72279	2.08787	1.84668	1.54784	1.64957	2.79513	1.63668	1.71531	2.59032
megahit_891429_1-285	12	0.483181	0.00126623	0.229222	0.374659	JTKA27	megahit_891429_1-285	megahit_891429	CDS	Prodigal	285	95	44.56		k_Eukaryota;n_Opisthokonta;n_Metazoa;n_Eumetazoa;p_Cnidaria;c_Anthozoa;n_Hexacorallia;o_Scleractinia;n_Astrocoeniina;f_Acroporidae;g_Acropora								0.0357242	2.65383	0.932704	0.0321054	0.0205854	0.32956	0.0138931	0.0139274	0	1.97287	0.653943	0.108993	0	0.696642	1.70175	0.0421131	0.0287811	0.178856	0.345318	0.367263	0.033709	0.225249	0.0168215	0.0223154	0.0638176	1.66328	1.00032
megahit_690776_191-382	12	0.353491	0.00126623	0.229222	0.314639	JTKA27	megahit_690776_191-382	megahit_690776	CDS	Prodigal	192	64	44.79		k_Eukaryota;n_Opisthokonta;n_Metazoa;n_Eumetazoa;p_Cnidaria;c_Anthozoa;n_Hexacorallia;o_Scleractinia;n_Astrocoeniina;f_Acroporidae;g_Acropora				ENOG410ZWW6*	Heme binding protein 2	Function unknown		0	0.276153	0.42618	0.0583592	0.0146436	0.169727	0.322366	0	0.0160343	0.64019	0.953077	0.0721684	0.103336	0.643128	1.11823	0.130609	0.0214274	0.124613	0.35927	0.0855685	0	0.169266	0.109349	0	0	0.140489	0.637689
megahit_2836333_2-244	18	0.179235	0.00177489	0.229222	0.149069	JTKA27	megahit_2836333_2-244	megahit_2836333	CDS	Prodigal	243	81	46.5		k_Eukaryota;n_Opisthokonta;n_Metazoa;n_Eumetazoa;p_Cnidaria;c_Anthozoa;n_Hexacorallia;o_Scleractinia;n_Astrocoeniina;f_Acroporidae;g_Acropora				ENOG410XPDX*	Calcium channel, voltage-dependent, alpha 2 delta subunit	Function unknown		0.124277	0.0646006	0.260733	0.753341	0.138995	0.0243726	0.0655882	0.0593828	0.0372873	0.0268788	0.103741	0.0528411	0.086276	0.0559015	0.281324	0.584543	0.143949	0.201699	0.310146	0.242719	0.151028	0.384499	1.0904	2.34669	0.23854	0.226194	0.371521
megahit_451149_1339-1557	15	4.07404	0.00177489	0.229222	3.51905	JTKA27	megahit_451149_1339-1557	megahit_451149	CDS	Prodigal	219	73	43.84		k_Eukaryota;n_Opisthokonta;n_Metazoa;n_Eumetazoa;p_Cnidaria;c_Anthozoa;n_Hexacorallia;o_Scleractinia;n_Astrocoeniina;f_Acroporidae;g_Acropora								0.771706	0.843203	5.57127	3.34612	0.723973	1.00456	3.10897	6.48703	0.354991	1.41674	6.42345	5.01322	0.201904	1.2732	7.29661	3.52443	0.814388	1.46321	7.10789	9.00461	0.949091	0.743485	2.81764	3.8728	0.744167	1.29728	6.60871
megahit_1323539_1-402	15	1.05031	0.00177489	0.229222	2.6563	JTKA27	megahit_1323539_1-402	megahit_1323539	CDS	Prodigal	402	134	43.78		k_Eukaryota;n_Opisthokonta;n_Metazoa;n_Eumetazoa;p_Cnidaria;c_Anthozoa;n_Hexacorallia;o_Scleractinia;n_Astrocoeniina;f_Acroporidae;g_Acropora;s_Acropora millepora				ENOG410XQXQ*	syntrophin, gamma	Posttranslational modification, protein turnover, chaperones		2.91422	2.22093	2.66897	2.74893	3.05807	2.71715	3.02532	1.59893	1.6424	2.11869	3.20898	2.6997	2.23015	2.45977	4.34817	4.37047	1.74129	2.33411	2.75619	2.51645	2.61532	3.98468	3.7109	3.2716	8.6964	5.61185	6.98502
megahit_1896071_180-668	15	1.43161	0.00177489	0.229222	2.49932	JTKA27	megahit_1896071_180-668	megahit_1896071	CDS	Prodigal	489	163	36.4		k_Eukaryota;n_Opisthokonta;n_Metazoa;n_Eumetazoa;p_Cnidaria;c_Anthozoa;n_Hexacorallia;o_Scleractinia								0	0	0.908366	0.0558239	0.00592182	0.0848635	1.25414	0.0161859	0.0621988	0.736634	5.4968	0.549894	0	0.414693	14.7832	1.57663	0	0.511696	7.44111	0.326746	0.0206438	0.0784402	6.12451	1.33115	0.022992	0.0608591	8.90893
megahit_403664_982-1662	12	12.9111	0.00177489	0.229222	18.7576	JTKA27	megahit_403664_982-1662	megahit_403664	CDS	Prodigal	681	227	52.86		k_Eukaryota;n_Opisthokonta;n_Metazoa;n_Eumetazoa;p_Cnidaria;c_Anthozoa;n_Hexacorallia;o_Scleractinia;n_Astrocoeniina;f_Acroporidae;g_Acropora								0.210121	2.29636	19.2378	6.27964	4.05181	5.8806	11.2214	0.324631	6.46144	18.7365	27.978	10.1158	9.18206	26.6738	28.482	19.3935	5.37738	30.5918	49.7929	17.9613	4.26885	5.48697	14.8446	11.2999	6.16418	4.57016	30.8828
megahit_280070_291-482	12	8.32173	0.00177489	0.229222	8.9932	JTKA27	megahit_280070_291-482	megahit_280070	CDS	Prodigal	192	64	39.58		k_Eukaryota;n_Opisthokonta;n_Metazoa;n_Eumetazoa;p_Cnidaria;c_Anthozoa;n_Hexacorallia;o_Scleractinia;n_Astrocoeniina;f_Acroporidae;g_Acropora				ENOG410ZWW6*	Heme binding protein 2	Function unknown		38.3962	23.9637	15.8514	1.35674	26.3174	12.3077	13.6144	0.606448	0.210093	22.5564	23.5115	7.24454	0.558007	15.0409	30.4839	4.21028	1.15148	2.49645	10.8287	3.59779	18.7411	55.4134	0.400072	0.165097	1.00202	10.0945	39.0851
megahit_2478240_30-221	12	4.14779	0.00177489	0.229222	3.47827	JTKA27	megahit_2478240_30-221	megahit_2478240	CDS	Prodigal	192	64	40.62		k_Eukaryota;n_Opisthokonta;n_Metazoa;n_Eumetazoa;p_Cnidaria;c_Anthozoa;n_Hexacorallia;o_Scleractinia;n_Astrocoeniina;f_Acroporidae;g_Acropora				ENOG410ZWW6	Heme binding protein 2	Function unknown		2.15192	27.214	19.7578	3.86604	0.920904	64.975	14.6127	25.1562	0	7.53805	10.7575	1.44303	0.236134	7.38293	5.2097	3.73698	0.0901623	1.61272	8.23134	0.383046	4.55356	16.4184	3.47013	0.0833108	0.279986	8.57914	12.8036
megahit_322600_6017-6520	12	2.01758	0.00177489	0.229222	6.71119	JTKA27	megahit_322600_6017-6520	megahit_322600	CDS	Prodigal	504	168	44.44		k_Eukaryota;n_Opisthokonta;n_Metazoa;n_Eumetazoa;p_Cnidaria;c_Anthozoa;n_Hexacorallia;o_Scleractinia;n_Astrocoeniina;f_Acroporidae;g_Acropora;s_Acropora millepora							PF15798 [Proline-rich AKT1 substrate 1]	5.16725	6.8232	8.42696	5.98484	5.76287	5.68443	2.77305	4.67656	4.23028	7.12205	8.33203	5.6103	4.35074	8.20982	8.48558	5.77449	4.11707	8.22027	7.48031	6.28668	7.89947	4.83183	7.45995	9.48942	5.31065	8.50857	16.6672
megahit_1123765_2-382	12	1.07827	0.00177489	0.229222	1.77315	JTKA27	megahit_1123765_2-382	megahit_1123765	CDS	Prodigal	381	127	45.41		k_Eukaryota;n_Opisthokonta;n_Metazoa;n_Eumetazoa;p_Cnidaria;c_Anthozoa;n_Hexacorallia;o_Scleractinia;n_Astrocoeniina;f_Acroporidae;g_Acropora							PF04832 [SOUL heme-binding protein]	0.161412	16.7219	10.3737	0.439472	0.174201	19.0292	3.34327	3.83758	0.10472	4.12178	4.31683	0.411067	0.130243	1.5634	6.42092	0.583914	0.0540076	0.47575	1.14146	0.299156	0.0822711	3.35686	0.670461	0.0425433	0.161633	3.23053	2.51186
megahit_1155308_3-263	12	2.17023	0.00177489	0.229222	2.58098	JTKA27	megahit_1155308_3-263	megahit_1155308	CDS	Prodigal	261	87	44.44		k_Eukaryota;n_Opisthokonta;n_Metazoa;n_Eumetazoa;p_Cnidaria;c_Anthozoa;n_Hexacorallia;o_Scleractinia;n_Astrocoeniina;f_Acroporidae;g_Acropora								0.00979108	0.0407522	4.01018	0.456714	0.17343	2.81367	1.82525	0.042426	0.0462406	2.48988	5.92317	0.375817	0.954466	5.35041	9.3406	2.36226	0.144445	0.903526	2.27473	0.259548	0.786985	1.65401	0.0684503	0.0190567	0	0	4.01431
megahit_2871010_3-281	12	2.87908	0.00177489	0.229222	2.46293	JTKA27	megahit_2871010_3-281	megahit_2871010	CDS	Prodigal	279	93	44.8		k_Eukaryota;n_Opisthokonta;n_Metazoa;n_Eumetazoa;p_Cnidaria;c_Anthozoa;n_Hexacorallia;o_Scleractinia;n_Astrocoeniina;f_Acroporidae;g_Acropora								0.0188458	2.86258	3.40973	0.385657	0.125196	3.22162	1.49593	0	0.143499	4.64137	5.88369	0.402954	0.0791721	5.6897	9.332	1.56536	0.0487338	1.47011	3.87615	0.346326	0.00925653	0.634157	0.207187	0.097372	0.025878	2.90854	3.3085
megahit_241508_1-339	12	2.28521	0.00177489	0.229222	2.31507	JTKA27	megahit_241508_1-339	megahit_241508	CDS	Prodigal	339	113	47.2		k_Eukaryota;n_Opisthokonta;n_Metazoa;n_Eumetazoa;p_Cnidaria;c_Anthozoa;n_Hexacorallia;o_Scleractinia;n_Astrocoeniina;f_Acroporidae;g_Acropora							PF04832 [SOUL heme-binding protein]	0.0447398	0.679781	4.78272	0.370338	0.21922	2.24113	1.94453	0.102861	0.0620389	3.72536	5.14292	0.560609	0.21377	3.6845	9.65568	1.19508	0.0468319	0.438928	1.69591	0.049969	0.389038	1.88366	0.069847	0	0.0440906	0.376704	2.88651
megahit_1263506_2-541	12	2.57343	0.00177489	0.229222	2.33584	JTKA27	megahit_1263506_2-541	megahit_1263506	CDS	Prodigal	540	180	43.7		k_Eukaryota;n_Opisthokonta;n_Metazoa;n_Eumetazoa;p_Cnidaria;c_Anthozoa;n_Hexacorallia;o_Scleractinia;n_Astrocoeniina;f_Acroporidae;g_Acropora							PF04832 [SOUL heme-binding protein]	0.033078	1.71036	3.57181	0.367713	0.0978258	2.78718	1.49709	0.249531	0.0446882	3.29377	6.52417	0.354407	0.106473	4.7327	10.4642	1.11304	0.0251989	1.30471	3.52719	0.192107	0.228375	0.771904	0.340357	0.0514189	0.0235724	1.14139	4.2757
megahit_751765_195-557	12	1.18215	0.00177489	0.229222	2.11785	JTKA27	megahit_751765_195-557	megahit_751765	CDS	Prodigal	363	121	49.31		k_Eukaryota;n_Opisthokonta;n_Metazoa;n_Eumetazoa;p_Cnidaria;c_Anthozoa;n_Hexacorallia;o_Scleractinia;n_Astrocoeniina;f_Acroporidae;g_Acropora							PF04832 [SOUL heme-binding protein]	0.0277211	2.57241	4.99388	0.0633062	0.296384	0.645986	0.492719	0.0221291	0.0582842	3.54493	5.4959	0.392539	0.0637147	2.39692	8.8736	0.480597	0.0538781	0.389193	0.698454	0.331728	0.0973895	1.77555	0.0217127	0.0225008	0	1.22266	2.72991
megahit_1475859_179-319	12	1.14541	0.00177489	0.229222	1.4955	JTKA27	megahit_1475859_179-319	megahit_1475859	CDS	Prodigal	141	47	48.94		k_Eukaryota;n_Opisthokonta;n_Metazoa;n_Eumetazoa;p_Cnidaria;c_Anthozoa;n_Hexacorallia;o_Scleractinia;n_Astrocoeniina;f_Acroporidae;g_Acropora								0.143898	1.95386	3.36999	0.0795145	0.169027	0.720078	0.607771	0.159103	0.0432543	2.80212	4.0673	0.437454	0.0235584	1.71578	6.76132	0.494317	0.0745504	0.350093	0.452409	0.18203	0.123662	1.09597	0.0931294	0.0174904	0.0540937	0.672398	2.62719
megahit_2460800_3-257	12	1.70849	0.00177489	0.229222	1.51815	JTKA27	megahit_2460800_3-257	megahit_2460800	CDS	Prodigal	255	85	45.1		k_Eukaryota;n_Opisthokonta;n_Metazoa;n_Eumetazoa;p_Cnidaria;c_Anthozoa;n_Hexacorallia;o_Scleractinia;n_Astrocoeniina;f_Acroporidae;g_Acropora								0	1.88144	2.23056	0.272586	0.0867116	1.66896	2.00412	0	0.0360491	2.63874	4.11494	0.475941	0.103603	2.95708	5.86845	0.620023	0.0515578	0.509729	2.44951	0.185162	0.148565	0.517383	0.133939	0	0.150228	5.43591	2.14199
megahit_1428056_381-461	12	0.397897	0.00177489	0.229222	0.391121	JTKA27	megahit_1428056_381-461	megahit_1428056	CDS	Prodigal	81	27	38.27		k_Eukaryota;n_Opisthokonta;n_Metazoa;n_Eumetazoa;p_Cnidaria;c_Anthozoa;n_Hexacorallia;o_Scleractinia;n_Astrocoeniina;f_Acroporidae;g_Acropora				ENOG410ZWW6*	Heme binding protein 2	Function unknown		0.0314902	5.02446	3.00079	0.303706	0.177319	7.62751	1.06525	2.27929	0	0.672208	0.912264	0.241654	0.0545688	1.13249	1.41455	0.510677	0	0.126637	0.346207	0.0813328	0.358477	1.39289	0.0588751	0	0.031468	1.04668	1.32235
megahit_1328756_3-281	12	1.63295	0.00177489	0.229222	1.44828	JTKA27	megahit_1328756_3-281	megahit_1328756	CDS	Prodigal	279	93	43.01		k_Eukaryota;n_Opisthokonta;n_Metazoa;n_Eumetazoa;p_Cnidaria;c_Anthozoa;n_Hexacorallia;o_Scleractinia;n_Astrocoeniina;f_Acroporidae;g_Acropora;s_Acropora millepora								0.00899721	0.255329	3.13788	0.0722195	0.131587	0.562112	0.35605	0.0232263	0.0870231	2.34596	4.76674	0.141738	0.110663	2.20261	3.00807	0.207215	0.835702	2.62759	2.39974	0.296744	0.107792	0.707031	0.940865	0.353415	0.0309711	0.217958	1.93052
megahit_1073537_592-936	12	0.250162	0.00177489	0.229222	1.07188	JTKA27	megahit_1073537_592-936	megahit_1073537	CDS	Prodigal	345	115	41.74		k_Eukaryota;n_Opisthokonta;n_Metazoa;n_Eumetazoa;p_Cnidaria;c_Anthozoa;n_Hexacorallia;o_Scleractinia;n_Astrocoeniina;f_Acroporidae;g_Acropora								0.0897868	0.0861561	1.99836	0.164076	0.0847407	0.578346	2.3847	0.0229613	0.200688	0.476001	5.01874	0.163638	0.162011	0.412641	3.65844	0.23188	0.0596967	0.213547	1.21005	0.0676304	0.127372	0.185339	2.49238	0.368368	0.017633	0.16241	1.67195
megahit_2372098_179-379	12	0.283033	0.00177489	0.229222	0.483173	JTKA27	megahit_2372098_179-379	megahit_2372098	CDS	Prodigal	201	67	43.28		k_Eukaryota;n_Opisthokonta;n_Metazoa;n_Eumetazoa;p_Cnidaria;c_Anthozoa;n_Hexacorallia;o_Scleractinia;n_Astrocoeniina;f_Acroporidae;g_Acropora;s_Acropora digitifera								0	0.116182	0.816994	0.340925	0.316303	0.176774	0.415176	0	0.169219	0.399822	0.848691	0.0971932	0.302029	0.552205	0.971895	0.900238	0.0745761	0.587325	1.14483	0.735795	0.24676	0.176343	1.34675	0.848677	0.468256	0.298025	1.22265
megahit_1698024_475-1533	12	0.203986	0.00177489	0.229222	0.506543	JTKA27	megahit_1698024_475-1533	megahit_1698024	CDS	Prodigal	1059	353	43.44		k_Eukaryota;n_Opisthokonta;n_Metazoa;n_Eumetazoa;p_Cnidaria;c_Anthozoa;n_Hexacorallia;o_Scleractinia;n_Astrocoeniina;f_Acroporidae;g_Acropora				ENOG410XRZ4*	patched domain containing	Function unknown	PF02460 [Patched family]	0.330586	0.218291	0.539815	0.139328	0.543663	0.250525	0.205355	0.163324	0.363422	0.575874	0.812864	0.330847	0.310101	0.536527	1.22093	0.51512	0.355556	0.567879	0.510063	0.19857	0.537777	0.290942	0.128192	0.0975093	0.174615	0.0840854	0.606473
megahit_1181049_2139-4217	9	1.60913	0.00177489	0.229222	3.51052	JTKA27	megahit_1181049_2139-4217	megahit_1181049	CDS	Prodigal	2079	693	45.07		k_Eukaryota;n_Opisthokonta;n_Metazoa;n_Eumetazoa;p_Cnidaria;c_Anthozoa;n_Hexacorallia;o_Scleractinia;n_Astrocoeniina;f_Acroporidae;g_Acropora							PF00018 [SH3 domain];PF07653 [Variant SH3 domain];PF08239 [Bacterial SH3 domain];PF14604 [Variant SH3 domain]	0.391492	1.08441	3.49056	0.732233	2.65036	1.59348	1.57697	0.0701921	2.21416	2.81341	3.50485	1.32302	2.44644	5.80424	3.89478	3.15512	2.18099	5.6455	4.72523	1.90907	1.89732	1.6351	2.62819	3.56866	0.95837	0.79216	4.73373
megahit_1940792_2-154	9	0.868487	0.00177489	0.229222	0.65627	JTKA27	megahit_1940792_2-154	megahit_1940792	CDS	Prodigal	153	51	32.68		k_Eukaryota;n_Opisthokonta;n_Metazoa;n_Eumetazoa;p_Cnidaria;c_Anthozoa;n_Hexacorallia;o_Scleractinia;n_Astrocoeniina;f_Acroporidae;g_Acropora								0.083178	0.186781	0.292925	0.0291796	0.195074	2.78691	0.300349	0	0.282072	1.51048	1.38304	0.0723458	0.28761	1.6026	0.481237	0.269533	0.145401	1.53897	0.505134	0.0256701	0.316696	1.59945	0.0172656	0	0.391243	1.41517	0.505987
megahit_786552_106-528	6	0.370143	0.00177489	0.229222	0.988775	JTKA27	megahit_786552_106-528	megahit_786552	CDS	Prodigal	423	141	42.55		k_Eukaryota;n_Opisthokonta;n_Metazoa;n_Eumetazoa;p_Cnidaria;c_Anthozoa;n_Hexacorallia;o_Scleractinia;n_Astrocoeniina;f_Acroporidae;g_Acropora				COG0546*	Predicted phosphatases	General function prediction only		0.264219	0.148819	0.649707	0.40144	0.763766	1.38457	0.253629	0.045893	0.759145	1.93959	0.796626	0.520344	1.16009	4.48329	0.676047	0.59595	0.437393	1.63406	0.795557	0.213757	0.556442	2.24141	0.444079	0.210175	0.104639	0.244766	0.463408
megahit_52101_480-662	0	0.172902	0.00177489	0.229222	2.11127	JTKA27	megahit_52101_480-662	megahit_52101	CDS	Prodigal	183	61	47.54		k_Eukaryota;n_Opisthokonta;n_Metazoa;n_Eumetazoa;p_Cnidaria;c_Anthozoa;n_Hexacorallia;o_Scleractinia;n_Astrocoeniina;f_Acroporidae;g_Acropora;s_Acropora digitifera								0.349852	0.488796	0.186739	0.560188	0.63572	0.478708	0.587196	0.659501	0.614723	0.334293	0.320871	0.394781	0.306667	0.375098	0.236419	0.330878	11.0629	0.324348	0.289895	4.54125	0.287147	0.348325	0.195334	0.120121	0.984027	0.698056	0.790609
megahit_2163749_3-428	12	0.218125	0.00277056	0.352874	0.303991	JTKA27	megahit_2163749_3-428	megahit_2163749	CDS	Prodigal	426	142	44.6		k_Eukaryota;n_Opisthokonta;n_Metazoa;n_Eumetazoa;p_Cnidaria;c_Anthozoa;n_Hexacorallia;o_Scleractinia								0	2.62587	1.92461	0.0493394	0.011398	5.77625	0.478592	0.205749	0.0146026	0.275638	1.58864	0	0.0198675	0.319383	0.984776	0	0	0.0488443	0.525075	0.00430225	0.0255664	0.354699	1.23352	0.0454879	0.0261242	7.66395	1.13422
megahit_399186_1-90	12	0.170156	0.00277056	0.352874	0.206328	JTKA27	megahit_399186_1-90	megahit_399186	CDS	Prodigal	90	30	41.11		k_Eukaryota;n_Opisthokonta;n_Metazoa;n_Eumetazoa;p_Cnidaria;c_Anthozoa;n_Hexacorallia;o_Scleractinia;n_Astrocoeniina;f_Acroporidae;g_Acropora								0	0.223089	0.578997	0.0310732	0	0.0292022	0.428711	0.0360988	0	0.113154	0.440646	0.0738441	0	0.376759	0.933598	0.0629888	0	0.161068	0.492324	0.0205893	0	0.139856	0.319074	0	0	0.460173	2.04755
megahit_547555_115-552	12	0.460253	0.00376623	0.373951	0.826929	JTKA27	megahit_547555_115-552	megahit_547555	CDS	Prodigal	438	146	43.15	SGPP1	k_Eukaryota;n_Opisthokonta;n_Metazoa;n_Eumetazoa;p_Cnidaria;c_Anthozoa;n_Hexacorallia;o_Scleractinia	K04716*	sphingosine-1-phosphate phosphatase 1 [EC:3.1.3.-]	Metabolism; Lipid metabolism; Sphingolipid metabolism | Environmental Information Processing; Signal transduction; Sphingolipid signaling pathway	COG0671	Membrane-associated phospholipid phosphatase	Lipid metabolism	PF01569 [PAP2 superfamily]	0.960188	0.924376	0.989169	0.792852	0.356594	0.698116	0.28784	0.64912	0.521516	0.814679	1.26609	0.556503	0.612781	1.26075	1.39504	0.837735	0.700697	1.09261	1.34337	0.340165	0.870023	0.610935	1.13418	1.05717	0.485757	0.694855	0.472363
megahit_746429_2254-3225	9	3.00498	0.00376623	0.373951	4.03711	JTKA27	megahit_746429_2254-3225	megahit_746429	CDS	Prodigal	972	324	45.58	SCD, desC	k_Eukaryota;n_Opisthokonta;n_Metazoa;n_Eumetazoa;p_Cnidaria;c_Anthozoa;n_Hexacorallia;o_Scleractinia;n_Astrocoeniina;f_Acroporidae;g_Acropora	K00507*	stearoyl-CoA desaturase (Delta-9 desaturase) [EC:1.14.19.1]	Metabolism; Lipid metabolism; Biosynthesis of unsaturated fatty acids | Environmental Information Processing; Signal transduction; AMPK signaling pathway | Organismal Systems; Endocrine system; PPAR signaling pathway | Organismal Systems; Aging; Longevity regulating pathway - worm | Brite Hierarchies; Protein families: metabolism; Lipid biosynthesis proteins	COG1398*	Fatty-acid desaturase	Lipid metabolism	PF00487 [Fatty acid desaturase]	0.26131	1.33419	4.68034	1.233	4.56831	3.32917	2.09231	0.0728922	2.89964	10.1262	4.54808	2.83932	1.73842	8.83551	4.3682	2.41338	0.469388	5.77256	2.62323	0.266831	2.23203	2.64082	0.294843	0.213063	0.197396	0.417324	1.82536
megahit_471415_1809-3341	9	1.59664	0.00376623	0.373951	1.48034	JTKA27	megahit_471415_1809-3341	megahit_471415	CDS	Prodigal	1533	511	42.53	phrB	k_Eukaryota;n_Opisthokonta;n_Metazoa;n_Eumetazoa;p_Cnidaria;c_Anthozoa;n_Hexacorallia;o_Scleractinia;n_Astrocoeniina;f_Acroporidae;g_Acropora	K01669*	deoxyribodipyrimidine photo-lyase [EC:4.1.99.3]	Brite Hierarchies; Protein families: genetic information processing; DNA repair and recombination proteins	COG0415*	Deoxyribodipyrimidine photolyase	DNA replication, recombination and repair	PF00875 [DNA photolyase]	0.330379	2.36778	1.2917	0.160023	0.181565	2.20391	1.07122	0.1024	0.561578	3.13083	2.04347	0.233173	0.702844	4.2457	2.90619	0.21455	0.141621	1.55362	1.4106	0.106711	0.153651	1.1851	0.258946	0.0899498	0.143982	1.21046	1.04668
megahit_480699_744-1004	0	0.141755	0.00376623	0.373951	0.265005	JTKA27	megahit_480699_744-1004	megahit_480699	CDS	Prodigal	261	87	41	PDS5	k_Eukaryota;n_Opisthokonta;n_Metazoa;n_Eumetazoa;p_Cnidaria;c_Anthozoa;n_Hexacorallia;o_Scleractinia;n_Astrocoeniina;f_Acroporidae;g_Acropora	K11267*	sister chromatid cohesion protein PDS5	Brite Hierarchies; Protein families: genetic information processing; Chromosome and associated proteins	ENOG410XQW7*	PDS5, regulator of cohesion maintenance, homolog	Function unknown		0.490822	0.856379	0.319435	0.399215	0.664957	0.612305	0.211067	0.265864	0.314494	0.305423	0.136659	0.285388	0.17277	0.189312	0.0893295	0.40197	0.826856	0.158135	0.0829873	0.289129	0.454187	0.200188	0.163875	0.181293	0.559657	0.61705	0.371379
megahit_2418446_2-205	12	0.171307	0.00376623	0.373951	0.355522	JTKA27	megahit_2418446_2-205	megahit_2418446	CDS	Prodigal	204	68	48.04	ISCU	k_Eukaryota;n_Opisthokonta;n_Metazoa;n_Eumetazoa;p_Cnidaria;c_Anthozoa;n_Hexacorallia;o_Scleractinia;n_Astrocoeniina;f_Acroporidae;g_Acropora	K22068*	iron-sulfur cluster assembly enzyme ISCU, mitochondrial	Brite Hierarchies; Protein families: genetic information processing; Mitochondrial biogenesis	COG0822*	NifU homolog involved in Fe-S cluster formation	Energy production and conversion	PF01592 [NifU-like N terminal domain]	4.31706	6.37523	4.2316	2.51475	0.230085	5.5398	0	6.63826	0.178132	0.350011	0.548544	0.372892	0.146281	0.365626	0.744195	0.19044	0.180403	0.432818	0.312057	0.354135	1.13716	1.72964	2.12091	1.12122	2.39123	1.61232	0.292516
megahit_1477536_2-379	18	0.378836	0.00376623	0.373951	0.405451	JTKA27	megahit_1477536_2-379	megahit_1477536	CDS	Prodigal	378	126	43.65	HEY	k_Eukaryota;n_Opisthokonta;n_Metazoa;n_Eumetazoa;p_Cnidaria;c_Anthozoa;n_Hexacorallia;o_Scleractinia;n_Astrocoeniina;f_Acroporidae;g_Acropora	K09091*	hairy and enhancer of split related with YRPW motif	Human Diseases; Cancers: Overview; Pathways in cancer | Human Diseases; Cancers: Specific types; Breast cancer | Human Diseases; Infectious diseases: Viral; Human papillomavirus infection | Brite Hierarchies; Protein families: genetic information processing; Transcription factors	ENOG4111F0X*	Hairy and enhancer of split	Transcription	PF00010 [Helix-loop-helix DNA-binding domain]	0.0601432	0.0752141	0.412395	1.36569	0.0128228	0.0295803	1.38352	0.767227	0.14258	0.0348202	0.281965	1.1704	0.0112155	0.0399002	0.612954	1.75255	0.276598	0.0909078	0.20201	0.748981	0.00587139	0.0697065	0.11085	0.613956	0.0741885	0.015309	0.328321
megahit_1305517_2-832	6	0.204587	0.00376623	0.373951	0.530908	JTKA27	megahit_1305517_2-832	megahit_1305517	CDS	Prodigal	831	277	45.13	GPT, ALT	k_Eukaryota;n_Opisthokonta;n_Metazoa;n_Eumetazoa;p_Cnidaria;c_Anthozoa;n_Hexacorallia;o_Scleractinia;n_Astrocoeniina;f_Acroporidae;g_Acropora	K00814*	alanine transaminase [EC:2.6.1.2]	Metabolism; Energy metabolism; Carbon fixation in photosynthetic organisms | Metabolism; Amino acid metabolism; Alanine, aspartate and glutamate metabolism | Metabolism; Amino acid metabolism; Arginine biosynthesis | Brite Hierarchies; Protein families: metabolism; Amino acid related enzymes	COG0436*	Aspartate/tyrosine/aromatic aminotransferase	Amino acid transport and metabolism	PF00155 [Aminotransferase class I and II]	0.297697	0.477967	0.314638	0.216127	0.446045	0.236281	0.113888	0.248224	0.358837	0.638244	0.475705	0.3568	0.478018	1.33199	0.760048	0.408357	0.436659	0.596096	0.317155	0.057985	0.228213	0.221652	0.105627	0.092151	0.165718	0.232394	0.233476
megahit_1297303_281-523	12	4.01191	0.00376623	0.373951	7.32507	JTKA27	megahit_1297303_281-523	megahit_1297303	CDS	Prodigal	243	81	45.68	FTH1	k_Eukaryota;n_Opisthokonta;n_Metazoa;n_Eumetazoa;p_Cnidaria;c_Anthozoa;n_Hexacorallia;o_Scleractinia;n_Astrocoeniina;f_Acroporidae;g_Acropora	K00522*	ferritin heavy chain [EC:1.16.3.2]	Cellular Processes; Cell growth and death; Ferroptosis | Cellular Processes; Cell growth and death; Necroptosis | Organismal Systems; Digestive system; Mineral absorption | Brite Hierarchies; Protein families: signaling and cellular processes; Exosome	COG1528*	Ferritin-like protein	Inorganic ion transport and metabolism	PF00210 [Ferritin-like domain]	3.24413	0.584468	9.94631	1.79596	2.45193	1.86382	1.91369	0.603805	2.39611	6.66705	11.238	3.00162	2.74499	6.56093	7.93831	4.05363	4.17111	11.1935	16.0604	10.1782	4.31731	6.13973	7.48191	5.68602	0.580507	0.574408	11.4027
megahit_466529_75-281	12	3.62517	0.00376623	0.373951	7.99916	JTKA27	megahit_466529_75-281	megahit_466529	CDS	Prodigal	207	69	43.48	FTH1	k_Eukaryota;n_Opisthokonta;n_Metazoa;n_Eumetazoa;p_Cnidaria;c_Anthozoa;n_Hexacorallia;o_Scleractinia;n_Astrocoeniina;f_Acroporidae;g_Acropora	K00522*	ferritin heavy chain [EC:1.16.3.2]	Cellular Processes; Cell growth and death; Ferroptosis | Cellular Processes; Cell growth and death; Necroptosis | Organismal Systems; Digestive system; Mineral absorption | Brite Hierarchies; Protein families: signaling and cellular processes; Exosome	COG1528	Ferritin-like protein	Inorganic ion transport and metabolism	PF00210 [Ferritin-like domain]	0.0994619	0.161142	11.2494	3.76058	1.95935	3.77455	5.34658	0.0815039	4.9225	7.30121	13.542	5.26839	5.29199	8.46346	10.3513	5.9752	2.02086	8.84438	15.5877	2.13874	3.92715	2.68414	8.57929	5.3505	0.281394	0.163593	7.68029
megahit_3388791_1-255	12	1.7298	0.00376623	0.373951	2.65719	JTKA27	megahit_3388791_1-255	megahit_3388791	CDS	Prodigal	255	85	45.1	FTH1	k_Eukaryota;n_Opisthokonta;n_Metazoa;n_Eumetazoa;p_Cnidaria;c_Anthozoa;n_Hexacorallia;o_Scleractinia;n_Astrocoeniina;f_Acroporidae;g_Acropora	K00522*	ferritin heavy chain [EC:1.16.3.2]	Cellular Processes; Cell growth and death; Ferroptosis | Cellular Processes; Cell growth and death; Necroptosis | Organismal Systems; Digestive system; Mineral absorption | Brite Hierarchies; Protein families: signaling and cellular processes; Exosome	COG1528	Ferritin-like protein	Inorganic ion transport and metabolism	PF00210 [Ferritin-like domain]	0.832874	1.4257	4.8343	0.947589	1.14494	1.47555	0.514366	1.78214	1.68883	2.17773	4.05884	2.27861	1.72338	3.0532	4.46028	1.22368	1.2741	3.44687	4.8979	1.97075	1.26774	2.20689	0.909977	0.622213	0.421701	0.913105	1.6604
megahit_1661215_2-274	12	0.306392	0.00376623	0.373951	0.549593	JTKA27	megahit_1661215_2-274	megahit_1661215	CDS	Prodigal	273	91	42.12	FTH1	k_Eukaryota;n_Opisthokonta;n_Metazoa;n_Eumetazoa;p_Cnidaria;c_Anthozoa;n_Hexacorallia;o_Scleractinia;n_Astrocoeniina;f_Acroporidae;g_Acropora;s_Acropora digitifera	K00522	ferritin heavy chain [EC:1.16.3.2]	Cellular Processes; Cell growth and death; Ferroptosis | Cellular Processes; Cell growth and death; Necroptosis | Organismal Systems; Digestive system; Mineral absorption | Brite Hierarchies; Protein families: signaling and cellular processes; Exosome	COG1528*	Ferritin-like protein	Inorganic ion transport and metabolism		0.297796	0.0759749	0.560539	0.127269	0.315635	0.280316	0.291108	0.184566	0.22455	0.203264	0.731778	0.25545	0.279286	0.711537	0.736871	0.512258	0.109788	0.709373	1.31255	0.565675	0.19553	0.525764	0.646432	0.344065	0.0131115	0.0108747	0.929549
megahit_168132_308-805	12	3.42164	0.00376623	0.373951	6.56995	JTKA27	megahit_168132_308-805	megahit_168132	CDS	Prodigal	498	166	44.18	ERK, MAPK1_3	k_Eukaryota;n_Opisthokonta;n_Metazoa;n_Eumetazoa;p_Cnidaria;c_Anthozoa;n_Hexacorallia;o_Scleractinia;n_Astrocoeniina;f_Acroporidae;g_Acropora	K04371*	mitogen-activated protein kinase 1/3 [EC:2.7.11.24]	Environmental Information Processing; Signal transduction; Ras signaling pathway | Environmental Information Processing; Signal transduction; Rap1 signaling pathway | Environmental Information Processing; Signal transduction; MAPK signaling pathway | Environmental Information Processing; Signal transduction; MAPK signaling pathway - fly | Environmental Information Processing; Signal transduction;…	ENOG410XNY0*	Mitogen-activated protein kinase	Signal transduction mechanisms		0.870274	0.622281	4.44927	3.11503	2.25546	3.92091	3.98281	0.453944	2.77016	4.52432	8.0479	3.54763	2.43157	7.35523	7.39161	4.64934	4.42623	9.95995	18.4523	5.19356	2.57275	2.43042	7.35691	8.86148	0.399282	1.25115	9.00622
megahit_3163061_3-347	12	1.03463	0.00376623	0.373951	1.92481	JTKA27	megahit_3163061_3-347	megahit_3163061	CDS	Prodigal	345	115	45.51	ERK, MAPK1_3	k_Eukaryota;n_Opisthokonta;n_Metazoa;n_Eumetazoa;p_Cnidaria;c_Anthozoa;n_Hexacorallia;o_Scleractinia;n_Astrocoeniina;f_Acroporidae;g_Acropora	K04371	mitogen-activated protein kinase 1/3 [EC:2.7.11.24]	Environmental Information Processing; Signal transduction; Ras signaling pathway | Environmental Information Processing; Signal transduction; Rap1 signaling pathway | Environmental Information Processing; Signal transduction; MAPK signaling pathway | Environmental Information Processing; Signal transduction; MAPK signaling pathway - fly | Environmental Information Processing; Signal transduction;…	ENOG410XNY0*	Mitogen-activated protein kinase	Signal transduction mechanisms		1.01401	0.445713	1.99575	1.02697	1.30024	1.00489	1.50223	0.167451	0.846258	1.07715	2.55258	0.906602	0.848448	2.39907	2.83288	1.3188	1.56088	3.38715	5.37572	1.66578	0.930018	1.23254	3.57923	4.80321	0.250577	0.703781	2.96906
megahit_425518_408-560	18	1.33301	0.00376623	0.373951	2.22616	JTKA27	megahit_425518_408-560	megahit_425518	CDS	Prodigal	153	51	50.33	CRY	k_Eukaryota;n_Opisthokonta;n_Metazoa;n_Eumetazoa;p_Cnidaria;c_Anthozoa;n_Hexacorallia;o_Scleractinia;n_Astrocoeniina;f_Acroporidae;g_Acropora	K02295	cryptochrome	Organismal Systems; Environmental adaptation; Circadian rhythm | Brite Hierarchies; Protein families: genetic information processing; DNA repair and recombination proteins	COG0415*	Deoxyribodipyrimidine photolyase	DNA replication, recombination and repair		1.91171	1.12916	2.23902	3.8955	1.78032	1.49482	6.30065	2.5107	0.788391	1.04918	2.27346	3.19926	0.792381	0.534961	1.95485	2.20682	2.05558	0.794746	3.26976	6.95111	0.813937	1.5196	1.63723	1.17712	1.47541	2.79291	4.60394
megahit_907429_113-499	18	1.06644	0.00376623	0.373951	1.32102	JTKA27	megahit_907429_113-499	megahit_907429	CDS	Prodigal	387	129	49.87	CRY	k_Eukaryota;n_Opisthokonta;n_Metazoa;n_Eumetazoa;p_Cnidaria;c_Anthozoa;n_Hexacorallia;o_Scleractinia;n_Astrocoeniina;f_Acroporidae;g_Acropora	K02295*	cryptochrome	Organismal Systems; Environmental adaptation; Circadian rhythm | Brite Hierarchies; Protein families: genetic information processing; DNA repair and recombination proteins	COG0415*	Deoxyribodipyrimidine photolyase	DNA replication, recombination and repair	PF03441 [FAD binding domain of DNA photolyase]	1.13086	0.787163	2.29773	2.97508	1.29923	0.687808	1.721	1.11476	0.388484	0.842765	1.72689	2.53378	0.313663	0.311143	0.801135	1.67776	1.08137	0.863323	2.19658	3.70076	1.03991	0.740942	0.509558	0.799473	0.903904	2.51191	2.71132
megahit_754241_2-397	12	7.69223	0.00376623	0.373951	43.0067	JTKA27	megahit_754241_2-397	megahit_754241	CDS	Prodigal	396	132	46.72	ATPeV0C, ATP6L	k_Eukaryota;n_Opisthokonta;n_Metazoa;n_Eumetazoa;p_Cnidaria	K02155*	V-type H+-transporting ATPase 16kDa proteolipid subunit	Metabolism; Energy metabolism; Oxidative phosphorylation | Cellular Processes; Transport and catabolism; Phagosome | Cellular Processes; Transport and catabolism; Lysosome | Organismal Systems; Excretory system; Collecting duct acid secretion | Organismal Systems; Nervous system; Synaptic vesicle cycle | Human Diseases; Immune diseases; Rheumatoid arthritis | Human Diseases; Infectious diseases: …	COG0636*	F0F1-type ATP synthase, subunit c/Archaeal/vacuolar-type H+-ATPase, subunit K	Energy production and conversion	PF00137 [ATP synthase subunit C]	34.0364	36.0194	37.8714	37.4638	35.0311	32.2091	20.9547	19.1827	32.5808	41.8	52.1607	40.9542	34.1311	52.4073	46.3621	37.4171	34.3981	43.2393	52.0714	34.6006	29.7854	33.9932	27.4731	24.8936	32.5961	34.6387	48.5837
megahit_268894_1-402	9	0.392749	0.00376623	0.373951	0.463119	JTKA27	megahit_268894_1-402	megahit_268894	CDS	Prodigal	402	134	39.8	AP1G1	k_Eukaryota;n_Opisthokonta;n_Metazoa;n_Eumetazoa;p_Cnidaria;c_Anthozoa	K12391*	AP-1 complex subunit gamma-1	Cellular Processes; Transport and catabolism; Lysosome | Human Diseases; Infectious diseases: Viral; Human immunodeficiency virus 1 infection | Brite Hierarchies; Protein families: genetic information processing; Membrane trafficking	ENOG410XPKK*	Adaptor-related protein complex	Intracellular trafficking, secretion, and vesicular transport	PF01602 [Adaptin N terminal region]	0.197953	0.170553	0.466534	0.0699639	0.219317	0.0736707	0.157746	0.0399113	0.202913	0.63274	0.535342	0.175037	0.393543	0.959421	0.626033	0.378726	0.142804	0.616213	0.614903	0.168783	0.290536	0.0660549	0.18762	0.299147	0.151054	0.264704	0.246501
megahit_2221158_3-989	9	1.12705	0.00376623	0.373951	1.80465	JTKA27	megahit_2221158_3-989	megahit_2221158	CDS	Prodigal	987	329	41.24	AKR7	k_Eukaryota;n_Opisthokonta;n_Metazoa;n_Eumetazoa;p_Cnidaria;c_Anthozoa;n_Hexacorallia;o_Scleractinia;n_Astrocoeniina;f_Acroporidae;g_Acropora;s_Acropora millepora	K15303*	aflatoxin B1 aldehyde reductase	Metabolism; Xenobiotics biodegradation and metabolism; Metabolism of xenobiotics by cytochrome P450	COG0667*	Predicted oxidoreductases (related to aryl-alcohol dehydrogenases)	Energy production and conversion	PF00248 [Aldo/keto reductase family]	1.60781	3.70675	1.23453	1.58084	2.20039	3.99035	1.91321	1.25389	1.02235	4.1669	1.91027	1.01214	0.990421	3.06386	2.99657	1.11968	1.07483	2.85544	2.08161	1.62425	1.19684	2.82592	1.36006	0.625728	1.7241	4.69377	1.84109
megahit_1610256_250-1824	6	0.242185	0.00376623	0.373951	0.517461	JTKA27	megahit_1610256_250-1824	megahit_1610256	CDS	Prodigal	1575	525	42.16	ADCK, ABC1	k_Eukaryota;n_Opisthokonta;n_Metazoa;n_Eumetazoa;p_Cnidaria;c_Anthozoa;n_Hexacorallia;o_Scleractinia;n_Astrocoeniina;f_Acroporidae;g_Acropora;s_Acropora millepora	K08869*	aarF domain-containing kinase	Brite Hierarchies; Protein families: metabolism; Protein kinases	COG0661*	Predicted unusual protein kinase	General function prediction only	PF03109 [ABC1 family]	0.398155	0.472919	0.250552	0.137769	0.398972	0.615588	0.27579	0.180266	0.656555	0.788784	0.452243	0.386097	0.613771	1.13479	0.316946	0.23559	0.7578	0.578249	0.459142	0.43896	0.26266	0.727049	0.0950806	0.0659675	0.298108	0.638157	0.348214
megahit_1055230_873-1490	15	6.02116	0.00376623	0.373951	19.1555	JTKA27	megahit_1055230_873-1490	megahit_1055230	CDS	Prodigal	618	206	41.59		k_Eukaryota;n_Opisthokonta;n_Metazoa;n_Eumetazoa;p_Cnidaria;c_Anthozoa;n_Hexacorallia;o_Scleractinia;n_Astrocoeniina;f_Acroporidae;g_Acropora							PF00071 [Ras family]	20.8268	12.4784	35.5469	24.5539	20.8613	30.2873	22.5827	41.0433	8.19124	14.9413	25.8823	21.6516	12.803	17.0698	28.2938	19.8556	12.0341	18.4504	29.2848	23.6674	31.8124	33.4805	44.7204	45.5172	11.1652	16.9105	36.4143
megahit_583500_155-415	15	0.923855	0.00376623	0.373951	1.23773	JTKA27	megahit_583500_155-415	megahit_583500	CDS	Prodigal	261	87	54.41		k_Eukaryota;n_Opisthokonta;n_Metazoa;n_Eumetazoa;p_Cnidaria;c_Anthozoa;n_Hexacorallia;o_Scleractinia;n_Astrocoeniina;f_Acroporidae;g_Acropora;s_Acropora millepora								0.0200616	0.0261601	1.43045	0.334836	0.033557	0.0907364	1.15297	0	0.0237651	0.642536	3.65455	1.07207	0.536307	0.809986	2.1365	0.841163	0.130274	0.262743	4.68416	0.341473	0.280132	0.645509	0.783401	0.161068	0	0.0114625	2.1105
megahit_1274188_3-725	15	0.0617761	0.00376623	0.373951	0.0964097	JTKA27	megahit_1274188_3-725	megahit_1274188	CDS	Prodigal	723	241	49.79		k_Eukaryota;n_Opisthokonta;n_Metazoa;n_Eumetazoa;p_Cnidaria;c_Anthozoa;n_Hexacorallia;o_Scleractinia;n_Astrocoeniina;f_Acroporidae;g_Acropora				COG0666*	FOG: Ankyrin repeat	General function prediction only		0.951767	1.18302	0.56682	1.16075	0.244828	1.07029	0.0863901	1.47851	0.0677117	0.065096	0.17138	0.12174	0.0626591	0.0611001	0.18353	0.0913459	0.0979621	0.00922879	0.14255	0.0980137	0.435425	0.642202	0.165447	0.40257	0.49927	0.69341	0.179891
megahit_729574_48-266	15	0.32189	0.00376623	0.373951	0.471048	JTKA27	megahit_729574_48-266	megahit_729574	CDS	Prodigal	219	73	42.92		k_Eukaryota;n_Opisthokonta;n_Metazoa;n_Eumetazoa;p_Cnidaria;c_Anthozoa;n_Hexacorallia;o_Scleractinia;n_Astrocoeniina;f_Acroporidae;g_Acropora								0.277765	0.342924	0.160419	0.219169	0.479005	0.460329	0.0180933	0.424522	0.26664	0.1574	0.832037	0.336187	0.100552	0.545936	0.821887	0.816175	0.237963	0.807302	0.751122	0.349552	0.0658468	0.05764	0.0686222	0.243931	0.0231459	0.0411474	0.363738
megahit_817065_2-217	12	6.09385	0.00376623	0.373951	10.275	JTKA27	megahit_817065_2-217	megahit_817065	CDS	Prodigal	216	72	40.28		k_Eukaryota;n_Opisthokonta;n_Metazoa;n_Eumetazoa;p_Cnidaria;c_Anthozoa;n_Hexacorallia;o_Scleractinia;n_Astrocoeniina;f_Acroporidae;g_Acropora								1.02762	1.44246	12.0285	5.11011	3.69602	5.40128	5.77268	0.593921	4.28869	10.0024	13.9979	3.80013	4.0273	10.2061	13.7433	12.0805	6.84301	20.8066	26.2032	9.09169	3.06851	1.7367	10.7996	7.11131	0.69058	2.54238	15.1103
megahit_377588_4648-5367	12	4.9227	0.00376623	0.373951	8.78261	JTKA27	megahit_377588_4648-5367	megahit_377588	CDS	Prodigal	720	240	41.53		k_Eukaryota;n_Opisthokonta;n_Metazoa;n_Eumetazoa;p_Cnidaria;c_Anthozoa;n_Hexacorallia;o_Scleractinia;n_Astrocoeniina;f_Acroporidae;g_Acropora							PF03370 [Carbohydrate/starch-binding module (family 21)]	2.02385	1.83636	9.96536	3.286	2.79214	2.97669	5.19084	1.53812	3.22888	6.25159	15.9823	5.43869	3.94997	11.1877	17.7441	6.20398	2.15809	6.93465	21.2313	9.75225	5.08531	5.50563	13.2485	10.3746	0.567774	2.42358	6.27731
megahit_2690781_3-335	12	0.13791	0.00376623	0.373951	0.259171	JTKA27	megahit_2690781_3-335	megahit_2690781	CDS	Prodigal	333	111	47.45		k_Eukaryota;n_Opisthokonta;n_Metazoa;n_Eumetazoa;p_Cnidaria;c_Anthozoa;n_Hexacorallia;o_Scleractinia;n_Astrocoeniina;f_Acroporidae;g_Acropora;s_Acropora millepora								11.069	0.452324	0.112038	0.0875388	5.55527	0.0355311	0.102386	0.118194	0.0913481	0.140672	0.221707	0.149692	0.0763944	0.211888	0.285013	0.3902	0.0872544	1.16354	0.847493	0.128364	97.5334	135.327	0.331446	0.708973	0.0825079	0.0526681	0.352784
megahit_906143_2521-3237	12	2.18993	0.00376623	0.373951	4.44381	JTKA27	megahit_906143_2521-3237	megahit_906143	CDS	Prodigal	717	239	43.51		k_Eukaryota;n_Opisthokonta;n_Metazoa;n_Eumetazoa;p_Cnidaria;c_Anthozoa;n_Hexacorallia;o_Scleractinia;n_Astrocoeniina;f_Acroporidae;g_Acropora								0.0353748	0.207551	6.73684	0.365926	0.30699	0.479285	4.7957	0.0198708	0.570302	2.29938	18.2031	0.734058	0.278184	1.9623	19.0272	0.569561	0.235138	0.530003	7.5646	0.253012	0.21363	0.610664	0.492883	0.0541575	0.0275803	0.245534	4.12004
megahit_735993_209-1048	12	1.38416	0.00376623	0.373951	2.87832	JTKA27	megahit_735993_209-1048	megahit_735993	CDS	Prodigal	840	280	40.36		k_Eukaryota;n_Opisthokonta;n_Metazoa;n_Eumetazoa;p_Cnidaria;c_Anthozoa;n_Hexacorallia;o_Scleractinia;n_Astrocoeniina;f_Acroporidae;g_Acropora							PF09747 [Coiled-coil domain containing protein (DUF2052)]	1.40831	2.64793	3.53116	1.42306	1.66493	2.52	1.31678	2.41418	1.52104	3.1781	3.92962	1.78394	1.96051	4.2557	4.64026	2.34935	1.61791	3.36596	3.50519	1.82802	1.77949	2.54064	2.63418	1.16853	1.18141	2.21005	5.99932
megahit_2335104_801-923	12	0.685037	0.00376623	0.373951	2.81905	JTKA27	megahit_2335104_801-923	megahit_2335104	CDS	Prodigal	123	41	47.15		k_Eukaryota;n_Opisthokonta;n_Metazoa;n_Eumetazoa;p_Cnidaria;c_Anthozoa;n_Hexacorallia;o_Scleractinia;n_Astrocoeniina;f_Acroporidae;g_Acropora;s_Acropora digitifera								0.540357	1.29452	2.41284	0.757055	2.5683	1.70562	1.08943	0.251483	1.43192	2.81815	3.65175	2.64423	1.87539	2.90723	2.75507	2.86379	1.57958	3.38919	3.57335	1.79776	1.143	1.93337	1.49609	1.67753	1.31676	1.30092	2.51525
megahit_360042_1-210	12	0.951231	0.00376623	0.373951	2.21476	JTKA27	megahit_360042_1-210	megahit_360042	CDS	Prodigal	210	70	42.38		k_Eukaryota;n_Opisthokonta;n_Metazoa;n_Eumetazoa;p_Cnidaria;c_Anthozoa;n_Hexacorallia;o_Scleractinia;n_Astrocoeniina;f_Acroporidae;g_Acropora				ENOG410ZWW6*	Heme binding protein 2	Function unknown		0	0.644246	6.2496	0.0746512	0.146962	1.27772	0.608123	0.113384	0.0589832	3.45779	5.56389	0.656861	0.273039	3.16066	10.7401	0.585353	0.114748	0.531046	1.02581	0.327294	0.221877	1.64303	0.0374087	0	0	0.242476	3.19832
megahit_2183725_192-329	12	0.804727	0.00376623	0.373951	3.1928	JTKA27	megahit_2183725_192-329	megahit_2183725	CDS	Prodigal	138	46	42.75		k_Eukaryota;n_Opisthokonta;n_Metazoa;n_Eumetazoa;p_Cnidaria;c_Anthozoa;n_Hexacorallia;o_Scleractinia;n_Astrocoeniina;f_Acroporidae;g_Acropora								0.0182613	0.0684771	5.75935	0	0.123411	0.0428722	0	0	0.0433639	2.23553	8.52235	0.0803842	0.0479199	3.06127	19.2132	0.500335	0	0.81709	0.953729	0	0	0.621034	0.171348	0.0180125	0	0.0434987	1.42882
megahit_2646215_2-172	12	2.07142	0.00376623	0.373951	2.11622	JTKA27	megahit_2646215_2-172	megahit_2646215	CDS	Prodigal	171	57	47.95		k_Eukaryota;n_Opisthokonta;n_Metazoa;n_Eumetazoa;p_Cnidaria;c_Anthozoa;n_Hexacorallia;o_Scleractinia;n_Astrocoeniina;f_Acroporidae;g_Acropora				ENOG410ZWW6*	Heme binding protein 2	Function unknown		0.0296379	1.43923	4.11053	0.101478	0.185131	1.42279	1.85973	0	0.0180386	2.9416	6.78142	0.37566	0.140592	4.18417	8.43411	0.958906	0.12869	0.672026	2.48721	0.202843	0.0304491	0.8607	0.153559	0.0289767	0.0296475	0.980484	2.42478
megahit_1475859_2-151	12	0.93984	0.00376623	0.373951	0.764395	JTKA27	megahit_1475859_2-151	megahit_1475859	CDS	Prodigal	150	50	45.33		k_Eukaryota;n_Opisthokonta;n_Metazoa;n_Eumetazoa;p_Cnidaria;c_Anthozoa;n_Hexacorallia;o_Scleractinia;n_Astrocoeniina;f_Acroporidae;g_Acropora				ENOG410ZWW6*	Heme binding protein 2	Function unknown		0.135	1.17692	1.99867	0.0746512	0.10147	0.631909	0.552378	0.128114	0	1.59412	2.2185	0.19311	0.0219521	1.23074	3.14082	0.23257	0.0427332	0.14274	0.359341	0.184801	0.116102	0.695401	0.0525815	0.0164462	0.0338086	0.256059	1.83255
megahit_2077990_1-252	12	0.682987	0.00376623	0.373951	0.73115	JTKA27	megahit_2077990_1-252	megahit_2077990	CDS	Prodigal	252	84	43.25		k_Eukaryota;n_Opisthokonta;n_Metazoa;n_Eumetazoa;p_Cnidaria;c_Anthozoa;n_Hexacorallia;o_Scleractinia;n_Astrocoeniina;f_Acroporidae;g_Acropora				ENOG4111QRP*	SOUL heme-binding protein	Function unknown	PF04832 [SOUL heme-binding protein]	0.161421	0.891347	1.33806	0.0823863	0.175378	1.0001	0.247396	0.214333	0.0847291	1.41768	1.50484	0.32016	0.0262355	1.19015	3.58408	0.303973	0.0180671	0.281779	0.85306	0.0164069	0.546603	0.764504	0.101568	0	0	0.510353	0.966475
megahit_1093023_1-90	12	0.285918	0.00376623	0.373951	0.769754	JTKA27	megahit_1093023_1-90	megahit_1093023	CDS	Prodigal	90	30	43.33		k_Eukaryota;n_Opisthokonta;n_Metazoa;n_Eumetazoa;p_Cnidaria;c_Anthozoa				ENOG410XSYS*	phospholipid scramblase	Function unknown		1.83948	0.984844	1.10661	1.26589	1.79528	0.321939	0.132469	0.425666	0.340536	0.887705	1.08025	0.458898	0.510768	0.800468	1.12483	1.32113	0.17393	0.843411	0.925055	0.676473	1.58941	1.43904	0.841224	0.307532	0.17244	0.402924	0.458372
megahit_1387097_2-88	12	0.223768	0.00376623	0.373951	0.678083	JTKA27	megahit_1387097_2-88	megahit_1387097	CDS	Prodigal	87	29	41.38		k_Eukaryota;n_Opisthokonta;n_Metazoa;n_Eumetazoa;p_Cnidaria;c_Anthozoa;n_Hexacorallia;o_Scleractinia;n_Astrocoeniina;f_Acroporidae;g_Acropora;s_Acropora millepora								0	0.0974508	2.3792	0.0257753	0	0.166328	0.136992	0	0	0.95632	2.21862	0	0	0.843848	3.2736	0.208221	0.0261498	0.176479	0.208812	0	0.0599239	0.203767	0	0	0	0.068775	0.93625
megahit_1487899_83-307	12	0.269313	0.00376623	0.373951	0.652022	JTKA27	megahit_1487899_83-307	megahit_1487899	CDS	Prodigal	225	75	46.22		k_Eukaryota;n_Opisthokonta;n_Metazoa;n_Eumetazoa;p_Cnidaria;c_Anthozoa;n_Hexacorallia;o_Scleractinia;n_Astrocoeniina;f_Acroporidae;g_Acropora								0.225989	0.504262	0.201494	0.358052	0.833466	0.105125	0.247167	0	0.241408	0.616559	1.58599	0.400849	0.411824	0.860688	0.997595	0.828668	0.471885	0.785512	0.977099	0.574614	0.773353	0.05249	1.52046	3.27431	0.215842	0.358825	0.751754
megahit_462961_2-211	12	0.28301	0.00376623	0.373951	0.359053	JTKA27	megahit_462961_2-211	megahit_462961	CDS	Prodigal	210	70	50.48		k_Eukaryota;n_Opisthokonta;n_Metazoa;n_Eumetazoa;p_Cnidaria;c_Anthozoa;n_Hexacorallia;o_Scleractinia;n_Astrocoeniina;f_Acroporidae;g_Acropora				ENOG410ZWW6*	Heme binding protein 2	Function unknown	PF04832 [SOUL heme-binding protein]	0.0121727	0.51986	0.52784	0.0106992	0	0.310768	0.416469	0.0383307	0	0.621581	1.13963	0.158707	0	0.634877	1.65654	0.106438	0	0.0608775	0.5625	0.200749	0.010438	0.181223	0.149548	0.0234946	0	1.39725	1.08612
megahit_642933_1-297	12	0.384989	0.00376623	0.373951	0.49279	JTKA27	megahit_642933_1-297	megahit_642933	CDS	Prodigal	297	99	41.08		k_Eukaryota;n_Opisthokonta;n_Metazoa;n_Eumetazoa;p_Cnidaria;c_Anthozoa;n_Hexacorallia;o_Scleractinia;n_Astrocoeniina;f_Acroporidae;g_Acropora;s_Acropora millepora								0	0.0356898	0.387197	0.12839	0.256048	0.0299518	0.0936974	0.02661	0.280349	0.357937	0.78277	0.446846	0.424179	0.884762	0.958508	0.478984	0.172784	0.780413	1.06682	0.193589	0.22849	0.226593	0.40524	0.149843	0	0.0402657	0.424427
megahit_1438893_1-282	12	0.2861	0.00376623	0.373951	0.433983	JTKA27	megahit_1438893_1-282	megahit_1438893	CDS	Prodigal	282	94	58.87		k_Eukaryota;n_Opisthokonta;n_Metazoa;n_Eumetazoa;p_Cnidaria;c_Anthozoa;n_Hexacorallia;o_Scleractinia								0	0	0.352852	0.0953581	0.18319	0.0839825	0.197411	0	0.236382	0.341006	0.800834	0.307156	0.144985	0.72829	0.716071	0.546341	0.310507	0.537097	0.708064	0.131646	0.129591	0.104685	0.322309	0.455752	0	0.0211615	0.464412
megahit_1883670_2-409	6	0.101571	0.00376623	0.373951	0.093576	JTKA27	megahit_1883670_2-409	megahit_1883670	CDS	Prodigal	408	136	49.51		k_Eukaryota;n_Opisthokonta;n_Metazoa;n_Eumetazoa;p_Cnidaria;c_Anthozoa;n_Hexacorallia;o_Scleractinia;n_Astrocoeniina;f_Acroporidae;g_Acropora;s_Acropora digitifera								2.98434	4.08375	0.0157309	0.0380381	0.176661	5.45019	0.124767	0.119296	0.105313	0.195584	0.0286039	0	0.207743	0.398958	0.0341215	0.00855436	0.133101	0.14698	0.0112136	0	0.583209	1.5015	0.140381	0	0.275751	3.00685	0
megahit_1315782_23-658	9	0.918942	0.00742424	0.521334	2.02416	JTKA27	megahit_1315782_23-658	megahit_1315782	CDS	Prodigal	636	212	41.98	WHT	k_Eukaryota;n_Opisthokonta;n_Metazoa;n_Eumetazoa;p_Cnidaria;c_Anthozoa;n_Hexacorallia;o_Scleractinia;n_Astrocoeniina;f_Acroporidae;g_Acropora;s_Acropora millepora	K21396*	ATP-binding cassette, subfamily G (WHITE), eye pigment precursor transporter	Brite Hierarchies; Protein families: signaling and cellular processes; Transporters	COG1131*	ABC-type multidrug transport system, ATPase component		PF01061 [ABC-2 type transporter]	2.0459	2.58286	2.48104	2.13491	2.20758	2.48594	0.762503	1.2938	1.60677	3.44719	2.11206	1.54753	1.6863	3.64478	2.42413	1.73068	1.06744	2.12184	1.29681	0.420224	1.50585	1.88207	0.762724	0.720679	1.7725	2.36611	2.47542
megahit_1633180_1-1434	12	3.76577	0.00742424	0.521334	6.85382	JTKA27	megahit_1633180_1-1434	megahit_1633180	CDS	Prodigal	1434	478	43.44	TXNRD	k_Eukaryota;n_Opisthokonta;n_Metazoa;n_Eumetazoa;p_Cnidaria;c_Anthozoa;n_Hexacorallia;o_Scleractinia;n_Astrocoeniina;f_Acroporidae;g_Acropora	K22182*	thioredoxin reductase (NADPH) [EC:1.8.1.9]	Metabolism; Metabolism of other amino acids; Selenocompound metabolism | Human Diseases; Cancers: Overview; Pathways in cancer | Human Diseases; Cancers: Specific types; Hepatocellular carcinoma	COG1249*	Pyruvate/2-oxoglutarate dehydrogenase complex, dihydrolipoamide dehydrogenase (E3) component, and related enzymes	Energy production and conversion	PF00070 [Pyridine nucleotide-disulphide oxidoreductase];PF00462 [Glutaredoxin];PF07992 [Pyridine nucleotide-disulphide oxidoreductase];PF13738 [Pyridine nucleotide-disulphide oxidoreductase]	3.90791	5.98539	7.63445	3.5996	4.35314	5.48044	3.5232	2.16964	2.89125	7.16392	7.80732	3.00437	3.32566	9.07251	10.5682	6.26077	5.36266	9.28255	10.4622	4.76736	6.31161	4.35661	6.94287	5.74661	2.7547	6.21506	10.2455
megahit_2853295_1-405	12	0.269075	0.00742424	0.521334	0.35273	JTKA27	megahit_2853295_1-405	megahit_2853295	CDS	Prodigal	405	135	43.21	TXNRD	k_Eukaryota;n_Opisthokonta;n_Metazoa;n_Eumetazoa;p_Cnidaria;c_Anthozoa;n_Hexacorallia;o_Scleractinia;n_Astrocoeniina;f_Acroporidae;g_Acropora;s_Acropora millepora	K22182*	thioredoxin reductase (NADPH) [EC:1.8.1.9]	Metabolism; Metabolism of other amino acids; Selenocompound metabolism | Human Diseases; Cancers: Overview; Pathways in cancer | Human Diseases; Cancers: Specific types; Hepatocellular carcinoma	COG1249*	Pyruvate/2-oxoglutarate dehydrogenase complex, dihydrolipoamide dehydrogenase (E3) component, and related enzymes	Energy production and conversion	PF02852 [Pyridine nucleotide-disulphide oxidoreductase, dimerisation domain]	0.0124373	0.0835065	0.240984	0.173396	0.139267	0.250476	0.461379	0.0554668	0.16488	0.294792	0.58478	0.158998	0.25531	0.702231	0.521088	0.359133	0.0615709	0.510779	0.558996	0.302959	0.132276	0.196985	0.173728	0.101133	0.0300802	0.103858	0.550002
megahit_1871377_171-554	12	1.00648	0.00742424	0.521334	2.8205	JTKA27	megahit_1871377_171-554	megahit_1871377	CDS	Prodigal	384	128	44.79	TWF	k_Eukaryota;n_Opisthokonta;n_Metazoa;n_Eumetazoa;p_Cnidaria;c_Anthozoa;n_Hexacorallia;o_Scleractinia;n_Astrocoeniina;f_Acroporidae;g_Acropora;s_Acropora millepora	K08870*	twinfilin	Not Included in Pathway or Brite; Unclassified: signaling and cellular processes; Structural proteins	ENOG410XS1J*	Twinfilin, actin-binding protein, homolog	Function unknown		0.597573	1.15092	2.70905	0.92004	2.09764	0.499186	0.491829	0.1914	2.11075	2.8478	4.54444	2.53903	1.73682	2.9334	3.88686	1.66294	2.16911	3.4239	3.82801	2.60973	1.93906	1.42445	0.836074	1.10945	0.902088	0.804134	1.69779
megahit_1045763_1649-2050	9	0.407454	0.00742424	0.521334	1.84789	JTKA27	megahit_1045763_1649-2050	megahit_1045763	CDS	Prodigal	402	134	42.54	SLC11A2, DMT1, NRAMP2	k_Eukaryota;n_Opisthokonta;n_Metazoa;n_Eumetazoa;p_Cnidaria;c_Anthozoa;n_Hexacorallia;o_Scleractinia	K21398*	natural resistance-associated macrophage protein 2	Cellular Processes; Transport and catabolism; Lysosome | Cellular Processes; Cell growth and death; Ferroptosis | Organismal Systems; Digestive system; Mineral absorption | Brite Hierarchies; Protein families: signaling and cellular processes; Transporters	COG1914*	Mn2+ and Fe2+ transporters of the NRAMP family	Inorganic ion transport and metabolism	PF01566 [Natural resistance-associated macrophage protein]	2.16832	2.34541	1.69376	1.62746	1.77711	2.2081	1.55512	1.47685	1.36068	1.66987	1.81628	1.34527	1.72712	2.64272	1.6202	1.57825	2.03307	2.14331	2.50449	1.34702	2.23554	1.27489	2.00449	2.04355	1.95615	1.97087	1.2603
megahit_511630_1079-1495	12	0.776682	0.00742424	0.521334	2.02236	JTKA27	megahit_511630_1079-1495	megahit_511630	CDS	Prodigal	417	139	42.93	SGPL1, DPL1	k_Eukaryota;n_Opisthokonta;n_Metazoa;n_Eumetazoa;p_Cnidaria;c_Anthozoa;n_Hexacorallia;o_Scleractinia;n_Astrocoeniina;f_Acroporidae;g_Acropora	K01634*	sphinganine-1-phosphate aldolase [EC:4.1.2.27]	Metabolism; Lipid metabolism; Sphingolipid metabolism | Environmental Information Processing; Signal transduction; Sphingolipid signaling pathway	COG0076*	Glutamate decarboxylase and related PLP-dependent proteins	Amino acid transport and metabolism		0.993171	0.956623	1.85432	1.04805	2.09703	1.02818	0.962382	0.780923	1.19752	2.24714	2.10504	1.58045	1.15648	2.80855	2.41533	1.97272	1.71054	2.44734	3.1914	1.48748	2.26105	1.30376	2.04762	2.87786	0.916262	1.37799	2.17101
megahit_2977795_504-1397	12	3.4557	0.00742424	0.521334	12.0331	JTKA27	megahit_2977795_504-1397	megahit_2977795	CDS	Prodigal	894	298	44.41	SDHB, SDH2	k_Eukaryota;n_Opisthokonta;n_Metazoa;n_Eumetazoa;p_Cnidaria;c_Anthozoa;n_Hexacorallia;o_Scleractinia	K00235*	succinate dehydrogenase (ubiquinone) iron-sulfur subunit [EC:1.3.5.1]	Metabolism; Carbohydrate metabolism; Citrate cycle (TCA cycle) | Metabolism; Energy metabolism; Oxidative phosphorylation | Organismal Systems; Environmental adaptation; Thermogenesis | Human Diseases; Neurodegenerative diseases; Alzheimer disease | Human Diseases; Neurodegenerative diseases; Parkinson disease | Human Diseases; Neurodegenerative diseases; Huntington disease | Human Diseases; Endo…	COG0479*	Succinate dehydrogenase/fumarate reductase, Fe-S protein subunit	Energy production and conversion	PF13085 [2Fe-2S iron-sulfur cluster binding domain]	9.54872	11.3225	13.1456	8.51617	11.9877	11.1664	5.56047	6.6745	6.24047	12.1625	14.5682	9.08225	8.28911	16.2548	19.091	10.9067	9.11337	10.9214	13.2804	11.4382	10.637	9.19065	8.02905	7.02797	7.76286	10.3422	13.2092
megahit_2288322_511-1521	9	0.897747	0.00742424	0.521334	1.29971	JTKA27	megahit_2288322_511-1521	megahit_2288322	CDS	Prodigal	1011	337	46.39	PTK7, CCK4	k_Eukaryota;n_Opisthokonta;n_Metazoa;n_Eumetazoa;p_Cnidaria;c_Anthozoa;n_Hexacorallia;o_Scleractinia;n_Astrocoeniina;f_Acroporidae;g_Acropora	K05127*	PTK7 protein tyrosine kinase 7 [EC:2.7.10.1]	Brite Hierarchies; Protein families: metabolism; Protein kinases | Brite Hierarchies; Protein families: signaling and cellular processes; Exosome	COG0515*	Serine/threonine protein kinase	DNA replication, recombination and repair|Transcription|Signal transduction mechanisms|General function prediction only	PF00069 [Protein kinase domain];PF07714 [Protein tyrosine kinase]	0.569235	6.14338	0.680996	0.27757	0.313499	6.78643	0.375495	0.35485	0.175154	5.20499	1.33639	0.331178	0.181318	3.97832	0.701881	0.164758	0.333043	2.09304	1.02258	0.51901	0.483899	3.77808	1.20852	1.1392	0.32725	3.43609	0.596675
megahit_1396334_3-302	9	0.347574	0.00742424	0.521334	0.469447	JTKA27	megahit_1396334_3-302	megahit_1396334	CDS	Prodigal	300	100	43.67	phrB	k_Eukaryota;n_Opisthokonta;n_Metazoa;n_Eumetazoa;p_Cnidaria;c_Anthozoa;n_Hexacorallia;o_Scleractinia;n_Astrocoeniina;f_Acroporidae;g_Acropora	K01669*	deoxyribodipyrimidine photo-lyase [EC:4.1.99.3]	Brite Hierarchies; Protein families: genetic information processing; DNA repair and recombination proteins	COG0415	Deoxyribodipyrimidine photolyase	DNA replication, recombination and repair		0.0518918	0.501236	0.62243	0	0.125983	0.300452	0	0.0215473	0.0919163	0.730597	1.06216	0.0276879	0.132314	1.07448	1.72345	0.0989243	0.0501027	0.512154	0.20317	0.0547739	0.0436031	0.315235	0	0	0.0238077	0.188167	0.476508
megahit_651778_2-439	6	0.724995	0.00742424	0.521334	2.2997	JTKA27	megahit_651778_2-439	megahit_651778	CDS	Prodigal	438	146	43.15	pdxH, PNPO	k_Eukaryota;n_Opisthokonta;n_Metazoa;n_Eumetazoa;p_Cnidaria;c_Anthozoa;n_Hexacorallia;o_Scleractinia	K00275*	pyridoxamine 5'-phosphate oxidase [EC:1.4.3.5]	Metabolism; Metabolism of cofactors and vitamins; Vitamin B6 metabolism	COG0259*	Pyridoxamine-phosphate oxidase	Coenzyme metabolism	PF01243 [Pyridoxamine 5'-phosphate oxidase]	1.39022	3.67091	0.961571	0.570644	1.3378	4.98373	0.810047	0.740288	2.03382	4.58988	1.63494	1.13295	1.22114	5.46293	1.55861	1.04602	1.90626	3.67285	1.86259	1.38607	2.00405	3.41887	0.978158	0.603787	1.18527	3.1415	1.5807
megahit_2396946_2-283	15	3.57921	0.00742424	0.521334	7.6011	JTKA27	megahit_2396946_2-283	megahit_2396946	CDS	Prodigal	282	94	47.16	katE, CAT, catB, srpA	k_Eukaryota;n_Opisthokonta;n_Metazoa;n_Eumetazoa;p_Cnidaria;c_Anthozoa;n_Hexacorallia;o_Scleractinia;n_Astrocoeniina;f_Acroporidae;g_Acropora	K03781*	catalase [EC:1.11.1.6]	Metabolism; Carbohydrate metabolism; Glyoxylate and dicarboxylate metabolism | Metabolism; Amino acid metabolism; Tryptophan metabolism | Environmental Information Processing; Signal transduction; MAPK signaling pathway - plant | Environmental Information Processing; Signal transduction; MAPK signaling pathway - yeast | Environmental Information Processing; Signal transduction; FoxO signaling pat…	COG0753*	Catalase	Inorganic ion transport and metabolism	PF00199 [Catalase]	10.2708	5.19679	15.9117	14.9085	3.88087	6.82836	7.08158	5.76702	3.37585	3.7394	9.86014	5.76819	3.5041	3.53585	9.8628	9.03803	6.80057	8.1618	19.4899	8.03976	7.3336	5.97668	13.5778	15.6473	5.10375	5.45089	14.8755
megahit_1616478_267-584	12	8.82706	0.00742424	0.521334	20.861	JTKA27	megahit_1616478_267-584	megahit_1616478	CDS	Prodigal	318	106	47.17	HSPA1s	k_Eukaryota;n_Opisthokonta;n_Metazoa;n_Eumetazoa;p_Cnidaria;c_Anthozoa;n_Hexacorallia;o_Scleractinia;n_Astrocoeniina;f_Acroporidae;g_Acropora	K03283*	heat shock 70kDa protein 1/2/6/8	Genetic Information Processing; Transcription; Spliceosome | Genetic Information Processing; Folding, sorting and degradation; Protein processing in endoplasmic reticulum | Environmental Information Processing; Signal transduction; MAPK signaling pathway | Cellular Processes; Transport and catabolism; Endocytosis | Organismal Systems; Immune system; Antigen processing and presentation | Organisma…	COG0443*	Molecular chaperone	Posttranslational modification, protein turnover, chaperones		4.57422	4.85163	13.6577	8.35184	10.4943	10.9064	8.8878	1.64828	11.0287	15.4981	27.5065	14.9769	13.4081	29.6703	24.1191	14.1637	7.97707	24.8926	45.3824	23.0748	10.518	25.2584	10.816	7.03359	12.8331	8.38569	20.4829
megahit_619983_247-1014	18	2.51951	0.00742424	0.521334	3.72845	JTKA27	megahit_619983_247-1014	megahit_619983	CDS	Prodigal	768	256	43.75	HEY	k_Eukaryota;n_Opisthokonta;n_Metazoa;n_Eumetazoa;p_Cnidaria;c_Anthozoa;n_Hexacorallia;o_Scleractinia;n_Astrocoeniina;f_Acroporidae;g_Acropora	K09091*	hairy and enhancer of split related with YRPW motif	Human Diseases; Cancers: Overview; Pathways in cancer | Human Diseases; Cancers: Specific types; Breast cancer | Human Diseases; Infectious diseases: Viral; Human papillomavirus infection | Brite Hierarchies; Protein families: genetic information processing; Transcription factors	ENOG4111F0X*	Hairy and enhancer of split	Transcription	PF00010 [Helix-loop-helix DNA-binding domain]	0.404979	0.426589	2.3362	9.04911	0.59112	0.42896	1.16235	5.97452	0.212816	0.417689	2.07117	10.6621	0.202558	0.487235	4.2652	14.6773	1.66056	0.812842	1.41398	7.05871	0.301195	0.387867	1.05904	5.73832	0.151049	0.246812	2.54752
megahit_1297900_1-318	12	0.578927	0.00742424	0.521334	1.55161	JTKA27	megahit_1297900_1-318	megahit_1297900	CDS	Prodigal	318	106	38.99	FTMT	k_Eukaryota;n_Opisthokonta;n_Metazoa;n_Eumetazoa;p_Cnidaria;c_Anthozoa;n_Hexacorallia;o_Scleractinia;n_Astrocoeniina;f_Acroporidae;g_Acropora;s_Acropora digitifera	K18495*	ferritin, mitochondrial	Cellular Processes; Cell growth and death; Ferroptosis	COG1528	Ferritin-like protein	Inorganic ion transport and metabolism		0.784146	0.126474	1.19016	5.37847	0.694742	7.67918	8.83327	0.0252903	0.210111	0.476667	1.75294	0.296552	0.399965	0.962313	1.55069	8.76504	0.332139	1.02571	2.00731	1.7238	0.442133	1.38135	1.38508	1.15528	0.0478714	0.182039	13.5636
megahit_2047993_2-214	12	1.02783	0.00559524	0.521334	1.10999	JTKA27	megahit_2047993_2-214	megahit_2047993	CDS	Prodigal	213	71	42.25	FTH1	k_Eukaryota;n_Opisthokonta;n_Metazoa;n_Eumetazoa;p_Cnidaria;c_Anthozoa;n_Hexacorallia;o_Scleractinia;n_Astrocoeniina;f_Acroporidae;g_Acropora	K00522	ferritin heavy chain [EC:1.16.3.2]	Cellular Processes; Cell growth and death; Ferroptosis | Cellular Processes; Cell growth and death; Necroptosis | Organismal Systems; Digestive system; Mineral absorption | Brite Hierarchies; Protein families: signaling and cellular processes; Exosome	COG1528*	Ferritin-like protein	Inorganic ion transport and metabolism		0	0	1.28228	0.0236475	0.398172	0.0278963	0	0.0375404	0.516418	1.0625	1.91631	0.502884	0.925326	1.36029	1.95226	0.503167	0.29787	1.85516	2.39714	0.835501	0.31862	0.624278	0.0617374	0.116168	0.0364851	0.0393837	0.52208
megahit_2339406_163-384	12	15.6083	0.00742424	0.521334	27.9007	JTKA27	megahit_2339406_163-384	megahit_2339406	CDS	Prodigal	222	74	44.59	FTH1	k_Eukaryota;n_Opisthokonta;n_Metazoa;n_Eumetazoa;p_Cnidaria;c_Anthozoa;n_Hexacorallia;o_Scleractinia	K00522*	ferritin heavy chain [EC:1.16.3.2]	Cellular Processes; Cell growth and death; Ferroptosis | Cellular Processes; Cell growth and death; Necroptosis | Organismal Systems; Digestive system; Mineral absorption | Brite Hierarchies; Protein families: signaling and cellular processes; Exosome	COG1528*	Ferritin-like protein	Inorganic ion transport and metabolism		6.30456	7.87388	43.5269	16.3808	9.69581	19.4764	22.3319	9.44366	14.8804	22.5458	42.9109	13.4111	16.3962	32.4447	51.1958	33.7456	7.71524	30.5669	51.5146	12.1412	15.6137	13.3314	19.9841	15.7901	2.59204	6.27371	41.1842
megahit_597346_2-283	12	11.2566	0.00742424	0.521334	16.9219	JTKA27	megahit_597346_2-283	megahit_597346	CDS	Prodigal	282	94	45.74	FTH1	k_Eukaryota;n_Opisthokonta;n_Metazoa;n_Eumetazoa;p_Cnidaria;c_Anthozoa;n_Hexacorallia;o_Scleractinia;n_Astrocoeniina;f_Acroporidae;g_Acropora	K00522*	ferritin heavy chain [EC:1.16.3.2]	Cellular Processes; Cell growth and death; Ferroptosis | Cellular Processes; Cell growth and death; Necroptosis | Organismal Systems; Digestive system; Mineral absorption | Brite Hierarchies; Protein families: signaling and cellular processes; Exosome	COG1528*	Ferritin-like protein	Inorganic ion transport and metabolism	PF00210 [Ferritin-like domain]	5.91591	2.52709	23.0272	4.90539	5.8791	6.0824	5.15481	3.27007	7.54493	16.6114	26.018	11.9118	7.92702	19.0809	21.2948	8.53295	4.83404	31.8042	43.6178	19.9608	7.76818	11.103	9.07202	8.35494	2.58037	2.24557	18.3253
megahit_510952_44-283	12	13.0536	0.00742424	0.521334	20.445	JTKA27	megahit_510952_44-283	megahit_510952	CDS	Prodigal	240	80	45	FTH1	k_Eukaryota;n_Opisthokonta;n_Metazoa;n_Eumetazoa;p_Cnidaria;c_Anthozoa;n_Hexacorallia;o_Scleractinia;n_Astrocoeniina;f_Acroporidae;g_Acropora	K00522*	ferritin heavy chain [EC:1.16.3.2]	Cellular Processes; Cell growth and death; Ferroptosis | Cellular Processes; Cell growth and death; Necroptosis | Organismal Systems; Digestive system; Mineral absorption | Brite Hierarchies; Protein families: signaling and cellular processes; Exosome	COG1528	Ferritin-like protein	Inorganic ion transport and metabolism	PF00210 [Ferritin-like domain]	0.702935	0.962089	29.6689	2.28799	7.92897	3.30207	3.30519	0.896867	13.5599	17.9846	29.9026	15.3028	13.0704	20.746	28.1587	7.95115	8.30646	29.1542	40.9786	15.6283	6.44572	8.7057	2.28951	1.93609	2.53933	1.45685	14.6071
megahit_1306840_3-329	12	8.7727	0.00742424	0.521334	10.8881	JTKA27	megahit_1306840_3-329	megahit_1306840	CDS	Prodigal	327	109	43.73	FTH1	k_Eukaryota;n_Opisthokonta;n_Metazoa;n_Eumetazoa;p_Cnidaria;c_Anthozoa;n_Hexacorallia;o_Scleractinia;n_Astrocoeniina;f_Acroporidae;g_Acropora	K00522*	ferritin heavy chain [EC:1.16.3.2]	Cellular Processes; Cell growth and death; Ferroptosis | Cellular Processes; Cell growth and death; Necroptosis | Organismal Systems; Digestive system; Mineral absorption | Brite Hierarchies; Protein families: signaling and cellular processes; Exosome	COG1528	Ferritin-like protein	Inorganic ion transport and metabolism	PF00210 [Ferritin-like domain]	3.24933	0.232249	11.8891	0.488998	3.78487	0.702018	0.643598	0.350772	4.60297	9.88618	18.0046	7.03541	5.42634	12.7734	15.4662	3.3764	2.63921	20.6338	30.5908	11.5743	4.20267	6.66052	1.33271	1.09034	0.515472	0.30067	8.12057
megahit_2353499_3-296	12	1.57009	0.00742424	0.521334	3.98151	JTKA27	megahit_2353499_3-296	megahit_2353499	CDS	Prodigal	294	98	45.24	FTH1	k_Eukaryota;n_Opisthokonta;n_Metazoa;n_Eumetazoa;p_Cnidaria;c_Anthozoa;n_Hexacorallia;o_Scleractinia;n_Astrocoeniina;f_Acroporidae;g_Acropora	K00522*	ferritin heavy chain [EC:1.16.3.2]	Cellular Processes; Cell growth and death; Ferroptosis | Cellular Processes; Cell growth and death; Necroptosis | Organismal Systems; Digestive system; Mineral absorption | Brite Hierarchies; Protein families: signaling and cellular processes; Exosome	COG1528*	Ferritin-like protein	Inorganic ion transport and metabolism	PF00210 [Ferritin-like domain]	1.3159	1.19282	4.76951	2.27958	1.82745	3.02591	3.33557	1.63043	2.03665	3.0703	5.27484	2.02003	2.17874	3.53317	5.65727	3.1592	2.67525	4.60195	6.77086	4.24771	1.33243	2.27691	1.32104	0.978377	0.962901	1.10205	7.17167
megahit_307015_2-283	12	0.829905	0.00742424	0.521334	3.23485	JTKA27	megahit_307015_2-283	megahit_307015	CDS	Prodigal	282	94	44.68	FTH1	k_Eukaryota;n_Opisthokonta;n_Metazoa;n_Eumetazoa;p_Cnidaria;c_Anthozoa;n_Hexacorallia;o_Scleractinia;n_Astrocoeniina;f_Acroporidae;g_Acropora	K00522*	ferritin heavy chain [EC:1.16.3.2]	Cellular Processes; Cell growth and death; Ferroptosis | Cellular Processes; Cell growth and death; Necroptosis | Organismal Systems; Digestive system; Mineral absorption | Brite Hierarchies; Protein families: signaling and cellular processes; Exosome	COG1528*	Ferritin-like protein	Inorganic ion transport and metabolism	PF00210 [Ferritin-like domain]	0.858017	0.990162	3.29511	1.67319	1.97974	2.23782	2.82812	0.25548	1.51275	3.08867	3.94468	2.62984	1.42611	2.88166	4.17703	2.85767	2.68376	3.33981	5.24683	3.33778	1.18796	1.90221	2.01182	1.91044	2.48782	1.66268	5.89531
megahit_1146961_2-232	12	0.220589	0.00742424	0.521334	0.319065	JTKA27	megahit_1146961_2-232	megahit_1146961	CDS	Prodigal	231	77	42.86	ECE	k_Eukaryota;n_Opisthokonta;n_Metazoa;n_Eumetazoa;p_Cnidaria;c_Anthozoa;n_Hexacorallia;o_Scleractinia;n_Astrocoeniina;f_Acroporidae;g_Acropora	K01415*	endothelin-converting enzyme [EC:3.4.24.71]	Brite Hierarchies; Protein families: metabolism; Peptidases | Brite Hierarchies; Protein families: signaling and cellular processes; Exosome	COG3590*	Predicted metalloendopeptidase	Posttranslational modification, protein turnover, chaperones		0.0668436	0.0787132	0.325485	0.0621285	0.147415	0.266227	0.0688191	0.148276	0.266082	0.16326	0.586669	0.101861	0.0905509	0.406336	0.371317	0.240121	0.0739633	0.49964	1.09062	0.153981	0.372941	0.188877	0.354398	0.199566	0	0.012932	0.642307
megahit_2669883_1040-1897	21	0.360399	0.00742424	0.521334	0.601551	JTKA27	megahit_2669883_1040-1897	megahit_2669883	CDS	Prodigal	858	286	44.76	CYP4V2	k_Eukaryota;n_Opisthokonta;n_Metazoa;n_Eumetazoa;p_Cnidaria;c_Anthozoa;n_Hexacorallia;o_Scleractinia;n_Astrocoeniina;f_Acroporidae;g_Acropora;s_Acropora millepora	K07427*	docosahexaenoic acid omega-hydroxylase [EC:1.14.14.79]	Brite Hierarchies; Protein families: metabolism; Cytochrome P450	COG2124*	Cytochrome P450	Secondary metabolites biosynthesis, transport and catabolism	PF00067 [Cytochrome P450]	0.0977425	0.0132626	0.232544	1.82939	0.598725	0.00675384	0.058744	1.05471	0.250117	0.0602585	0.0973586	2.32499	0.1854	0.0281489	0.558638	2.61569	0.444336	0.0621155	0.0599113	0.588446	0.0779779	0.00610462	0.0135403	0.0718104	0.0142625	0.0529866	0.111358
megahit_2019987_1-288	15	0.091715	0.00742424	0.521334	0.202809	JTKA27	megahit_2019987_1-288	megahit_2019987	CDS	Prodigal	288	96	44.1	CTSD	k_Eukaryota;n_Opisthokonta;n_Metazoa;n_Eumetazoa;p_Cnidaria;c_Anthozoa;n_Hexacorallia;o_Scleractinia;n_Astrocoeniina;f_Acroporidae;g_Acropora;s_Acropora millepora	K01379*	cathepsin D [EC:3.4.23.5]	Environmental Information Processing; Signal transduction; Sphingolipid signaling pathway | Cellular Processes; Transport and catabolism; Lysosome | Cellular Processes; Transport and catabolism; Autophagy - animal | Cellular Processes; Cell growth and death; Apoptosis | Organismal Systems; Endocrine system; Estrogen signaling pathway | Human Diseases; Infectious diseases: Bacterial; Tuberculosis …	ENOG410XNV7*	aspartic	Posttranslational modification, protein turnover, chaperones	PF00026 [Eukaryotic aspartyl protease]	9.1644	7.08456	4.49838	14.2369	0.18197	6.81283	0.159412	7.77228	0.126195	0.144732	0.508978	0.197563	0.0729676	0.278273	0.3946	0.270352	0.0766854	0.227978	0.337334	0.189543	3.7046	3.60887	5.08051	8.48229	3.27743	13.9357	0.628871
megahit_367585_1288-1755	15	1.58697	0.00742424	0.521334	2.50356	JTKA27	megahit_367585_1288-1755	megahit_367585	CDS	Prodigal	468	156	45.51	CRY	k_Eukaryota;n_Opisthokonta;n_Metazoa;n_Eumetazoa;p_Cnidaria;c_Anthozoa;n_Hexacorallia;o_Scleractinia;n_Astrocoeniina;f_Acroporidae;g_Acropora;s_Acropora millepora	K02295*	cryptochrome	Organismal Systems; Environmental adaptation; Circadian rhythm | Brite Hierarchies; Protein families: genetic information processing; DNA repair and recombination proteins	COG0415*	Deoxyribodipyrimidine photolyase	DNA replication, recombination and repair		0.737065	1.23382	4.10454	2.38917	1.20301	1.54796	2.62827	1.25688	0.840454	1.50012	3.32572	2.48324	0.775798	1.04035	3.37452	3.68369	1.90124	2.19386	4.18648	3.41394	0.867903	0.761537	2.12572	1.82405	1.72203	1.46498	4.03869
megahit_2037441_3-455	12	0.227608	0.00742424	0.521334	0.291479	JTKA27	megahit_2037441_3-455	megahit_2037441	CDS	Prodigal	453	151	41.06	CD36	k_Eukaryota;n_Opisthokonta;n_Metazoa;n_Eumetazoa;p_Cnidaria;c_Anthozoa;n_Hexacorallia;o_Scleractinia;n_Astrocoeniina;f_Acroporidae;g_Acropora;s_Acropora millepora	K06259*	CD36 antigen	Environmental Information Processing; Signal transduction; AMPK signaling pathway | Environmental Information Processing; Signaling molecules and interaction; ECM-receptor interaction | Cellular Processes; Transport and catabolism; Phagosome | Organismal Systems; Immune system; Hematopoietic cell lineage | Organismal Systems; Endocrine system; Adipocytokine signaling pathway | Organismal Systems;…	ENOG410XS17*	scavenger receptor class B, member	Intracellular trafficking, secretion, and vesicular transport	PF01130 [CD36 family]	0.342054	0.383427	0.304736	0.169641	1.16329	0.308654	0.0526644	0.0608769	0.0865444	0.319435	0.356923	0.0846463	0.102333	0.403112	0.594486	0.184449	0.0772642	0.580756	0.520496	0.261949	0.887265	0.815944	0.0814365	0.107269	0.070723	0.182259	0.296731
megahit_2081260_3-266	18	0.554864	0.00742424	0.521334	1.63419	JTKA27	megahit_2081260_3-266	megahit_2081260	CDS	Prodigal	264	88	39.77	ARHGAP8, BPGAP1	k_Eukaryota;n_Opisthokonta;n_Metazoa;n_Eumetazoa;p_Cnidaria;c_Anthozoa;n_Hexacorallia;o_Scleractinia;n_Astrocoeniina;f_Acroporidae;g_Acropora	K20633	Rho GTPase-activating protein 8	Brite Hierarchies; Protein families: genetic information processing; Membrane trafficking	ENOG410XR4J*	regulation of GTPase activity	Function unknown		0.0287335	0.225023	0.157041	0.468292	0.420188	0.022317	0.0600956	0.223662	0.042014	0.404827	0.335221	8.08731	0.0487328	0.0332403	0.267695	0.962519	0.780656	0.0585212	0.380804	8.31477	0.0265142	0.0843703	0.0397631	0.645549	0.555818	0.422635	1.90604
megahit_2570968_2735-3478	6	0.27037	0.00742424	0.521334	1.061	JTKA27	megahit_2570968_2735-3478	megahit_2570968	CDS	Prodigal	744	248	43.15	ABCD3, PMP70	k_Eukaryota;n_Opisthokonta;n_Metazoa;n_Eumetazoa;p_Cnidaria;c_Anthozoa;n_Hexacorallia;o_Scleractinia;n_Astrocoeniina;f_Acroporidae;g_Acropora;s_Acropora millepora	K05677*	ATP-binding cassette, subfamily D (ALD), member 3	Environmental Information Processing; Membrane transport; ABC transporters | Cellular Processes; Transport and catabolism; Peroxisome | Brite Hierarchies; Protein families: signaling and cellular processes; Transporters	COG4178*	ABC-type uncharacterized transport system, permease and ATPase components	General function prediction only	PF00005 [ABC transporter]	0.925252	1.25098	1.19594	0.796961	1.12059	1.01472	0.942653	0.599792	0.926015	0.91089	0.955476	0.742035	1.24939	1.34054	1.2396	0.919512	1.46987	1.12581	0.669275	0.72658	0.862332	0.682995	0.551502	0.388484	1.16861	1.32236	1.0742
megahit_3174168_3-227	12	0.0980771	0.00559524	0.521334	2.056	JTKA27	megahit_3174168_3-227	megahit_3174168	CDS	Prodigal	225	75	45.78		k_Eukaryota;n_Opisthokonta;n_Metazoa;n_Eumetazoa;p_Cnidaria;c_Anthozoa;n_Hexacorallia;o_Scleractinia;n_Astrocoeniina;f_Acroporidae;g_Acropora								0	0.235005	6.02072	0.0313303	0.0518864	0.138928	0.048009	0.0173151	0.0664702	2.35119	6.97192	0.155454	0.132248	1.56213	10.645	0.269341	0.0202067	0.676706	0.208915	0	0.0231413	1.01147	0.011772	0	0.0317436	0.106395	2.19753
megahit_950004_291-353	12	0.457227	0.00559524	0.521334	0.555261	JTKA27	megahit_950004_291-353	megahit_950004	CDS	Prodigal	63	21	36.51		k_Eukaryota;n_Opisthokonta;n_Metazoa;n_Eumetazoa;p_Cnidaria;c_Anthozoa;n_Hexacorallia;o_Scleractinia;n_Astrocoeniina;f_Acroporidae;g_Acropora;s_Acropora millepora								0.0402228	0	1.26808	0.924994	0.417911	0	0.504674	0	0.540011	0.0823553	1.86495	1.1106	0.245337	0.739285	0.936262	0.691777	0.101237	0.941457	0.986394	0	0.704471	0.32821	0.200741	0.0785763	0	0	0.861757
megahit_2079057_2-274	21	0.147028	0.00742424	0.521334	0.628709	JTKA27	megahit_2079057_2-274	megahit_2079057	CDS	Prodigal	273	91	38.83		k_Eukaryota;n_Opisthokonta;n_Metazoa;n_Eumetazoa;p_Cnidaria;c_Anthozoa;n_Hexacorallia;o_Scleractinia;n_Astrocoeniina;f_Acroporidae;g_Acropora				ENOG410XNZ9*	carnitine	Function unknown	PF00755 [Choline/Carnitine o-acyltransferase]	2.98031	0.546652	0.33977	0.410357	1.37012	0.36565	0.199759	0.23689	0.207685	0.157727	0.249166	0.657918	0.194128	0.058538	0.211866	0.309627	1.67109	0.212566	0.376827	2.53454	2.23886	2.85265	0.595126	1.13659	1.1765	0.769119	1.00335
megahit_748290_155-1120	21	0.058584	0.00742424	0.521334	0.164641	JTKA27	megahit_748290_155-1120	megahit_748290	CDS	Prodigal	966	322	45.86		k_Eukaryota;n_Opisthokonta;n_Metazoa;n_Eumetazoa;p_Cnidaria;c_Anthozoa;n_Hexacorallia;o_Scleractinia;n_Astrocoeniina;f_Acroporidae;g_Acropora							PF00305 [Lipoxygenase]	0.369349	0.158037	0.125419	1.176	0.103768	0.714941	1.03784	0.0945882	0.123101	0.039548	0.0720048	0.0760298	0.0829697	0.0687343	0.134079	0.978948	0.166447	0.0104431	0.055426	0.0976866	0.0624407	0.0611358	0.251841	0.481534	0.28924	0.303744	0.589708
megahit_85039_162-1031	18	3.17823	0.00742424	0.521334	4.50926	JTKA27	megahit_85039_162-1031	megahit_85039	CDS	Prodigal	870	290	46.55		k_Eukaryota;n_Opisthokonta;n_Metazoa;n_Eumetazoa;p_Cnidaria;c_Anthozoa;n_Hexacorallia;o_Scleractinia;n_Astrocoeniina;f_Acroporidae;g_Acropora								0.676248	0.78977	3.84831	18.0837	0.627623	0.743061	1.63659	20.4617	0.368186	0.663855	3.10344	16.2629	0.210991	0.650226	4.66818	14.8179	1.74434	0.712455	1.84029	9.18387	0.518215	0.736529	1.02313	7.60905	0.197629	0.506245	2.79747
megahit_1941793_1021-1245	18	0.143453	0.00742424	0.521334	0.314916	JTKA27	megahit_1941793_1021-1245	megahit_1941793	CDS	Prodigal	225	75	40.44		k_Eukaryota;n_Opisthokonta;n_Metazoa;n_Eumetazoa;p_Cnidaria;c_Anthozoa;n_Hexacorallia;o_Scleractinia;n_Astrocoeniina;f_Acroporidae;g_Acropora				ENOG4111VV0*	cyclin N-terminal domain containing 1	Function unknown		0.225846	0.205949	0.27168	0.333735	0.225632	0.459142	0.406453	0.237306	0.107701	0.0781885	0.269599	0.408314	0.385541	0.214318	0.345657	0.794999	0.193877	0.259684	0.228785	0.319722	0.0146928	0.299044	0.0339359	0.09304	0.223465	0.0586583	0.647202
megahit_1811708_1-414	15	9.57726	0.00742424	0.521334	16.1273	JTKA27	megahit_1811708_1-414	megahit_1811708	CDS	Prodigal	414	138	47.34		k_Eukaryota;n_Opisthokonta;n_Metazoa;n_Eumetazoa;p_Cnidaria;c_Anthozoa;n_Hexacorallia;o_Scleractinia;n_Astrocoeniina;f_Acroporidae;g_Acropora								13.9135	6.7434	29.8243	25.1638	10.4746	10.4561	10.8366	19.854	3.69117	13.5289	25.126	20.8052	4.66809	9.28282	28.1321	10.4581	6.33706	10.8766	21.8318	37.7722	4.07572	7.37655	15.3861	11.3242	3.50047	14.0012	34.046
megahit_88965_226-519	15	1.7758	0.00742424	0.521334	5.30522	JTKA27	megahit_88965_226-519	megahit_88965	CDS	Prodigal	294	98	40.14		k_Eukaryota;n_Opisthokonta;n_Metazoa;n_Eumetazoa;p_Cnidaria;c_Anthozoa;n_Hexacorallia;o_Scleractinia;n_Astrocoeniina;f_Acroporidae;g_Acropora								14.4718	8.85435	14.1345	22.5816	6.15375	17.9844	15.2621	18.8211	3.48418	5.30411	5.28927	6.8497	3.38999	5.3119	7.17624	4.72887	3.23132	4.09668	8.30628	6.27092	8.71029	15.1068	16.8435	19.2853	10.5455	10.4131	5.13588
megahit_1042509_238-729	15	5.80003	0.00742424	0.521334	7.19475	JTKA27	megahit_1042509_238-729	megahit_1042509	CDS	Prodigal	492	164	44.31		k_Eukaryota;n_Opisthokonta;n_Metazoa;n_Eumetazoa;p_Cnidaria;c_Anthozoa;n_Hexacorallia;o_Scleractinia;n_Astrocoeniina;f_Acroporidae;g_Acropora;s_Acropora millepora								0.0566572	0.961166	7.26338	3.71278	1.96713	0.934484	4.83726	0.0846605	1.972	2.88541	10.3325	13.3604	2.01046	4.18178	13.447	18.5412	2.56428	2.46046	8.49719	4.7818	1.7004	0.920462	2.42025	2.24748	0.977683	1.99785	8.31506
megahit_289165_3740-4420	15	0.862042	0.00742424	0.521334	0.82483	JTKA27	megahit_289165_3740-4420	megahit_289165	CDS	Prodigal	681	227	40.82		k_Eukaryota;n_Opisthokonta;n_Metazoa;n_Eumetazoa;p_Cnidaria;c_Anthozoa;n_Hexacorallia;o_Scleractinia;n_Astrocoeniina;f_Acroporidae;g_Acropora;s_Acropora digitifera								0.17602	0.202447	1.94632	0.842599	0.243914	0.0998645	0.664202	1.94804	0.121305	0.289663	1.47091	1.42534	0.156785	0.238326	2.07065	0.951496	0.345545	0.0739468	1.41046	1.43154	0.334924	0.223824	1.62789	1.12176	0.226016	0.22475	2.56326
megahit_1513010_3-257	12	4.46122	0.00742424	0.521334	11.6199	JTKA27	megahit_1513010_3-257	megahit_1513010	CDS	Prodigal	255	85	40.78		k_Eukaryota;n_Opisthokonta;n_Metazoa;n_Eumetazoa;p_Cnidaria;c_Anthozoa;n_Hexacorallia;o_Scleractinia;n_Astrocoeniina;f_Acroporidae;g_Acropora				COG2940*	Proteins containing SET domain	General function prediction only		3.99526	5.58494	10.759	8.19032	3.52646	11.6841	7.96869	9.68279	3.98677	6.42968	12.3363	5.45728	3.19946	6.97975	9.54437	5.57197	3.78218	22.7178	42.5193	29.0115	5.08332	9.06753	19.7738	23.0208	6.86909	6.40227	16.5701
megahit_2154203_163-666	12	0.220801	0.00742424	0.521334	0.37752	JTKA27	megahit_2154203_163-666	megahit_2154203	CDS	Prodigal	504	168	43.45		k_Eukaryota;n_Opisthokonta;n_Metazoa;n_Eumetazoa;p_Cnidaria;c_Anthozoa;n_Hexacorallia;o_Scleractinia;n_Astrocoeniina;f_Acroporidae;g_Acropora								25.251	40.4917	8.33986	10.5296	0.391674	25.9291	0.241653	26.5785	0.24866	0.246307	0.848713	0.278298	0.160702	0.467279	0.552743	0.459541	0.212623	0.512392	0.636972	0.203325	15.1955	18.7361	2.09017	3.76165	7.96005	15.4155	0.302999
megahit_450503_3-446	12	4.09189	0.00742424	0.521334	6.4312	JTKA27	megahit_450503_3-446	megahit_450503	CDS	Prodigal	444	148	42.12		k_Eukaryota;n_Opisthokonta;n_Metazoa;n_Eumetazoa;p_Cnidaria;c_Anthozoa;n_Hexacorallia;o_Scleractinia;n_Astrocoeniina;f_Acroporidae;g_Acropora								0.0404221	0.505392	5.10266	0.588173	2.55785	0.143755	0.256885	0.035383	4.96335	5.22748	5.82674	3.80927	4.26682	6.19212	9.11324	5.61862	2.55369	25.1325	17.2998	2.28534	2.52496	3.77287	4.18264	1.97632	0.175285	0.0720939	2.64497
megahit_1663964_968-1171	12	1.47208	0.00742424	0.521334	2.01195	JTKA27	megahit_1663964_968-1171	megahit_1663964	CDS	Prodigal	204	68	42.16		k_Eukaryota;n_Opisthokonta;n_Metazoa;n_Eumetazoa;p_Cnidaria;c_Anthozoa;n_Hexacorallia;o_Scleractinia;n_Astrocoeniina;f_Acroporidae;g_Acropora;s_Acropora millepora								0.248339	0.047021	3.05788	1.80962	0.539977	1.50853	3.29485	0.145967	1.10882	1.47524	3.21584	1.49476	0.967512	1.24452	3.50865	3.46531	0.693524	2.65943	5.4915	1.09131	0.679043	0.713693	1.76889	1.70757	0.0367997	0.113388	4.43513
megahit_389221_1-279	12	0.778932	0.00742424	0.521334	1.94254	JTKA27	megahit_389221_1-279	megahit_389221	CDS	Prodigal	279	93	44.44		k_Eukaryota;n_Opisthokonta;n_Metazoa;n_Eumetazoa;p_Cnidaria;c_Anthozoa;n_Hexacorallia;o_Scleractinia;n_Astrocoeniina;f_Acroporidae;g_Acropora							PF04832 [SOUL heme-binding protein]	0	3.52027	4.92221	0.148567	0.060913	0.583255	1.04547	0	0.0650945	4.4525	5.00013	0.60866	0.0632783	1.50429	6.02795	0.449879	0.0443525	0.376757	0.502481	0.479244	0.181341	0.961689	0.0272459	0.0229105	0.0514109	3.35536	3.86432
megahit_2060518_969-2033	12	1.36223	0.00742424	0.521334	2.33849	JTKA27	megahit_2060518_969-2033	megahit_2060518	CDS	Prodigal	1065	355	41.41		k_Eukaryota;n_Opisthokonta;n_Metazoa;n_Eumetazoa;p_Cnidaria;c_Anthozoa;n_Hexacorallia;o_Scleractinia;n_Astrocoeniina;f_Acroporidae;g_Acropora;s_Acropora millepora				ENOG410XQDR*	Domain-Containing protein	Function unknown	PF13621 [Cupin-like domain]	0.78147	1.02231	2.19827	1.94381	0.887069	2.33887	1.24767	0.22582	1.25288	2.6561	4.12584	1.38386	1.12251	2.8182	4.00727	2.99321	1.01045	2.41363	3.1445	0.398962	2.02493	1.74502	0.2553	0.0982241	0.23243	1.07567	2.01475
megahit_1512599_385-477	12	0.425916	0.00742424	0.521334	1.57744	JTKA27	megahit_1512599_385-477	megahit_1512599	CDS	Prodigal	93	31	43.01		k_Eukaryota;n_Opisthokonta;n_Metazoa;n_Eumetazoa;p_Cnidaria;c_Anthozoa;n_Hexacorallia;o_Scleractinia;n_Astrocoeniina;f_Acroporidae;g_Acropora								1.39735	1.66876	2.21484	1.56844	1.66695	1.87865	1.29078	1.70214	0.769577	2.27515	2.16424	1.43145	0.941753	1.96556	1.94676	1.62837	1.29416	1.36625	2.16712	1.68463	0.957878	2.23002	1.29437	2.2299	1.13522	2.03205	1.64883
megahit_872188_87-359	12	0.936842	0.00742424	0.521334	1.38173	JTKA27	megahit_872188_87-359	megahit_872188	CDS	Prodigal	273	91	43.59		k_Eukaryota;n_Opisthokonta;n_Metazoa;n_Eumetazoa;p_Cnidaria;c_Anthozoa;n_Hexacorallia;o_Scleractinia;n_Astrocoeniina;f_Acroporidae;g_Acropora								2.65729	3.03309	3.18926	2.75997	0.423121	3.1128	0.116637	3.43422	0.53921	1.39962	1.81263	0.719813	1.04376	2.33169	2.51919	0.718934	0.619636	1.83717	2.93534	1.33254	3.10116	1.58708	2.02156	2.75937	0.869851	2.24201	1.37114
megahit_523636_2-259	12	1.58325	0.00742424	0.521334	2.29745	JTKA27	megahit_523636_2-259	megahit_523636	CDS	Prodigal	258	86	49.22		k_Eukaryota;n_Opisthokonta;n_Metazoa;n_Eumetazoa;p_Cnidaria;c_Anthozoa;n_Hexacorallia;o_Scleractinia;n_Astrocoeniina;f_Acroporidae;g_Acropora;s_Acropora millepora								0.197664	0.229491	2.1504	0.601299	2.50534	0.367057	0.132007	0	0.907233	2.41231	5.35203	1.31399	1.29564	2.59291	5.04869	2.85256	1.67201	3.34627	4.30671	0.542126	3.03745	0.917467	0.18148	0.076749	0.395301	0.278627	1.60024
megahit_1344677_326-1411	12	0.602854	0.00742424	0.521334	1.43535	JTKA27	megahit_1344677_326-1411	megahit_1344677	CDS	Prodigal	1086	362	44.66		k_Eukaryota;n_Opisthokonta;n_Metazoa;n_Eumetazoa;p_Cnidaria;c_Anthozoa;n_Hexacorallia;o_Scleractinia;n_Astrocoeniina;f_Acroporidae;g_Acropora				ENOG410YT7A*	Serpentine type 7TM GPCR chemoreceptor Srsx	Function unknown	PF00001 [7 transmembrane receptor (rhodopsin family)]	0.441795	0.266983	2.95607	1.80713	1.01036	2.02737	5.82365	0.483935	1.29626	1.23365	1.56652	1.12905	1.06341	2.07154	2.56666	1.31175	0.608511	1.35267	2.30358	1.04851	1.21826	1.02016	1.42935	2.12845	0.632857	1.00488	2.16515
megahit_388445_3-305	12	0.224122	0.00742424	0.521334	0.252603	JTKA27	megahit_388445_3-305	megahit_388445	CDS	Prodigal	303	101	45.54		k_Eukaryota;n_Opisthokonta;n_Metazoa;n_Eumetazoa;p_Cnidaria;c_Anthozoa;n_Hexacorallia;o_Scleractinia;n_Astrocoeniina;f_Acroporidae;g_Acropora							PF04832 [SOUL heme-binding protein]	0.0505466	6.84027	4.13849	0.538476	0.108948	12.7417	0.427169	3.39792	0.0203292	0.622605	0.553407	0.293476	0.00741712	0.293256	0.563387	0.182023	0	0.0902397	0.209373	0.0487564	0.18415	2.57568	0.397105	0.0211252	0	1.46996	0.45521
megahit_3129860_2-202	12	0.920441	0.00742424	0.521334	1.62224	JTKA27	megahit_3129860_2-202	megahit_3129860	CDS	Prodigal	201	67	45.77		k_Eukaryota;n_Opisthokonta;n_Metazoa;n_Eumetazoa;p_Cnidaria;c_Anthozoa;n_Hexacorallia;o_Scleractinia;n_Astrocoeniina;f_Acroporidae;g_Acropora				ENOG4112BM0*	FN3	Function unknown		1.13726	0.658461	0.947305	0.892816	1.09313	1.05115	0.296601	0.927306	1.38671	0.977487	1.79972	0.753002	0.519609	1.29415	1.69401	1.65947	0.849424	4.37738	4.67072	1.61995	0.77736	0.316868	5.2893	8.32953	0.616682	0.878026	2.92486
megahit_3360579_2-202	12	0.100913	0.00742424	0.521334	1.66948	JTKA27	megahit_3360579_2-202	megahit_3360579	CDS	Prodigal	201	67	44.28		k_Eukaryota;n_Opisthokonta;n_Metazoa;n_Eumetazoa;p_Cnidaria;c_Anthozoa;n_Hexacorallia;o_Scleractinia;n_Astrocoeniina;f_Acroporidae;g_Acropora								0.0130705	0.105551	0.0496029	0.713685	0.0676445	0	0	0	0.0460985	0.085574	0.0777482	0.130058	0.0492584	0.10642	0.447802	0.585253	0.502958	19.9611	11.2131	0.965089	0.0108729	0.411663	5.55532	1.72189	0.0252264	0	0.2968
megahit_2654353_2822-3397	12	1.47698	0.00742424	0.521334	2.30855	JTKA27	megahit_2654353_2822-3397	megahit_2654353	CDS	Prodigal	576	192	45.66		k_Eukaryota;n_Opisthokonta;n_Metazoa;n_Eumetazoa;p_Cnidaria;c_Anthozoa;n_Hexacorallia;o_Scleractinia;n_Astrocoeniina;f_Acroporidae;g_Acropora				COG2055*	Malate/L-lactate dehydrogenases	Energy production and conversion	PF02615 [Malate/L-lactate dehydrogenase]	0.735154	1.4519	1.82025	0.75371	1.56796	1.31417	1.28377	0.317421	0.850996	3.17715	3.08105	1.84413	0.930109	4.41409	3.56167	2.17158	0.611449	2.23326	2.3216	0.959977	0.520586	0.974071	0.492726	0.30401	0.720484	1.09668	2.45653
megahit_3214471_158-280	12	0.780911	0.00742424	0.521334	2.05496	JTKA27	megahit_3214471_158-280	megahit_3214471	CDS	Prodigal	123	41	49.59		k_Eukaryota;n_Opisthokonta;n_Metazoa;n_Eumetazoa;p_Cnidaria;c_Anthozoa;n_Hexacorallia;o_Scleractinia;n_Astrocoeniina;f_Acroporidae;g_Acropora								0.269388	0.620901	1.4308	0.637818	1.83006	0.288653	0.221283	0	0.764864	2.18875	2.77978	1.32004	1.56206	2.71229	2.4172	2.43892	1.01221	1.94779	3.36569	1.87974	0.528995	0.676542	1.36106	1.44701	0.958119	0.365036	2.16495
megahit_1749760_2-283	12	0.935477	0.00742424	0.521334	1.18871	JTKA27	megahit_1749760_2-283	megahit_1749760	CDS	Prodigal	282	94	45.74		k_Eukaryota;n_Opisthokonta;n_Metazoa;n_Eumetazoa;p_Cnidaria;c_Anthozoa;n_Hexacorallia;o_Scleractinia;n_Astrocoeniina;f_Acroporidae;g_Acropora								0.342423	0.511072	2.26985	0.389548	0.255933	2.37397	1.16573	0.25308	0.14175	1.37448	2.90764	0.295152	0.26116	2.74459	4.53391	1.15077	0.0656985	0.405426	0.798685	0.0899169	0.325899	0.813586	0.255419	0.0466121	0.0179445	0.448472	2.13762
megahit_1789743_3-167	12	0.467244	0.00742424	0.521334	1.01037	JTKA27	megahit_1789743_3-167	megahit_1789743	CDS	Prodigal	165	55	41.21		k_Eukaryota;n_Opisthokonta;n_Metazoa;n_Eumetazoa;p_Cnidaria;c_Anthozoa;n_Hexacorallia;o_Scleractinia;n_Astrocoeniina;f_Acroporidae;g_Acropora								0.0614318	0.10879	3.09083	0.326082	0.10455	0.659644	0.457825	0	0.0662062	1.2874	2.24792	0.511213	0	1.16936	5.3393	0.460367	0	0.23767	0.52474	0.119892	0.0633342	0.716283	0.0774297	0	0	0.138679	1.61827
megahit_1314370_1634-2260	12	0.247698	0.00742424	0.521334	0.225772	JTKA27	megahit_1314370_1634-2260	megahit_1314370	CDS	Prodigal	627	209	46.25		k_Eukaryota;n_Opisthokonta;n_Metazoa;n_Eumetazoa;p_Cnidaria;c_Anthozoa;n_Hexacorallia;o_Scleractinia;n_Astrocoeniina;f_Acroporidae;g_Acropora;s_Acropora millepora				ENOG410YQFC*		Function unknown	PF08212 [Lipocalin-like domain]	0.256057	1.54496	0.669711	0.151241	0.0804794	2.91726	0.133115	0.215135	0.0538763	0.448541	0.279194	0.138568	0.0450483	0.619132	0.595978	0.0885432	0.00317444	0.251862	0.398602	0.0855824	0.0746811	1.27347	0.507298	0.213981	0.159112	1.23191	0.0914881
megahit_2870725_974-1627	12	0.170167	0.00742424	0.521334	0.513827	JTKA27	megahit_2870725_974-1627	megahit_2870725	CDS	Prodigal	654	218	43.12		k_Eukaryota;n_Opisthokonta;n_Metazoa;n_Eumetazoa;p_Cnidaria;c_Anthozoa;n_Hexacorallia;o_Scleractinia;n_Astrocoeniina;f_Acroporidae;g_Acropora;s_Acropora millepora								0.291267	0.244463	0.391591	0.424912	0.789794	0.365218	0.15099	0.140689	0.30318	0.398763	0.684282	0.335204	0.337483	0.70235	0.607993	0.602137	0.416179	0.601044	0.677178	0.392516	0.385698	0.205387	0.492511	0.327774	0.17487	0.373563	0.452488
megahit_2364930_2-238	12	0.40243	0.00742424	0.521334	0.67399	JTKA27	megahit_2364930_2-238	megahit_2364930	CDS	Prodigal	237	79	43.46		k_Eukaryota;n_Opisthokonta;n_Metazoa;n_Eumetazoa;p_Cnidaria;c_Anthozoa;n_Hexacorallia;o_Scleractinia;n_Astrocoeniina;f_Acroporidae;g_Acropora;s_Acropora millepora				COG0154*	Asp-tRNAAsn/Glu-tRNAGln amidotransferase A subunit and related amidases	Translation, ribosomal structure and biogenesis		0.0211147	0.0290702	0.531488	0.15661	0.234617	0.274852	0.150885	0.0638284	0.439024	0.873929	1.04711	0.515083	0.503473	1.02232	0.766078	0.419139	0.122388	0.87546	1.27432	0.263447	0.154194	0.27587	0.0545648	0.0730943	0.0165143	0.0379144	0.289029
megahit_221238_2-265	12	0.416563	0.00742424	0.521334	0.334071	JTKA27	megahit_221238_2-265	megahit_221238	CDS	Prodigal	264	88	42.05		k_Eukaryota;n_Opisthokonta;n_Metazoa;n_Eumetazoa;p_Cnidaria;c_Anthozoa;n_Hexacorallia;o_Scleractinia;n_Astrocoeniina;f_Acroporidae;g_Acropora;s_Acropora millepora								1.67637	0.287861	0.329505	0.0763533	0.483193	0.192088	0.195795	0.0150566	0.0302747	0.846961	0.775441	0.0375642	0.00847671	0.507901	0.718575	0.132019	0.0413273	0.155759	0.46111	0.16592	0.187593	1.10066	0.383049	0.124189	0	0.062819	0.545878
megahit_72404_636-893	12	0.205331	0.00742424	0.521334	0.372069	JTKA27	megahit_72404_636-893	megahit_72404	CDS	Prodigal	258	86	43.41		k_Eukaryota;n_Opisthokonta;n_Metazoa;n_Eumetazoa;p_Cnidaria;c_Anthozoa;n_Hexacorallia;o_Scleractinia;n_Astrocoeniina;f_Acroporidae;g_Acropora;s_Acropora digitifera				COG2225*	Malate synthase	Energy production and conversion		0.0490405	0.101906	0.319322	0.0216926	0.50464	0.159393	0.0462025	0	0.143986	0.330466	0.625528	0.385448	0.279788	0.72699	0.934254	0.440832	0.189143	0.414087	0.402857	0.280742	0.125027	0.21669	0.0296566	0.0383745	0.196647	0.169657	0.34227
megahit_349686_3-266	12	0.152345	0.00742424	0.521334	0.269413	JTKA27	megahit_349686_3-266	megahit_349686	CDS	Prodigal	264	88	41.67		k_Eukaryota;n_Opisthokonta;n_Metazoa;n_Eumetazoa;p_Cnidaria;c_Anthozoa;n_Hexacorallia;o_Scleractinia;n_Astrocoeniina;f_Pocilloporidae;g_Stylophora								0.251978	0.162293	0.347914	0.293521	0.209004	0.119114	0.0600956	0.0899011	0.171985	0.353718	0.691953	0.0995856	0.117349	0.348942	0.412673	0.27834	0.198652	0.285582	0.392156	0.117206	0.454944	0.229049	0.170603	0.0830278	0.104498	0.228257	0.284821
megahit_2899788_98-508	12	0.174457	0.00742424	0.521334	0.210673	JTKA27	megahit_2899788_98-508	megahit_2899788	CDS	Prodigal	411	137	36.74		k_Eukaryota;n_Opisthokonta;n_Metazoa;n_Eumetazoa;p_Cnidaria;c_Anthozoa;n_Hexacorallia;o_Scleractinia;n_Astrocoeniina;f_Acroporidae;g_Acropora				ENOG410YP91*	Transmembrane protein 135	Function unknown		0.591205	0.388165	0.413115	0.354949	0.278994	0.330812	0.0456043	0.21423	0.0816399	0.201748	0.366376	0.121195	0.117076	0.356825	0.384394	0.125456	0.226253	0.208732	0.36439	0.16902	0.300865	0.132303	0.41856	0.336654	0.116395	0.219612	0.0582167
megahit_2851801_121-252	12	0.503707	0.00742424	0.521334	0.369522	JTKA27	megahit_2851801_121-252	megahit_2851801	CDS	Prodigal	132	44	44.7		k_Eukaryota;n_Opisthokonta;n_Metazoa;n_Eumetazoa;p_Cnidaria;c_Anthozoa;n_Hexacorallia;o_Scleractinia;n_Astrocoeniina;f_Acroporidae;g_Acropora;s_Acropora digitifera								0	0	0.0521827	0.0340429	0.354463	0	0	0	0.32813	0.245376	0.905369	0.05109	0.134038	0.68658	1.63925	0.376928	0.171638	0.726246	0.333206	0	0.356133	0.0224115	0.0198815	0	0	0	0.485468
megahit_951815_1-264	9	4.49568	0.00742424	0.521334	12.1623	JTKA27	megahit_951815_1-264	megahit_951815	CDS	Prodigal	264	88	44.32		k_Eukaryota;n_Opisthokonta;n_Metazoa;n_Eumetazoa;p_Cnidaria;c_Anthozoa;n_Hexacorallia;o_Scleractinia;n_Astrocoeniina;f_Acroporidae;g_Acropora							PF07677 [A-macroglobulin receptor]	11.085	11.3098	11.2249	8.13948	11.9438	12.7874	6.53635	10.0148	8.76735	12.5702	14.6215	9.97666	9.42368	14.2588	12.5412	13.5009	8.1875	20.3603	18.5598	5.44837	11.4653	12.8733	14.9662	10.2955	15.9878	15.4685	8.23508
megahit_1697686_596-1444	9	0.904824	0.00742424	0.521334	3.81652	JTKA27	megahit_1697686_596-1444	megahit_1697686	CDS	Prodigal	849	283	48.29		k_Eukaryota;n_Opisthokonta;n_Metazoa;n_Eumetazoa;p_Cnidaria;c_Anthozoa;n_Hexacorallia;o_Scleractinia;n_Astrocoeniina;f_Acroporidae;g_Acropora							PF07678 [A-macroglobulin complement component]	3.07542	5.10673	2.82738	1.77382	5.9081	3.10903	2.72275	1.90583	2.99846	4.57522	3.38401	2.84518	4.11564	4.46447	4.0391	3.95145	3.58004	7.04289	5.07435	1.64863	3.75445	2.45691	2.9115	2.78307	4.94068	4.62496	2.44265
megahit_1487734_3-326	9	0.437529	0.00742424	0.521334	3.00178	JTKA27	megahit_1487734_3-326	megahit_1487734	CDS	Prodigal	324	108	49.38		k_Eukaryota;n_Opisthokonta;n_Metazoa;n_Eumetazoa;p_Cnidaria;c_Anthozoa;n_Hexacorallia;o_Scleractinia								0.128483	0.0784669	0.344887	0.171097	0.405597	0.106825	0.167586	0.122043	0.652977	0.506034	0.484246	0.541818	0.335581	1.06009	0.548601	0.441138	0.647357	16.8672	12.7817	0.578297	0.401963	0.908718	13.0418	11.5894	0.224366	0.205872	0.869652
megahit_200882_3844-4737	9	0.709524	0.00742424	0.521334	1.30858	JTKA27	megahit_200882_3844-4737	megahit_200882	CDS	Prodigal	894	298	40.94		k_Eukaryota;n_Opisthokonta;n_Metazoa;n_Eumetazoa;p_Cnidaria;c_Anthozoa;n_Hexacorallia;o_Scleractinia;n_Astrocoeniina;f_Acroporidae;g_Acropora								1.15055	1.36581	0.681698	1.40084	0.907598	1.9125	0.670054	1.22424	1.00925	1.99775	0.7956	0.482611	0.757445	2.66765	1.02452	0.71359	0.822771	1.92337	1.7317	1.29092	1.72689	1.92124	2.21953	2.91208	2.15801	3.74055	2.25059
megahit_863425_735-1838	9	0.603419	0.00742424	0.521334	1.2207	JTKA27	megahit_863425_735-1838	megahit_863425	CDS	Prodigal	1104	368	42.3		k_Eukaryota;n_Opisthokonta;n_Metazoa;n_Eumetazoa;p_Cnidaria;c_Anthozoa;n_Hexacorallia;o_Scleractinia;n_Astrocoeniina;f_Acroporidae;g_Acropora				COG2802*	Uncharacterized protein, similar to the N-terminal domain of Lon protease	General function prediction only		1.11448	2.31105	2.04779	0.600152	1.08291	1.99909	0.994571	0.75601	0.685116	1.49741	1.59946	0.529143	0.648331	1.93444	2.35153	0.64188	1.38848	1.60056	1.08744	0.447218	1.1307	0.971036	0.826403	0.49455	1.05082	1.52494	1.88416
megahit_1638612_2-769	9	0.580477	0.00742424	0.521334	1.15181	JTKA27	megahit_1638612_2-769	megahit_1638612	CDS	Prodigal	768	256	44.4		k_Eukaryota;n_Opisthokonta;n_Metazoa;n_Eumetazoa;p_Cnidaria;c_Anthozoa;n_Hexacorallia;o_Scleractinia;n_Astrocoeniina;f_Acroporidae;g_Acropora;s_Acropora millepora				ENOG410XQGR*	cholinergic receptor, nicotinic	Intracellular trafficking, secretion, and vesicular transport	PF02931 [Neurotransmitter-gated ion-channel ligand binding domain];PF02932 [Neurotransmitter-gated ion-channel transmembrane region]	0.528242	0.479543	1.18076	0.792453	1.07763	0.768386	0.664416	0.23642	0.729541	0.969809	1.21407	0.45314	0.856577	1.77883	2.01955	0.971228	1.06202	1.83402	1.1558	0.48241	1.67373	1.00728	0.970353	1.0168	0.416094	0.300649	0.922198
megahit_1324579_264-416	9	1.00432	0.00742424	0.521334	1.29849	JTKA27	megahit_1324579_264-416	megahit_1324579	CDS	Prodigal	153	51	39.22		k_Eukaryota;n_Opisthokonta;n_Metazoa;n_Eumetazoa;p_Cnidaria;c_Anthozoa;n_Hexacorallia;o_Scleractinia;n_Astrocoeniina;f_Acroporidae;g_Acropora								0.149525	0.0741292	0.3289	0.0560098	0.57357	0.526214	0.0221517	0.151582	0.926988	0.917687	1.89412	0.60914	0.281243	1.3335	0.817183	0.697678	0.738919	5.03897	6.88443	2.38781	1.0331	0.627997	3.00283	3.83761	0.0506951	0.0916504	1.41307
megahit_1867908_6564-6923	9	0.6505	0.00742424	0.521334	0.72655	JTKA27	megahit_1867908_6564-6923	megahit_1867908	CDS	Prodigal	360	120	40.56		k_Eukaryota;n_Opisthokonta;n_Metazoa;n_Eumetazoa;p_Cnidaria;c_Anthozoa;n_Hexacorallia;o_Scleractinia;n_Astrocoeniina;f_Acroporidae;g_Acropora				COG2055*	Malate/L-lactate dehydrogenases	Energy production and conversion		0.628236	0.64466	1.16659	0.277146	0.217337	0.393733	0.100765	0.944882	0.491932	1.1844	1.17606	0.514722	0.222595	1.39366	1.47695	0.260856	0.29123	0.64704	0.788984	0.0433238	0.471068	0.756621	0.181868	0.149904	0.103622	0.36528	0.573304
megahit_1241259_1437-2624	9	0.18796	0.00742424	0.521334	0.296195	JTKA27	megahit_1241259_1437-2624	megahit_1241259	CDS	Prodigal	1188	396	44.36		k_Eukaryota;n_Opisthokonta;n_Metazoa;n_Eumetazoa;p_Cnidaria;c_Anthozoa;n_Hexacorallia;o_Scleractinia;n_Astrocoeniina;f_Acroporidae;g_Acropora;s_Acropora millepora				COG2802*	Uncharacterized protein, similar to the N-terminal domain of Lon protease	General function prediction only	PF02190 [ATP-dependent protease La (LON) substrate-binding domain ]	0.59899	0.90869	0.243179	0.139169	0.20129	1.05097	0.119125	0.305466	0.127281	0.498904	0.196769	0.0752525	0.198694	0.806013	0.367977	0.170213	0.206034	0.60649	0.42588	0.144988	0.433818	0.69178	0.275472	0.13197	0.112465	0.858575	0.145096
megahit_1305306_2731-3216	9	0.165595	0.00742424	0.521334	0.465537	JTKA27	megahit_1305306_2731-3216	megahit_1305306	CDS	Prodigal	486	162	43.21		k_Eukaryota;n_Opisthokonta;n_Metazoa;n_Eumetazoa;p_Cnidaria;c_Anthozoa;n_Hexacorallia;o_Scleractinia;n_Astrocoeniina;f_Acroporidae;g_Acropora								0.010585	0.399352	0.236589	0.0184804	0.501391	0.255765	0.130853	0	0.211667	0.685576	0.638136	0.413158	0.350279	0.647727	0.456073	0.417083	0.461152	0.724966	0.54268	0.208011	0.139579	0.15806	0.0217127	0.0407239	0.270382	0.369739	0.356168
megahit_1458111_5584-6324	6	1.21641	0.00742424	0.521334	3.27808	JTKA27	megahit_1458111_5584-6324	megahit_1458111	CDS	Prodigal	741	247	38.33		k_Eukaryota;n_Opisthokonta;n_Metazoa;n_Eumetazoa;p_Cnidaria;c_Anthozoa;n_Hexacorallia;o_Scleractinia;n_Astrocoeniina;f_Acroporidae;g_Acropora							PF03798 [TLC domain]	5.19106	7.42291	2.61212	3.16311	3.44299	9.60783	0.931665	4.19144	3.25213	5.15212	2.59866	2.5037	2.85774	7.23306	2.50515	2.02666	2.41731	4.35648	2.46905	1.65509	3.50182	6.57243	1.38431	0.994487	3.39043	5.73155	1.78131
megahit_1898125_3009-4016	6	0.364307	0.00742424	0.521334	1.19016	JTKA27	megahit_1898125_3009-4016	megahit_1898125	CDS	Prodigal	1008	336	41.37		k_Eukaryota;n_Opisthokonta;n_Metazoa;n_Eumetazoa;p_Cnidaria;c_Anthozoa;n_Hexacorallia;o_Scleractinia;n_Astrocoeniina;f_Acroporidae;g_Acropora;s_Acropora millepora				COG1335*	Amidases related to nicotinamidase	Secondary metabolites biosynthesis, transport and catabolism	PF00857 [Isochorismatase family]	1.20822	2.02364	0.736219	0.763123	1.46601	1.78864	2.58699	0.847675	1.74969	2.00539	0.899879	0.812994	1.78241	2.23379	0.936016	0.548332	1.16414	1.07592	0.873297	0.932143	1.06	1.29104	0.35919	0.257891	1.04402	1.62306	0.656445
megahit_830224_1-456	6	0.192881	0.00742424	0.521334	0.511399	JTKA27	megahit_830224_1-456	megahit_830224	CDS	Prodigal	456	152	41.23		k_Eukaryota;n_Opisthokonta;n_Metazoa;n_Eumetazoa;p_Cnidaria;c_Anthozoa;n_Hexacorallia;o_Scleractinia;n_Astrocoeniina;f_Acroporidae;g_Acropora;s_Acropora millepora				COG0667*	Predicted oxidoreductases (related to aryl-alcohol dehydrogenases)	Energy production and conversion	PF00248 [Aldo/keto reductase family]	0.197908	0.305282	0.275086	0.113706	0.537039	0.247639	0.049662	0.184984	0.311636	0.513048	0.413831	0.251322	0.580388	0.943146	0.440051	0.355537	0.476051	0.788542	0.712797	0.434591	0.45733	0.486962	0.161454	0.310963	0.388967	0.245049	0.529612
megahit_488555_1-243	0	0.111749	0.00742424	0.521334	11.9542	JTKA27	megahit_488555_1-243	megahit_488555	CDS	Prodigal	243	81	42.39		k_Eukaryota;n_Opisthokonta;n_Metazoa;n_Eumetazoa;p_Cnidaria;c_Anthozoa;n_Hexacorallia;o_Scleractinia;n_Astrocoeniina;f_Acroporidae;g_Acropora;s_Acropora digitifera								0.115714	19.1112	0.077324	0.0706546	19.2377	0.0942458	0.0486429	0.0589561	0.287353	19.8664	0.0919471	15.8913	0.172798	0.144697	0.0619679	0.0803344	61.2691	0.201469	0.129873	38.8153	0.0394853	0.129668	0.0217127	0.105084	18.0494	11.7753	11.7159
megahit_2223678_2293-4194	9	0.205703	0.0136797	0.677308	0.564669	JTKA27	megahit_2223678_2293-4194	megahit_2223678	CDS	Prodigal	1902	634	43.9	XPC	k_Eukaryota;n_Opisthokonta;n_Metazoa;n_Eumetazoa;p_Cnidaria;c_Anthozoa;n_Hexacorallia;o_Scleractinia;n_Astrocoeniina;f_Acroporidae;g_Acropora	K10838*	xeroderma pigmentosum group C-complementing protein	Genetic Information Processing; Replication and repair; Nucleotide excision repair | Brite Hierarchies; Protein families: genetic information processing; DNA repair and recombination proteins	COG5535*	DNA repair protein RAD4	DNA replication, recombination and repair	PF03835 [Rad4 transglutaminase-like domain];PF10403 [Rad4 beta-hairpin domain 1];PF10405 [Rad4 beta-hairpin domain 3]	0.357224	1.27291	0.304905	0.227324	0.466877	1.09402	0.327369	0.204307	0.388283	1.09467	0.620946	0.373882	0.495682	1.9265	0.547895	0.272309	0.344511	0.565274	0.344064	0.132479	0.349843	0.596188	0.0284647	0.00327292	0.169033	0.557939	0.207562
megahit_2089509_2-88	9	0.455101	0.0136797	0.677308	0.586493	JTKA27	megahit_2089509_2-88	megahit_2089509	CDS	Prodigal	87	29	44.83	VPS26	k_Eukaryota;n_Opisthokonta;n_Metazoa;n_Eumetazoa;p_Cnidaria;c_Anthozoa;n_Hexacorallia;o_Scleractinia	K18466*	vacuolar protein sorting-associated protein 26	Cellular Processes; Transport and catabolism; Endocytosis | Brite Hierarchies; Protein families: genetic information processing; Membrane trafficking	ENOG410XSI1*	Vacuolar Protein	Intracellular trafficking, secretion, and vesicular transport		0.146072	0.0242994	0.292296	0	0.679011	0.0644331	0	0	0.245808	0.38072	0.65883	0.135147	0.355239	0.441595	1.74383	0.48289	0.437859	1.8121	1.08847	0.165535	0.68666	0.697094	0.241718	0.198921	0.140979	0.0972705	0.439947
megahit_2575785_533-682	12	0.847952	0.0136797	0.677308	1.65893	JTKA27	megahit_2575785_533-682	megahit_2575785	CDS	Prodigal	150	50	45.33	TXNRD	k_Eukaryota;n_Opisthokonta;n_Metazoa;n_Eumetazoa;p_Cnidaria;c_Anthozoa;n_Hexacorallia;o_Scleractinia;n_Astrocoeniina;f_Acroporidae;g_Acropora;s_Acropora millepora	K22182*	thioredoxin reductase (NADPH) [EC:1.8.1.9]	Metabolism; Metabolism of other amino acids; Selenocompound metabolism | Human Diseases; Cancers: Overview; Pathways in cancer | Human Diseases; Cancers: Specific types; Hepatocellular carcinoma	COG1249*	Pyruvate/2-oxoglutarate dehydrogenase complex, dihydrolipoamide dehydrogenase (E3) component, and related enzymes	Energy production and conversion		4.27165	0.854048	0.971013	0.451785	4.52827	0.866156	1.87041	0.214583	0.701788	1.58539	2.72108	0.56336	1.21545	2.41809	1.84409	1.19852	0.908085	1.71655	2.79935	1.82843	4.42525	7.96874	1.19795	0.560729	0.803799	0.93802	2.63718
megahit_1071315_2-676	12	1.51489	0.0136797	0.677308	3.02521	JTKA27	megahit_1071315_2-676	megahit_1071315	CDS	Prodigal	675	225	42.67	TDH	k_Eukaryota;n_Opisthokonta;n_Metazoa;n_Eumetazoa;p_Cnidaria;c_Anthozoa;n_Hexacorallia;o_Scleractinia;n_Astrocoeniina;f_Acroporidae;g_Acropora	K15789*	threonine 3-dehydrogenase [EC:1.1.1.103]	Metabolism; Amino acid metabolism; Glycine, serine and threonine metabolism	COG0451*	Nucleoside-diphosphate-sugar epimerases	Carbohydrate transport and metabolism|Cell envelope biogenesis, outer membrane	PF01370 [NAD dependent epimerase/dehydratase family];PF16363 [GDP-mannose 4,6 dehydratase]	1.2499	3.38488	2.94183	1.02358	1.84782	3.04366	1.37987	0.970573	1.92806	3.25316	2.92197	1.72185	1.55035	3.73223	4.55153	2.73996	1.46986	5.80386	4.79596	1.65622	2.12004	3.06939	2.69962	2.56396	1.08937	2.8464	4.13484
megahit_1133797_2-226	12	0.165279	0.0136797	0.677308	0.396996	JTKA27	megahit_1133797_2-226	megahit_1133797	CDS	Prodigal	225	75	44	SMNDC1, SPF30	k_Eukaryota;n_Opisthokonta;n_Metazoa;n_Eumetazoa;p_Cnidaria;c_Anthozoa;n_Hexacorallia;o_Scleractinia;n_Astrocoeniina;f_Acroporidae;g_Acropora	K12839*	survival of motor neuron-related-splicing factor 30	Genetic Information Processing; Transcription; Spliceosome | Brite Hierarchies; Protein families: genetic information processing; Spliceosome	ENOG4110IGD*	Survival motor neuron domain containing 1	R processing and modification		0.0234053	0	0.447218	0.21909	0.141831	0.131553	0.0352173	0	0.135188	0.263358	0.495858	0.268025	0.230525	0.656335	0.711754	0.509236	0.282762	0.311655	0.668994	0.146502	0.104501	0.15747	0.875835	0.582405	0.0345649	0	0.411369
megahit_2789164_1081-1746	9	0.504577	0.0136797	0.677308	1.85086	JTKA27	megahit_2789164_1081-1746	megahit_2789164	CDS	Prodigal	666	222	50.3	SDHA, SDH1	k_Eukaryota;n_Opisthokonta;n_Metazoa;n_Eumetazoa;p_Cnidaria;c_Anthozoa;n_Hexacorallia;o_Scleractinia	K00234*	succinate dehydrogenase (ubiquinone) flavoprotein subunit [EC:1.3.5.1]	Metabolism; Carbohydrate metabolism; Citrate cycle (TCA cycle) | Metabolism; Energy metabolism; Oxidative phosphorylation | Organismal Systems; Environmental adaptation; Thermogenesis | Human Diseases; Neurodegenerative diseases; Alzheimer disease | Human Diseases; Neurodegenerative diseases; Parkinson disease | Human Diseases; Neurodegenerative diseases; Huntington disease | Human Diseases; Endo…	COG1053*	Succinate dehydrogenase/fumarate reductase, flavoprotein subunit	Energy production and conversion	PF00890 [FAD binding domain];PF02910 [Fumarate reductase flavoprotein C-term]	0.953846	1.44927	1.30309	0.754982	1.86982	0.980606	0.817402	0.166981	1.08014	2.21851	2.23117	1.10079	1.30537	3.13356	1.85171	1.47255	1.66392	2.40417	2.37997	0.777934	1.13118	0.883979	0.606916	0.523119	1.40038	1.38763	1.57024
megahit_786631_4827-5780	15	0.928124	0.0136797	0.677308	1.76459	JTKA27	megahit_786631_4827-5780	megahit_786631	CDS	Prodigal	954	318	46.23	RNF41, NRDP1	k_Eukaryota;n_Opisthokonta;n_Metazoa;n_Eumetazoa;p_Cnidaria;c_Anthozoa;n_Hexacorallia;o_Scleractinia;n_Astrocoeniina;f_Acroporidae;g_Acropora	K11981*	E3 ubiquitin-protein ligase NRDP1 [EC:2.3.2.27]	Cellular Processes; Transport and catabolism; Endocytosis | Brite Hierarchies; Protein families: genetic information processing; Membrane trafficking | Brite Hierarchies; Protein families: genetic information processing; Ubiquitin system | Brite Hierarchies; Protein families: genetic information processing; Mitochondrial biogenesis	ENOG410XNN7	RING finger protein 41	Posttranslational modification, protein turnover, chaperones	PF08941 [USP8 interacting]	0.491601	0.64685	2.44848	1.25924	1.3437	0.725182	1.54295	0.431535	1.16051	1.60907	2.42364	2.65541	1.00019	1.30001	3.37269	2.61375	1.30735	1.55075	1.69186	2.1821	1.26408	1.39539	1.00655	1.26136	0.844864	0.845751	2.94858
megahit_787954_1-900	9	0.355253	0.0136797	0.677308	0.46333	JTKA27	megahit_787954_1-900	megahit_787954	CDS	Prodigal	900	300	44.33	PTK7, CCK4	k_Eukaryota;n_Opisthokonta;n_Metazoa;n_Eumetazoa;p_Cnidaria;c_Anthozoa;n_Hexacorallia;o_Scleractinia;n_Astrocoeniina;f_Acroporidae;g_Acropora	K05127*	PTK7 protein tyrosine kinase 7 [EC:2.7.10.1]	Brite Hierarchies; Protein families: metabolism; Protein kinases | Brite Hierarchies; Protein families: signaling and cellular processes; Exosome	COG0515*	Serine/threonine protein kinase	DNA replication, recombination and repair|Transcription|Signal transduction mechanisms|General function prediction only	PF00069 [Protein kinase domain];PF07714 [Protein tyrosine kinase]	0.0850576	1.07238	0.117206	0.0866711	0.128976	1.57095	0.174066	0.0423731	0.0918705	1.44074	0.434281	0.0655524	0.034481	1.79332	0.386884	0.0910753	0.103257	1.13633	0.30934	0.117854	0.136541	0.903663	0.209087	0.28667	0.0472446	0.647272	0.237467
megahit_2408873_2-253	12	1.82961	0.0136797	0.677308	6.02512	JTKA27	megahit_2408873_2-253	megahit_2408873	CDS	Prodigal	252	84	43.65	PSMB5	k_Eukaryota;n_Opisthokonta;n_Metazoa;n_Eumetazoa;p_Cnidaria;c_Anthozoa;n_Hexacorallia;o_Scleractinia;n_Astrocoeniina;f_Acroporidae;g_Acropora	K02737*	20S proteasome subunit beta 5 [EC:3.4.25.1]	Genetic Information Processing; Folding, sorting and degradation; Proteasome | Brite Hierarchies; Protein families: metabolism; Peptidases | Brite Hierarchies; Protein families: genetic information processing; Proteasome	ENOG410XQRP*	The proteasome is a multicatalytic proteinase complex which is characterized by its ability to cleave peptides with Arg, Phe, Tyr, Leu, and Glu adjacent to the leaving group at neutral or slightly basic pH. The proteasome has an ATP-dependent proteolytic activity (By similarity)	Posttranslational modification, protein turnover, chaperones		5.68859	4.12816	6.59296	5.46791	4.39783	4.5193	2.84227	3.96514	3.757	6.17979	7.73685	4.50818	5.23446	7.63385	9.33778	6.33251	4.03076	5.49093	7.81263	4.59075	4.4215	5.33314	2.6505	2.04492	3.91261	4.05265	4.49668
megahit_606449_1148-1456	12	0.171127	0.0136797	0.677308	0.715497	JTKA27	megahit_606449_1148-1456	megahit_606449	CDS	Prodigal	309	103	41.1	phrB	k_Eukaryota;n_Opisthokonta;n_Metazoa;n_Eumetazoa;p_Cnidaria;c_Anthozoa;n_Hexacorallia;o_Scleractinia;n_Astrocoeniina;f_Acroporidae;g_Acropora	K01669*	deoxyribodipyrimidine photo-lyase [EC:4.1.99.3]	Brite Hierarchies; Protein families: genetic information processing; DNA repair and recombination proteins	COG0415*	Deoxyribodipyrimidine photolyase	DNA replication, recombination and repair		0.0750644	1.54141	0.802511	0.029629	0.360075	0.252155	0.175706	0.0419753	0.19403	1.7122	2.17495	0.0859933	0.132136	1.32575	2.36813	0.0387533	0.161416	0.564265	0.372634	0.0464442	0.247121	1.5109	0.0672143	0	0.0126738	0.125023	0.658523
megahit_2123662_878-1255	9	0.826702	0.0136797	0.677308	0.666744	JTKA27	megahit_2123662_878-1255	megahit_2123662	CDS	Prodigal	378	126	42.59	phrB	k_Eukaryota;n_Opisthokonta;n_Metazoa;n_Eumetazoa;p_Cnidaria;c_Anthozoa;n_Hexacorallia;o_Scleractinia;n_Astrocoeniina;f_Acroporidae;g_Acropora	K01669*	deoxyribodipyrimidine photo-lyase [EC:4.1.99.3]	Brite Hierarchies; Protein families: genetic information processing; DNA repair and recombination proteins	COG0415*	Deoxyribodipyrimidine photolyase	DNA replication, recombination and repair		0.020545	0.262428	0.701897	0	0.0851613	0.384353	0.571093	0	0.103859	1.34295	1.23713	0.155769	0.274497	1.94902	1.86129	0.14415	0.149378	0.458383	0.630574	0.0708071	0.153753	0.639548	0.0695854	0.0213836	0	0.103476	0.413805
megahit_1468950_2-328	9	0.285372	0.0136797	0.677308	0.538388	JTKA27	megahit_1468950_2-328	megahit_1468950	CDS	Prodigal	327	109	40.98	pdxH, PNPO	k_Eukaryota;n_Opisthokonta;n_Metazoa;n_Eumetazoa;p_Cnidaria;c_Anthozoa;n_Hexacorallia;o_Scleractinia	K00275	pyridoxamine 5'-phosphate oxidase [EC:1.4.3.5]	Metabolism; Metabolism of cofactors and vitamins; Vitamin B6 metabolism	COG0259	Pyridoxamine-phosphate oxidase	Coenzyme metabolism	PF01243 [Pyridoxamine 5'-phosphate oxidase]	0.825678	1.94814	0.274297	0.747265	0.0716258	3.91129	0.511983	0.636161	0.406943	1.41961	0.529174	0.492535	0.523809	2.13407	0.330685	0.342402	0.157921	0.914106	0.598772	0.151114	0.599119	1.1172	0.782546	0.448398	0.378101	1.65126	0.283089
megahit_2189648_195-512	12	0.129996	0.0136797	0.677308	0.211978	JTKA27	megahit_2189648_195-512	megahit_2189648	CDS	Prodigal	318	106	36.48	PDIA3, GRP58	k_Eukaryota;n_Opisthokonta;n_Metazoa;n_Eumetazoa;p_Cnidaria;c_Anthozoa;n_Hexacorallia;o_Scleractinia;n_Astrocoeniina;f_Acroporidae;g_Acropora	K08056*	protein disulfide-isomerase A3 [EC:5.3.4.1]	Genetic Information Processing; Folding, sorting and degradation; Protein processing in endoplasmic reticulum | Organismal Systems; Immune system; Antigen processing and presentation | Human Diseases; Infectious diseases: Viral; Human immunodeficiency virus 1 infection | Human Diseases; Infectious diseases: Viral; Human cytomegalovirus infection | Human Diseases; Infectious diseases: Viral; Epste…	COG0526*	Thiol-disulfide isomerase and thioredoxins	Energy production and conversion|Posttranslational modification, protein turnover, chaperones		1.04635	0.918961	0.71591	0.916082	0.240175	0.652747	0.106895	1.05812	0.0703169	0.0723935	0.369021	0.112345	0.104324	0.132171	0.480176	0.227874	0.177267	0.370497	0.346799	0.157754	0.466427	0.663286	1.24013	1.56808	0.648813	1.57514	0.401394
megahit_2345583_1-324	9	0.26687	0.0136797	0.677308	0.462171	JTKA27	megahit_2345583_1-324	megahit_2345583	CDS	Prodigal	324	108	49.07	NFASC	k_Eukaryota;n_Opisthokonta;n_Metazoa;n_Eumetazoa;p_Cnidaria;c_Anthozoa;n_Hexacorallia;o_Scleractinia;n_Astrocoeniina;f_Acroporidae;g_Acropora;s_Acropora millepora	K06757*	neurofascin	Environmental Information Processing; Signaling molecules and interaction; Cell adhesion molecules (CAMs)	ENOG4111K2I*	IGc2	Function unknown		0.0780275	0.262921	0.247629	0.0342978	0.259491	0.0649362	0	0.0240906	0.437621	0.227433	0.239615	0.0138831	0.156717	0.579164	0.340924	0.043433	0.145979	2.12075	1.41988	0.11185	0.456495	0.22926	1.10384	1.1368	0.134569	0.289238	0.453162
megahit_570175_378-1652	9	0.307035	0.0136797	0.677308	0.673718	JTKA27	megahit_570175_378-1652	megahit_570175	CDS	Prodigal	1275	425	41.65	NBN, NBS1	k_Eukaryota;n_Opisthokonta;n_Metazoa;n_Eumetazoa;p_Cnidaria;c_Anthozoa;n_Hexacorallia;o_Scleractinia;n_Astrocoeniina;f_Acroporidae;g_Acropora	K10867*	nibrin	Genetic Information Processing; Replication and repair; Homologous recombination | Cellular Processes; Cell growth and death; Cellular senescence | Brite Hierarchies; Protein families: genetic information processing; DNA replication proteins | Brite Hierarchies; Protein families: genetic information processing; DNA repair and recombination proteins	ENOG410Y1R8*	Component of the MRE11-RAD50-NBN (MRN complex) which plays a critical role in the cellular response to D damage and the maintenance of chromosome integrity. The complex is involved in double-strand break (DSB) repair, D recombination, maintenance of telomere integrity, cell cycle checkpoint control and meiosis. The complex possesses single-strand endonuclease activity and double-strand-specific 3…	Signal transduction mechanisms	PF16508 [Second BRCT domain on Nijmegen syndrome breakage protein]	0.256021	0.314168	0.554321	0.209526	0.497932	0.359272	0.242576	0.157816	0.450873	1.06816	0.692476	0.413344	0.424364	1.096	0.916578	0.641759	0.625755	0.979978	0.588961	0.191371	0.315262	0.327348	0.123564	0.0741726	0.240189	0.410661	0.975454
megahit_71079_2-154	12	1.02947	0.0136797	0.677308	2.08973	JTKA27	megahit_71079_2-154	megahit_71079	CDS	Prodigal	153	51	39.87	MYO1	k_Eukaryota;n_Opisthokonta;n_Metazoa;n_Eumetazoa;p_Cnidaria;c_Anthozoa;n_Hexacorallia;o_Scleractinia;n_Astrocoeniina;f_Acroporidae;g_Acropora	K10356*	myosin I	Brite Hierarchies; Protein families: metabolism; Protein phosphatases and associated proteins | Brite Hierarchies; Protein families: genetic information processing; Membrane trafficking | Brite Hierarchies; Protein families: genetic information processing; Chromosome and associated proteins | Brite Hierarchies; Protein families: signaling and cellular processes; Cytoskeleton proteins | Brite Hier…	COG5022	Myosin heavy chain			0.0993559	0.376591	5.10611	2.22047	1.75537	3.93112	7.77119	0.0515689	1.1797	1.84932	1.94978	0.762255	1.05267	4.67962	2.71782	1.63428	0.473665	1.71638	5.85264	3.42294	0.892763	1.67973	3.2093	5.80054	0.23683	0.309899	3.24026
megahit_1345664_2-1018	12	4.11458	0.0136797	0.677308	8.31214	JTKA27	megahit_1345664_2-1018	megahit_1345664	CDS	Prodigal	1017	339	42.48	MAPK4_6	k_Eukaryota;n_Opisthokonta;n_Metazoa;n_Eumetazoa;p_Cnidaria;c_Anthozoa;n_Hexacorallia;o_Scleractinia;n_Astrocoeniina;f_Acroporidae;g_Acropora	K06855*	mitogen-activated protein kinase 4/6 [EC:2.7.11.24]	Organismal Systems; Immune system; IL-17 signaling pathway | Brite Hierarchies; Protein families: metabolism; Protein kinases	ENOG410XNY0*	Mitogen-activated protein kinase	Signal transduction mechanisms	PF00069 [Protein kinase domain];PF07714 [Protein tyrosine kinase]	5.13679	5.92356	8.12962	4.41556	6.24176	5.85825	4.79921	1.87946	3.15629	5.65738	9.73252	3.71247	4.02703	10.2879	11.4642	5.8553	9.05785	12.6736	19.0435	8.71947	5.70724	3.52344	24.4416	28.6639	3.21873	8.77676	12.5968
megahit_2328957_1-255	21	0.0433884	0.0136797	0.677308	0.345844	JTKA27	megahit_2328957_1-255	megahit_2328957	CDS	Prodigal	255	85	44.71	LDH, ldh	k_Eukaryota;n_Opisthokonta;n_Metazoa;n_Eumetazoa;p_Cnidaria;c_Anthozoa;n_Hexacorallia;o_Scleractinia;n_Astrocoeniina;f_Acroporidae;g_Acropora;s_Acropora millepora	K00016*	L-lactate dehydrogenase [EC:1.1.1.27]	Metabolism; Carbohydrate metabolism; Glycolysis / Gluconeogenesis | Metabolism; Carbohydrate metabolism; Pyruvate metabolism | Metabolism; Carbohydrate metabolism; Propanoate metabolism | Metabolism; Amino acid metabolism; Cysteine and methionine metabolism | Organismal Systems; Endocrine system; Glucagon signaling pathway | Brite Hierarchies; Protein families: signaling and cellular processes; E…	COG0039*	Malate/lactate dehydrogenases	Energy production and conversion		1.4985	0.877223	0.120687	0.416224	1.08531	0.354623	0.0533889	0.33057	0.0433325	0.605172	0.0343072	0.451314	0.0589734	0.0439334	0.0796958	0.0509484	1.8978	0.0199148	0.024572	0.839887	0.543214	0.79806	0.220634	0.0696018	1.81078	1.09717	0.348308
megahit_1607560_1-312	12	2.29929	0.0136797	0.677308	6.05029	JTKA27	megahit_1607560_1-312	megahit_1607560	CDS	Prodigal	312	104	46.47	ISCU	k_Eukaryota;n_Opisthokonta;n_Metazoa;n_Eumetazoa;p_Cnidaria;c_Anthozoa;n_Hexacorallia;o_Scleractinia;n_Astrocoeniina;f_Acroporidae;g_Acropora;s_Acropora millepora	K22068*	iron-sulfur cluster assembly enzyme ISCU, mitochondrial	Brite Hierarchies; Protein families: genetic information processing; Mitochondrial biogenesis	COG0822*	NifU homolog involved in Fe-S cluster formation	Energy production and conversion	PF01592 [NifU-like N terminal domain]	7.5416	10.794	8.86081	7.35672	4.01823	11.9408	6.08446	9.93365	3.08603	6.47295	8.66055	4.33363	4.18162	8.30644	7.87638	7.24188	2.33253	4.91548	7.66963	5.98958	4.74957	7.87186	5.56778	2.78395	6.81194	7.57025	10.7454
megahit_2700643_411-1229	15	4.50316	0.0136797	0.677308	13.2136	JTKA27	megahit_2700643_411-1229	megahit_2700643	CDS	Prodigal	819	273	45.05	HSPA5, BIP	k_Eukaryota;n_Opisthokonta;n_Metazoa;n_Eumetazoa;p_Cnidaria;c_Anthozoa;n_Hexacorallia;o_Scleractinia	K09490*	heat shock 70kDa protein 5	Genetic Information Processing; Folding, sorting and degradation; Protein export | Genetic Information Processing; Folding, sorting and degradation; Protein processing in endoplasmic reticulum | Organismal Systems; Endocrine system; Thyroid hormone synthesis | Human Diseases; Neurodegenerative diseases; Prion diseases | Brite Hierarchies; Protein families: genetic information processing; Chaperon…	COG0443*	Molecular chaperone	Posttranslational modification, protein turnover, chaperones	PF00012 [Hsp70 protein]	4.56999	5.60825	8.89626	5.27408	10.6352	5.21371	10.5953	2.98942	9.13483	9.86663	14.0496	9.19784	8.26973	9.40532	15.0947	13.1684	8.30046	14.1168	25.1353	23.0104	10.9283	20.6213	63.5178	52.027	18.8777	15.7552	24.0785
megahit_859090_3-281	15	0.494613	0.0136797	0.677308	1.02931	JTKA27	megahit_859090_3-281	megahit_859090	CDS	Prodigal	279	93	45.88	HSPA5, BIP	k_Eukaryota;n_Opisthokonta;n_Metazoa;n_Eumetazoa;p_Cnidaria;c_Anthozoa;n_Hexacorallia;o_Scleractinia	K09490*	heat shock 70kDa protein 5	Genetic Information Processing; Folding, sorting and degradation; Protein export | Genetic Information Processing; Folding, sorting and degradation; Protein processing in endoplasmic reticulum | Organismal Systems; Endocrine system; Thyroid hormone synthesis | Human Diseases; Neurodegenerative diseases; Prion diseases | Brite Hierarchies; Protein families: genetic information processing; Chaperon…	COG0443*	Molecular chaperone	Posttranslational modification, protein turnover, chaperones	PF00012 [Hsp70 protein]	0.419599	0.576923	0.721103	0.394377	1.00405	0.224307	0.248277	0.108756	0.394299	0.757125	1.25976	0.707043	0.464628	0.543021	1.54359	0.80851	0.809099	1.31918	1.87333	1.96604	0.566868	1.22806	2.76609	2.87942	5.41649	3.28515	2.13173
megahit_1109195_618-1376	15	2.2749	0.0136797	0.677308	11.7375	JTKA27	megahit_1109195_618-1376	megahit_1109195	CDS	Prodigal	759	253	45.85	HSPA1s	k_Eukaryota;n_Opisthokonta;n_Metazoa;n_Eumetazoa;p_Cnidaria;c_Anthozoa;n_Hexacorallia;o_Scleractinia;n_Astrocoeniina;f_Acroporidae;g_Acropora	K03283*	heat shock 70kDa protein 1/2/6/8	Genetic Information Processing; Transcription; Spliceosome | Genetic Information Processing; Folding, sorting and degradation; Protein processing in endoplasmic reticulum | Environmental Information Processing; Signal transduction; MAPK signaling pathway | Cellular Processes; Transport and catabolism; Endocytosis | Organismal Systems; Immune system; Antigen processing and presentation | Organisma…	COG0443*	Molecular chaperone	Posttranslational modification, protein turnover, chaperones	PF00012 [Hsp70 protein]	14.3903	19.774	15.2229	14.4368	13.0604	13.2694	5.81993	10.6887	7.67826	11.4723	14.0613	8.40659	7.72888	12.0786	16.2321	11.3839	8.61641	11.8287	16.8398	13.6734	18.406	18.5892	20.286	23.4595	38.9805	44.6127	14.9036
megahit_332705_905-1618	12	3.1492	0.0136797	0.677308	7.79121	JTKA27	megahit_332705_905-1618	megahit_332705	CDS	Prodigal	714	238	45.52	HSPA1s	k_Eukaryota;n_Opisthokonta;n_Metazoa;n_Eumetazoa;p_Cnidaria;c_Anthozoa;n_Hexacorallia;o_Scleractinia;n_Astrocoeniina;f_Acroporidae;g_Acropora	K03283*	heat shock 70kDa protein 1/2/6/8	Genetic Information Processing; Transcription; Spliceosome | Genetic Information Processing; Folding, sorting and degradation; Protein processing in endoplasmic reticulum | Environmental Information Processing; Signal transduction; MAPK signaling pathway | Cellular Processes; Transport and catabolism; Endocytosis | Organismal Systems; Immune system; Antigen processing and presentation | Organisma…	COG0443*	Molecular chaperone	Posttranslational modification, protein turnover, chaperones	PF00012 [Hsp70 protein]	2.96155	3.72631	7.55933	3.76584	6.22824	3.11252	1.9132	1.01413	5.74913	5.62368	10.0388	3.49976	5.62897	9.41376	13.1936	8.09549	3.40144	10.0936	11.0324	4.3421	6.26988	4.27609	5.70393	5.83692	6.07899	5.90152	7.32344
megahit_2946033_2-280	12	0.833747	0.0136797	0.677308	1.58178	JTKA27	megahit_2946033_2-280	megahit_2946033	CDS	Prodigal	279	93	43.01	HSPA1s	k_Eukaryota;n_Opisthokonta;n_Metazoa;n_Eumetazoa;p_Cnidaria;c_Anthozoa;n_Hexacorallia;o_Scleractinia;n_Astrocoeniina;f_Acroporidae;g_Acropora	K03283*	heat shock 70kDa protein 1/2/6/8	Genetic Information Processing; Transcription; Spliceosome | Genetic Information Processing; Folding, sorting and degradation; Protein processing in endoplasmic reticulum | Environmental Information Processing; Signal transduction; MAPK signaling pathway | Cellular Processes; Transport and catabolism; Endocytosis | Organismal Systems; Immune system; Antigen processing and presentation | Organisma…	COG0443*	Molecular chaperone	Posttranslational modification, protein turnover, chaperones		0.0550808	0.0491568	1.45462	0.921613	0.565833	0.514834	0.512751	0.0514575	0.610553	1.17009	2.27101	1.16195	1.21817	2.16374	1.47956	1.55496	0.377732	2.17825	2.94779	1.08616	0.745705	1.40436	0.570547	0.417507	0.314814	0.191405	1.44018
megahit_637732_2-385	12	0.163889	0.0136797	0.677308	0.400893	JTKA27	megahit_637732_2-385	megahit_637732	CDS	Prodigal	384	128	46.09	HSPA1s	k_Eukaryota;n_Opisthokonta;n_Metazoa;n_Eumetazoa;p_Cnidaria;c_Anthozoa;n_Hexacorallia;o_Scleractinia;n_Astrocoeniina;f_Acroporidae;g_Acropora	K03283*	heat shock 70kDa protein 1/2/6/8	Genetic Information Processing; Transcription; Spliceosome | Genetic Information Processing; Folding, sorting and degradation; Protein processing in endoplasmic reticulum | Environmental Information Processing; Signal transduction; MAPK signaling pathway | Cellular Processes; Transport and catabolism; Endocytosis | Organismal Systems; Immune system; Antigen processing and presentation | Organisma…	COG0443*	Molecular chaperone	Posttranslational modification, protein turnover, chaperones	PF00012 [Hsp70 protein]	0.0263565	0.188381	0.233964	0.0963601	0.246752	0.172141	0.236422	0.0209436	0.0872177	0.329624	0.480439	0.162601	0.336497	0.4165	0.755606	0.377943	0.278639	0.485156	0.5815	0.279674	0.152903	0.169266	0.437145	0.310354	0.454861	0.235546	0.650273
megahit_831154_99-278	12	8.03809	0.0136797	0.677308	31.8399	JTKA27	megahit_831154_99-278	megahit_831154	CDS	Prodigal	180	60	48.89	grxC, GLRX, GLRX2	k_Eukaryota;n_Opisthokonta;n_Metazoa;n_Eumetazoa;p_Cnidaria;c_Anthozoa;n_Hexacorallia;o_Scleractinia;n_Astrocoeniina;f_Acroporidae;g_Acropora	K03676*	glutaredoxin 3	Brite Hierarchies; Protein families: genetic information processing; Chaperones and folding catalysts	COG0695*	Glutaredoxin and related proteins	Posttranslational modification, protein turnover, chaperones		87.3706	55.7353	48.6796	45.217	31.853	56.24	17.2198	46.0195	19.1287	37.3439	40.2249	27.1397	21.5308	32.8797	38.4635	28.1055	18.6102	30.0408	48.4064	25.9591	39.6882	47.1386	37.4406	33.0643	50.07	39.8754	39.9807
megahit_34759_2-214	18	0.184734	0.0136797	0.677308	0.37103	JTKA27	megahit_34759_2-214	megahit_34759	CDS	Prodigal	213	71	44.6	GANAB	k_Eukaryota;n_Opisthokonta;n_Metazoa;n_Eumetazoa;p_Cnidaria;c_Anthozoa;n_Hexacorallia;o_Scleractinia;n_Astrocoeniina;f_Acroporidae;g_Acropora	K05546*	mannosyl-oligosaccharide alpha-1,3-glucosidase [EC:3.2.1.207]	Metabolism; Glycan biosynthesis and metabolism; N-Glycan biosynthesis | Genetic Information Processing; Folding, sorting and degradation; Protein processing in endoplasmic reticulum	COG1501*	Alpha-glucosidases, family 31 of glycosyl hydrolases	Carbohydrate transport and metabolism		4.09637	0.30139	0.374834	0.634002	2.59607	0.683092	0.765088	1.02998	0.142636	0.268059	0.292216	0.371104	0.0672433	0.156264	0.684225	1.00881	0.204814	0.200779	0.258861	0.466771	2.69389	6.72548	0.155303	0.165693	0.327574	0.42937	0.896389
megahit_41911_3-281	15	0.102668	0.0136797	0.677308	0.273137	JTKA27	megahit_41911_3-281	megahit_41911	CDS	Prodigal	279	93	45.88	FTH1	k_Eukaryota;n_Opisthokonta;n_Metazoa;n_Eumetazoa;p_Cnidaria;c_Anthozoa;n_Hexacorallia;o_Scleractinia;n_Astrocoeniina;f_Acroporidae;g_Acropora	K00522*	ferritin heavy chain [EC:1.16.3.2]	Cellular Processes; Cell growth and death; Ferroptosis | Cellular Processes; Cell growth and death; Necroptosis | Organismal Systems; Digestive system; Mineral absorption | Brite Hierarchies; Protein families: signaling and cellular processes; Exosome	COG1528*	Ferritin-like protein	Inorganic ion transport and metabolism	PF00210 [Ferritin-like domain]	14.4924	17.161	11.8307	13.2244	0.907597	18.3205	0.292628	27.7006	0.0866355	0.250694	0.452457	0.14512	0.133455	0.13587	0.339112	0.2891	0.215357	0.228636	0.379936	0.25893	8.26938	7.9249	11.1534	5.09313	6.56573	12.9259	0.402035
megahit_35878_3-308	12	0.771298	0.0136797	0.677308	1.55771	JTKA27	megahit_35878_3-308	megahit_35878	CDS	Prodigal	306	102	41.83	FTH1	k_Eukaryota;n_Opisthokonta;n_Metazoa;n_Eumetazoa;p_Cnidaria;c_Anthozoa;n_Hexacorallia;o_Scleractinia;n_Astrocoeniina;f_Acroporidae;g_Acropora	K00522	ferritin heavy chain [EC:1.16.3.2]	Cellular Processes; Cell growth and death; Ferroptosis | Cellular Processes; Cell growth and death; Necroptosis | Organismal Systems; Digestive system; Mineral absorption | Brite Hierarchies; Protein families: signaling and cellular processes; Exosome	COG1528*	Ferritin-like protein	Inorganic ion transport and metabolism		135.89	141.574	99.0554	152.396	1.1963	158.6	1.39957	308.03	0.869475	1.07494	3.02734	0.707191	0.761425	1.50843	2.04417	1.17277	0.593935	2.48982	3.59427	2.83486	85.1716	121.722	142.462	129.919	91.3487	168.169	2.57685
megahit_1340345_2196-2606	12	3.72598	0.0136797	0.677308	8.10421	JTKA27	megahit_1340345_2196-2606	megahit_1340345	CDS	Prodigal	411	137	42.82	FTH1	k_Eukaryota;n_Opisthokonta;n_Metazoa;n_Eumetazoa;p_Cnidaria;c_Anthozoa;n_Hexacorallia;o_Scleractinia;n_Astrocoeniina;f_Acroporidae;g_Acropora	K00522*	ferritin heavy chain [EC:1.16.3.2]	Cellular Processes; Cell growth and death; Ferroptosis | Cellular Processes; Cell growth and death; Necroptosis | Organismal Systems; Digestive system; Mineral absorption | Brite Hierarchies; Protein families: signaling and cellular processes; Exosome	COG1528*	Ferritin-like protein	Inorganic ion transport and metabolism	PF00210 [Ferritin-like domain]	7.18163	4.59382	9.46834	5.06996	4.77828	5.17482	4.73311	3.59104	2.05629	6.92122	9.91365	3.8295	3.02192	8.85051	10.9639	8.86924	3.47316	9.19056	16.3577	11.2457	6.36272	7.51414	9.04208	8.07948	5.74187	6.44636	16.1555
megahit_757997_1-387	12	2.59822	0.0136797	0.677308	5.69353	JTKA27	megahit_757997_1-387	megahit_757997	CDS	Prodigal	387	129	45.99	FTH1	k_Eukaryota;n_Opisthokonta;n_Metazoa;n_Eumetazoa;p_Cnidaria;c_Anthozoa;n_Hexacorallia;o_Scleractinia;n_Astrocoeniina;f_Acroporidae;g_Acropora	K00522*	ferritin heavy chain [EC:1.16.3.2]	Cellular Processes; Cell growth and death; Ferroptosis | Cellular Processes; Cell growth and death; Necroptosis | Organismal Systems; Digestive system; Mineral absorption | Brite Hierarchies; Protein families: signaling and cellular processes; Exosome	COG1528*	Ferritin-like protein	Inorganic ion transport and metabolism	PF00210 [Ferritin-like domain]	7.98824	7.35402	10.1525	7.27104	3.82497	8.237	3.42646	9.93887	2.40306	5.39572	8.689	3.64062	3.07849	5.04485	6.92207	3.53142	3.8372	7.56014	12.3638	7.91441	6.27337	8.56543	7.98527	7.80039	6.26832	8.6749	9.25994
megahit_867169_1-246	12	3.05137	0.0136797	0.677308	7.90917	JTKA27	megahit_867169_1-246	megahit_867169	CDS	Prodigal	246	82	39.02	FTH1	k_Eukaryota;n_Opisthokonta;n_Metazoa;n_Eumetazoa;p_Cnidaria;c_Anthozoa;n_Hexacorallia;o_Scleractinia;n_Astrocoeniina;f_Acroporidae;g_Acropora	K00522	ferritin heavy chain [EC:1.16.3.2]	Cellular Processes; Cell growth and death; Ferroptosis | Cellular Processes; Cell growth and death; Necroptosis | Organismal Systems; Digestive system; Mineral absorption | Brite Hierarchies; Protein families: signaling and cellular processes; Exosome	COG1528*	Ferritin-like protein	Inorganic ion transport and metabolism		3.46328	0.966805	8.66217	2.64126	3.3569	4.69715	5.15372	0.311242	3.24565	6.99244	9.52654	5.70613	2.4188	7.36694	8.38109	5.41347	4.51153	11.2399	19.2471	15.0027	2.60175	6.66814	6.14115	5.66912	3.38077	2.11115	13.8823
megahit_239960_1250-1465	12	0.597833	0.0136797	0.677308	1.53195	JTKA27	megahit_239960_1250-1465	megahit_239960	CDS	Prodigal	216	72	50.46	DNAJA1	k_Eukaryota;n_Opisthokonta;n_Metazoa;n_Eumetazoa;p_Cnidaria;c_Anthozoa;n_Hexacorallia;o_Scleractinia;n_Astrocoeniina;f_Acroporidae;g_Acropora;s_Acropora millepora	K09502	DnaJ homolog subfamily A member 1	Genetic Information Processing; Folding, sorting and degradation; Protein processing in endoplasmic reticulum | Brite Hierarchies; Protein families: genetic information processing; Chaperones and folding catalysts | Brite Hierarchies; Protein families: genetic information processing; Membrane trafficking	COG0484*	DnaJ-class molecular chaperone with C-terminal Zn finger domain	Posttranslational modification, protein turnover, chaperones		11.1011	8.97085	5.40276	9.76246	1.70123	9.67436	1.33942	12.0606	1.24719	1.24459	2.09731	0.98633	0.946559	1.62631	1.82061	1.32197	0.86046	1.76079	2.55365	1.13607	7.39046	10.2543	6.91715	7.84456	7.84869	12.1924	1.29563
megahit_278418_3-1838	15	5.38779	0.0136797	0.677308	6.09088	JTKA27	megahit_278418_3-1838	megahit_278418	CDS	Prodigal	1836	612	46.9	CRY	k_Eukaryota;n_Opisthokonta;n_Metazoa;n_Eumetazoa;p_Cnidaria;c_Anthozoa;n_Hexacorallia;o_Scleractinia;n_Astrocoeniina;f_Acroporidae;g_Acropora;s_Acropora millepora	K02295*	cryptochrome	Organismal Systems; Environmental adaptation; Circadian rhythm | Brite Hierarchies; Protein families: genetic information processing; DNA repair and recombination proteins	COG0415*	Deoxyribodipyrimidine photolyase	DNA replication, recombination and repair	PF00875 [DNA photolyase];PF03441 [FAD binding domain of DNA photolyase]	2.71422	2.64568	14.4169	10.397	2.48179	2.92971	8.06477	4.66486	1.95183	2.47212	9.75135	4.61539	1.26261	1.78976	9.74441	11.5498	3.50451	6.03175	11.9774	6.41416	2.86275	1.22074	9.22821	8.25198	2.86005	4.27755	14.7696
megahit_426214_2-442	15	0.812281	0.0136797	0.677308	1.18298	JTKA27	megahit_426214_2-442	megahit_426214	CDS	Prodigal	441	147	46.94	CRY	k_Eukaryota;n_Opisthokonta;n_Metazoa;n_Eumetazoa;p_Cnidaria;c_Anthozoa;n_Hexacorallia;o_Scleractinia;n_Astrocoeniina;f_Acroporidae;g_Acropora;s_Acropora millepora	K02295*	cryptochrome	Organismal Systems; Environmental adaptation; Circadian rhythm | Brite Hierarchies; Protein families: genetic information processing; DNA repair and recombination proteins	COG0415*	Deoxyribodipyrimidine photolyase	DNA replication, recombination and repair	PF03441 [FAD binding domain of DNA photolyase]	1.10376	0.957626	3.13132	2.57781	0.431444	0.764283	0.433391	2.53084	0.561463	0.473494	2.61973	1.28856	0.37787	0.462968	1.01446	0.706276	0.364416	1.0066	3.14303	1.27276	0.620579	0.419076	2.56854	1.99874	1.50688	1.85717	0.86821
megahit_114938_3-257	15	0.110748	0.0136797	0.677308	0.164605	JTKA27	megahit_114938_3-257	megahit_114938	CDS	Prodigal	255	85	48.63	CRY	k_Eukaryota;n_Opisthokonta;n_Metazoa;n_Eumetazoa;p_Cnidaria;c_Anthozoa;n_Hexacorallia;o_Scleractinia;n_Astrocoeniina;f_Acroporidae;g_Acropora	K02295*	cryptochrome	Organismal Systems; Environmental adaptation; Circadian rhythm | Brite Hierarchies; Protein families: genetic information processing; DNA repair and recombination proteins	COG0415*	Deoxyribodipyrimidine photolyase	DNA replication, recombination and repair	PF03441 [FAD binding domain of DNA photolyase]	1.30777	1.9913	3.62192	2.21436	0.0459646	1.5897	0	4.70224	0.0234228	0.0835747	0.551825	0.152853	0.0735193	0.072357	0.293256	0.131571	0.133364	0.0941421	0.435815	0.166271	0.848485	0.757248	2.20305	3.0613	1.30525	0.905889	0.435011
megahit_1504664_1-564	6	0.234877	0.0136797	0.677308	0.503792	JTKA27	megahit_1504664_1-564	megahit_1504664	CDS	Prodigal	564	188	42.91	CRY	k_Eukaryota;n_Opisthokonta;n_Metazoa;n_Eumetazoa;p_Cnidaria;c_Anthozoa;n_Hexacorallia;o_Scleractinia;n_Astrocoeniina;f_Acroporidae;g_Acropora;s_Acropora millepora	K02295*	cryptochrome	Organismal Systems; Environmental adaptation; Circadian rhythm | Brite Hierarchies; Protein families: genetic information processing; DNA repair and recombination proteins	COG0415*	Deoxyribodipyrimidine photolyase	DNA replication, recombination and repair		0.284914	0.495321	0.046967	0.0814569	0.569329	0.560679	0.13667	0.0139274	0.357706	1.08499	0.2386	0.163385	0.431692	1.42685	0.204648	0.225009	0.430525	0.904154	0.390636	0.338547	0.600887	0.536402	0.379356	0.327415	0.242459	0.31879	0.310384
megahit_2680324_3-833	9	0.678229	0.0136797	0.677308	1.77026	JTKA27	megahit_2680324_3-833	megahit_2680324	CDS	Prodigal	831	277	46.69	CLCN7	k_Eukaryota;n_Opisthokonta;n_Metazoa;n_Eumetazoa;p_Cnidaria;c_Anthozoa;n_Hexacorallia;o_Scleractinia;n_Astrocoeniina;f_Acroporidae;g_Acropora;s_Acropora millepora	K05016*	chloride channel 7	Brite Hierarchies; Protein families: metabolism; Protein phosphatases and associated proteins | Brite Hierarchies; Protein families: signaling and cellular processes; Ion channels	COG0038*	Chloride channel protein EriC	Inorganic ion transport and metabolism	PF00654 [Voltage gated chloride channel]	0.77845	0.967973	1.29259	1.2807	1.16926	0.94171	0.777788	0.701379	1.19671	1.98083	1.93809	1.18088	1.22306	2.52051	1.76279	1.75267	1.20748	2.00626	2.66855	0.915538	1.27209	1.02913	0.653509	0.879662	0.742348	0.813514	1.54886
megahit_2906226_32-316	21	0.153248	0.0136797	0.677308	0.294898	JTKA27	megahit_2906226_32-316	megahit_2906226	CDS	Prodigal	285	95	46.32	CHMP5, VPS60	k_Eukaryota;n_Opisthokonta;n_Metazoa;n_Eumetazoa;p_Cnidaria;c_Anthozoa;n_Hexacorallia;o_Scleractinia	K12198*	charged multivesicular body protein 5	Cellular Processes; Transport and catabolism; Endocytosis | Cellular Processes; Cell growth and death; Necroptosis | Brite Hierarchies; Protein families: genetic information processing; Membrane trafficking	ENOG410XPDA*	Charged multivesicular body protein	Intracellular trafficking, secretion, and vesicular transport		1.77099	1.54845	0.803022	1.98285	0.924278	1.31464	0.218615	2.02713	0.231654	0.425648	0.112362	0.569554	0.152217	0.125704	0.222725	0.284155	0.463947	0.126909	0.157851	0.794791	0.878446	1.02637	2.66756	1.61277	1.9435	2.64162	0.7433
megahit_2100494_2-424	12	0.591043	0.0136797	0.677308	1.11177	JTKA27	megahit_2100494_2-424	megahit_2100494	CDS	Prodigal	423	141	46.1	CARP, pepA	k_Eukaryota;n_Opisthokonta;n_Metazoa;n_Eumetazoa;p_Cnidaria;c_Anthozoa;n_Hexacorallia;o_Scleractinia;n_Astrocoeniina;f_Acroporidae;g_Acropora	K01255*	leucyl aminopeptidase [EC:3.4.11.1]	Metabolism; Metabolism of other amino acids; Glutathione metabolism | Brite Hierarchies; Protein families: metabolism; Peptidases	COG0260*	Leucyl aminopeptidase	Amino acid transport and metabolism		0.700773	1.22728	1.41029	1.1638	0.486474	0.784813	0.332525	0.713874	0.77409	1.21208	2.35442	1.05262	0.478842	1.37154	1.52339	0.981583	0.190491	0.770855	1.27387	0.391053	0.529861	1.02994	0.161735	0.264034	0.388978	0.855751	0.62037
megahit_895836_1-426	15	0.0835248	0.0136797	0.677308	0.192205	JTKA27	megahit_895836_1-426	megahit_895836	CDS	Prodigal	426	142	38.5	ATPeV1H	k_Eukaryota;n_Opisthokonta;n_Metazoa;n_Eumetazoa;p_Cnidaria;c_Anthozoa;n_Hexacorallia;o_Scleractinia;n_Astrocoeniina;f_Acroporidae;g_Acropora;s_Acropora millepora	K02144*	V-type H+-transporting ATPase subunit H	Metabolism; Energy metabolism; Oxidative phosphorylation | Environmental Information Processing; Signal transduction; mTOR signaling pathway | Cellular Processes; Transport and catabolism; Phagosome | Cellular Processes; Transport and catabolism; Lysosome | Organismal Systems; Nervous system; Synaptic vesicle cycle | Human Diseases; Immune diseases; Rheumatoid arthritis | Human Diseases; Infectio…	COG5231*	Vacuolar H+-ATPase V1 sector, subunit H	Energy production and conversion	PF03224 [V-ATPase subunit H]	1.34348	0.301122	0.386202	0.434175	1.42492	0.206959	0.0746348	0.158342	0.127285	0.117037	0.162952	0.14067	0.181333	0.161429	0.405859	0.410207	0.113902	0.148861	0.153991	0.290383	2.2557	1.12448	0.276694	0.385353	0.250305	0.423614	0.530612
megahit_1667774_3-194	15	0.0580768	0.0136797	0.677308	0.137686	JTKA27	megahit_1667774_3-194	megahit_1667774	CDS	Prodigal	192	64	36.46	ACOX1, ACOX3	k_Eukaryota;n_Opisthokonta;n_Metazoa;n_Eumetazoa;p_Cnidaria;c_Anthozoa;n_Hexacorallia;o_Scleractinia;n_Astrocoeniina;f_Acroporidae;g_Acropora	K00232*	acyl-CoA oxidase [EC:1.3.3.6]	Metabolism; Lipid metabolism; Fatty acid degradation | Metabolism; Lipid metabolism; alpha-Linolenic acid metabolism | Metabolism; Lipid metabolism; Biosynthesis of unsaturated fatty acids | Environmental Information Processing; Signal transduction; cAMP signaling pathway | Cellular Processes; Transport and catabolism; Peroxisome | Organismal Systems; Endocrine system; PPAR signaling pathway	COG1960*	Acyl-CoA dehydrogenases	Lipid metabolism		0.582573	0.186992	0.135725	0.135985	0.580805	0.232632	0.336729	0.401008	0.0412836	0.121687	0.143237	0.173313	0.201258	0.159757	0.188085	0.112117	0.0769933	0.124926	0.335925	0.155682	0.416952	1.05757	0.248614	0.0924927	0.244913	0.272701	0.210052
megahit_2466657_2-106	15	0.237952	0.0105519	0.677308	0.309321	JTKA27	megahit_2466657_2-106	megahit_2466657	CDS	Prodigal	105	35	37.14	aceA	k_Eukaryota;n_Opisthokonta;n_Metazoa;n_Eumetazoa;p_Cnidaria;c_Anthozoa;n_Hexacorallia;o_Scleractinia;n_Astrocoeniina;f_Acroporidae;g_Acropora	K01637*	isocitrate lyase [EC:4.1.3.1]	Metabolism; Carbohydrate metabolism; Glyoxylate and dicarboxylate metabolism	COG2224*	Isocitrate lyase	Energy production and conversion		8.83142	4.86634	5.69033	12.7191	0.20298	5.01317	0.399828	12.6069	0.11768	0.110991	0.377314	0.227963	0.0949001	0.213449	0.40264	0.392474	0.17855	0.278581	0.971592	0.941588	7.29255	11.4252	32.9561	19.3128	8.35226	11.5371	0.859254
megahit_2977622_2-280	12	2.47554	0.0136797	0.677308	5.71895	JTKA27	megahit_2977622_2-280	megahit_2977622	CDS	Prodigal	279	93	44.44	aceA	k_Eukaryota;n_Opisthokonta;n_Metazoa;n_Eumetazoa;p_Cnidaria;c_Anthozoa;n_Hexacorallia;o_Scleractinia	K01637*	isocitrate lyase [EC:4.1.3.1]	Metabolism; Carbohydrate metabolism; Glyoxylate and dicarboxylate metabolism	COG2224	Isocitrate lyase	Energy production and conversion	PF00463 [Isocitrate lyase family]	0.118429	0.0719376	7.20726	5.88914	1.58199	4.46307	5.03715	0.125514	2.67758	3.46415	5.94141	3.01025	1.87594	3.88048	5.95134	5.65843	3.03339	9.99754	22.1164	11.072	1.22642	2.20513	11.3772	14.5903	0.172849	0.05005	6.86977
megahit_1317770_1-207	15	0.0389285	0.0105519	0.677308	0.0456025	JTKA27	megahit_1317770_1-207	megahit_1317770	CDS	Prodigal	207	69	46.86		k_Eukaryota;n_Opisthokonta;n_Metazoa;n_Eumetazoa;p_Cnidaria;c_Anthozoa				ENOG410YV97*	coiled-coil domain containing 19	Function unknown		0.418677	0.342274	0.182485	0.866183	0.0409959	0.36023	0.1308	1.06335	0.0192657	0.0500034	0.204214	0.0242262	0.0318574	0.0233652	0.0461813	0.0389195	0	0.0248918	0.0641808	0.0784392	0.0866647	0.548795	0.561339	0.365466	0.217752	0.829415	0.0509699
megahit_1771319_3-218	12	0.275505	0.0105519	0.677308	0.400272	JTKA27	megahit_1771319_3-218	megahit_1771319	CDS	Prodigal	216	72	44.91		k_Eukaryota;n_Opisthokonta;n_Metazoa;n_Eumetazoa;p_Cnidaria;c_Anthozoa;n_Hexacorallia;o_Scleractinia;n_Astrocoeniina;f_Acroporidae;g_Acropora				ENOG410XQN1*	actin filament depolymerization	Function unknown		0	0.056425	0.790916	0.174408	0.384547	0.062569	0	0.0480103	0.222979	0.349803	0.96995	0.165605	0.454343	0.614262	1.34134	0.63085	0.377508	0.508192	0.323081	0.0914805	0.401198	0.231819	0.0486575	0.0686564	0	0	0.345768
megahit_85039_3-128	18	0.969636	0.0136797	0.677308	1.16171	JTKA27	megahit_85039_3-128	megahit_85039	CDS	Prodigal	126	42	46.03		k_Eukaryota;n_Opisthokonta;n_Metazoa;n_Eumetazoa;p_Cnidaria;c_Anthozoa;n_Hexacorallia;o_Scleractinia				ENOG4111F0X*	Hairy and enhancer of split	Transcription		0.241305	0.0723812	0.663076	3.0596	0.298807	0.0652508	0.369137	3.5206	0	0.378575	0.797446	3.60172	0.198394	0.166625	1.46486	5.30744	0.588052	0.224958	0.404756	2.03926	0.0521901	0.267183	0.119155	1.60546	0.0307243	0.172926	1.00165
megahit_2445968_2-67	15	9.39468	0.0136797	0.677308	19.7234	JTKA27	megahit_2445968_2-67	megahit_2445968	CDS	Prodigal	66	22	48.48		k_Eukaryota;n_Opisthokonta;n_Metazoa;n_Eumetazoa;p_Cnidaria;c_Anthozoa;n_Hexacorallia;o_Scleractinia;n_Astrocoeniina;f_Acroporidae;g_Acropora								6.88566	7.4793	25.6431	11.0608	15.6212	10.5116	14.3918	4.90984	6.32816	16.7779	23.6787	17.5853	6.3689	14.0019	18.1356	29.4609	10.7129	26.4329	36.6058	25.9739	9.24294	5.48414	19.8829	12.3509	9.33771	7.4866	54.5702
megahit_1498199_2-616	15	1.26636	0.0136797	0.677308	5.36396	JTKA27	megahit_1498199_2-616	megahit_1498199	CDS	Prodigal	615	205	43.41		k_Eukaryota;n_Opisthokonta;n_Metazoa;n_Eumetazoa;p_Cnidaria;c_Anthozoa;n_Hexacorallia;o_Scleractinia;n_Astrocoeniina;f_Acroporidae;g_Acropora								4.38792	3.57342	11.5778	10.312	5.65266	7.89879	15.0919	4.43103	4.06738	5.0922	6.16661	4.98411	3.46403	6.16008	8.68225	5.55286	3.08741	4.20997	6.80283	5.6524	3.42898	4.77863	6.7084	8.97275	3.12353	3.33849	6.26884
megahit_3109001_1381-1791	15	2.0852	0.0136797	0.677308	3.35759	JTKA27	megahit_3109001_1381-1791	megahit_3109001	CDS	Prodigal	411	137	52.8		k_Eukaryota;n_Opisthokonta;n_Metazoa;n_Eumetazoa;p_Cnidaria;c_Anthozoa;n_Hexacorallia;o_Scleractinia;n_Astrocoeniina;f_Acroporidae;g_Acropora;s_Acropora millepora								4.21724	3.60708	7.29275	8.1766	2.32157	2.55872	1.92447	5.91478	1.11423	3.51672	6.82812	6.18087	1.99734	3.15376	7.81935	3.35195	1.08714	0.120862	2.88555	3.91099	1.78187	1.64701	0.558279	1.39007	1.02277	3.69668	4.00937
megahit_1512275_2-1093	15	1.49389	0.0136797	0.677308	2.0025	JTKA27	megahit_1512275_2-1093	megahit_1512275	CDS	Prodigal	1092	364	45.7		k_Eukaryota;n_Opisthokonta;n_Metazoa;n_Eumetazoa;p_Cnidaria;c_Anthozoa;n_Hexacorallia;o_Scleractinia;n_Astrocoeniina;f_Acroporidae;g_Acropora;s_Acropora millepora							PF00875 [DNA photolyase]	0.829067	0.755975	5.28049	2.02194	0.907872	0.561062	1.68726	0.7751	0.531326	0.66536	2.85463	1.0162	0.552626	0.767879	4.394	4.52088	1.07102	1.9897	3.61458	1.63566	1.15084	0.157017	4.43615	4.17418	0.672538	1.10357	5.72949
megahit_1205162_3-242	15	0.555952	0.0136797	0.677308	0.994236	JTKA27	megahit_1205162_3-242	megahit_1205162	CDS	Prodigal	240	80	46.25		k_Eukaryota;n_Opisthokonta;n_Metazoa;n_Eumetazoa;p_Cnidaria;c_Anthozoa;n_Hexacorallia;o_Scleractinia;n_Astrocoeniina;f_Acroporidae;g_Acropora								1.41526	1.15009	2.51801	2.60117	0.992997	0.953939	0.857927	2.33348	0.563676	0.845684	2.14592	1.58703	0.3839	0.616442	2.33177	0.890582	0.570603	0.802228	1.25702	2.0621	0.409419	0.636623	2.54659	0.932837	0.346353	1.20212	2.05214
megahit_3437326_1693-1815	15	0.0989342	0.0136797	0.677308	0.0888409	JTKA27	megahit_3437326_1693-1815	megahit_3437326	CDS	Prodigal	123	41	39.84		k_Eukaryota;n_Opisthokonta;n_Metazoa;n_Eumetazoa;p_Cnidaria;c_Anthozoa;n_Hexacorallia;o_Scleractinia;n_Astrocoeniina;f_Acroporidae;g_Acropora								0.291069	0.510303	1.91861	3.38582	0.198242	0.463944	0.280178	8.55771	0	0	0.153961	0.0905898	0.0267709	0.0532074	0.275779	0.212535	0	0.0210726	0.0835137	0.12903	0.266704	0.493801	5.43737	6.81542	0.241636	0.721612	0.145427
megahit_2727882_3-215	15	0.100055	0.0136797	0.677308	1.3535	JTKA27	megahit_2727882_3-215	megahit_2727882	CDS	Prodigal	213	71	44.6		k_Eukaryota;n_Opisthokonta;n_Metazoa;n_Eumetazoa;p_Cnidaria;c_Anthozoa;n_Hexacorallia;o_Scleractinia;n_Astrocoeniina;f_Acroporidae;g_Acropora								0.0116987	1.90446	2.90211	0	0.0796516	0.107622	0.0746348	0	0.0984392	2.85065	3.52519	0.205489	0.124217	0.755979	5.46279	0.227589	0.0106977	0.190579	0.20086	0.152535	0.0246029	0.693576	0	0	0.101097	0.463519	1.97106
megahit_1804840_539-1789	15	0.208748	0.0136797	0.677308	0.225148	JTKA27	megahit_1804840_539-1789	megahit_1804840	CDS	Prodigal	1251	417	47.8		k_Eukaryota;n_Opisthokonta;n_Metazoa;n_Eumetazoa;p_Cnidaria;c_Anthozoa;n_Hexacorallia;o_Scleractinia;n_Astrocoeniina;f_Acroporidae;g_Acropora								0.753585	0.853916	3.16669	3.94378	0.0899072	0.944511	0.244565	5.03001	0.00796382	0.138163	0.365749	0.393165	0.029149	0.0604286	0.500856	0.333854	0.144618	0.0499922	0.304789	0.59848	0.438303	0.192943	3.5515	4.88525	0.178913	0.848606	0.511435
megahit_1806041_1-351	15	0.453874	0.0136797	0.677308	0.574373	JTKA27	megahit_1806041_1-351	megahit_1806041	CDS	Prodigal	351	117	49.57		k_Eukaryota;n_Opisthokonta;n_Metazoa;n_Eumetazoa;p_Cnidaria;c_Anthozoa;n_Hexacorallia;o_Scleractinia;n_Astrocoeniina;f_Acroporidae;g_Acropora								0.13035	0.146525	1.23846	0.745124	0.19627	0.311637	0.618665	0.0661378	0.0608566	0.428658	1.21852	0.509291	0.241803	0.426597	1.2466	0.383939	0.24632	0.245606	1.09	0.923438	0.0904427	0.0862255	0.690104	0.33243	0.0645235	0.153502	1.35297
megahit_115291_1-303	15	0.276167	0.0136797	0.677308	0.752834	JTKA27	megahit_115291_1-303	megahit_115291	CDS	Prodigal	303	101	50.17		k_Eukaryota;n_Opisthokonta;n_Metazoa;n_Eumetazoa;p_Cnidaria;c_Anthozoa;n_Hexacorallia;o_Scleractinia;n_Astrocoeniina;f_Acroporidae;g_Acropora				ENOG410XPSD*	GCN1 general control of amino-acid synthesis 1-like 1 (Yeast)	Intracellular trafficking, secretion, and vesicular transport		0.159611	0.147062	0.369414	0.531843	0.672422	0.271524	0.30177	0	0.388494	0.735334	1.22477	0.587417	0.444707	0.8555	1.07734	0.829866	0.409379	0.52472	0.911915	0.562621	0.319773	0.313917	0.17981	0.401853	0.296664	0.179853	0.83496
megahit_1869391_2-412	15	0.173325	0.0136797	0.677308	0.308763	JTKA27	megahit_1869391_2-412	megahit_1869391	CDS	Prodigal	411	137	47.2		k_Eukaryota;n_Opisthokonta;n_Metazoa;n_Eumetazoa;p_Cnidaria;c_Anthozoa;n_Hexacorallia;o_Scleractinia;n_Astrocoeniina;f_Acroporidae;g_Acropora				ENOG41107X2*	cysteine-rich with egf-like domains	Posttranslational modification, protein turnover, chaperones	PF07645 [Calcium-binding EGF domain]	0.253052	0.200831	0.456943	0.219685	0.2561	0.234803	0.097775	0.27032	0.119227	0.138607	0.657594	0.192186	0.178764	0.256955	0.584602	0.367603	0.284891	0.460265	0.505912	0.645109	0.500986	0.806618	0.499505	0.535366	0.377133	0.624429	0.787492
megahit_688411_1-177	15	0.360989	0.0136797	0.677308	0.519009	JTKA27	megahit_688411_1-177	megahit_688411	CDS	Prodigal	177	59	50.28		k_Eukaryota;n_Opisthokonta;n_Metazoa;n_Eumetazoa;p_Cnidaria;c_Anthozoa;n_Hexacorallia;o_Scleractinia;n_Astrocoeniina;f_Acroporidae;g_Acropora								0	0	0.41207	0	0.132254	0.15064	0.202257	0	0.525488	0.356502	1.66049	0.658057	0.143092	0.811759	1.48494	0.573292	0.390909	0.399246	0.66511	0.251337	0.350624	0.22969	0	0	0.0431709	0.0956159	0.290374
megahit_1862514_1544-2269	15	0.0838388	0.0136797	0.677308	0.0929403	JTKA27	megahit_1862514_1544-2269	megahit_1862514	CDS	Prodigal	726	242	42.15		k_Eukaryota;n_Opisthokonta;n_Metazoa;n_Eumetazoa;p_Cnidaria;c_Anthozoa;n_Hexacorallia;o_Scleractinia;n_Astrocoeniina;f_Acroporidae;g_Acropora								0.382749	0.383311	0.324479	0.3766	0.0713765	0.287114	0.0775626	0.843566	0	0.0243474	0.0956792	0.13039	0.0122809	0.0612494	0.244128	0.120925	0.0744358	0.0212489	0.158919	0.147831	0.262023	0.159563	0.613617	0.702703	0.105311	0.301641	0.126845
megahit_2855035_1-282	12	24.4421	0.0136797	0.677308	45.1301	JTKA27	megahit_2855035_1-282	megahit_2855035	CDS	Prodigal	282	94	43.26		k_Eukaryota;n_Opisthokonta;n_Metazoa;n_Eumetazoa;p_Cnidaria;c_Anthozoa;n_Hexacorallia;o_Scleractinia;n_Astrocoeniina;f_Acroporidae;g_Acropora;s_Acropora millepora								1.58954	0.635505	62.3749	21.0281	17.8088	20.9921	32.3455	0.957988	26.3067	36.1238	68.0295	25.5307	31.2268	52.2388	78.4015	54.5819	10.6515	51.5613	76.7085	18.5229	18.6809	14.6949	27.9639	19.701	0.494929	0.413143	53.2582
megahit_1462909_3-608	12	7.12419	0.0136797	0.677308	18.2227	JTKA27	megahit_1462909_3-608	megahit_1462909	CDS	Prodigal	606	202	45.87		k_Eukaryota;n_Opisthokonta;n_Metazoa;n_Eumetazoa;p_Cnidaria;c_Anthozoa;n_Hexacorallia;o_Scleractinia;n_Astrocoeniina;f_Acroporidae;g_Acropora;s_Acropora millepora							PF07677 [A-macroglobulin receptor]	3.46589	2.71568	8.14992	7.68387	5.40625	5.27066	3.69897	4.5727	12.7879	11.7967	22.1637	13.159	7.55915	15.1676	8.0499	8.22496	6.3281	36.7475	70.0008	18.7286	7.15832	13.5772	19.4955	22.7178	4.55546	6.11383	9.10945
megahit_362664_1-282	12	3.62425	0.0136797	0.677308	3.57472	JTKA27	megahit_362664_1-282	megahit_362664	CDS	Prodigal	282	94	46.1		k_Eukaryota;n_Opisthokonta;n_Metazoa;n_Eumetazoa;p_Cnidaria;c_Anthozoa;n_Hexacorallia;o_Scleractinia;n_Astrocoeniina;f_Acroporidae;g_Acropora							PF04832 [SOUL heme-binding protein]	0.0628286	2.89349	10.1126	0.302009	0.220444	2.14394	1.17962	0.124683	0.162839	5.85421	7.82592	1.05533	0.411093	5.07881	14.3941	1.15167	0.0621321	0.71762	0.69937	0.670302	0.683799	2.73148	0.0465647	0.0226129	0.0127665	1.30902	5.24055
megahit_2445296_45-242	12	0.55358	0.0136797	0.677308	2.23314	JTKA27	megahit_2445296_45-242	megahit_2445296	CDS	Prodigal	198	66	43.94		k_Eukaryota;n_Opisthokonta;n_Metazoa;n_Eumetazoa;p_Cnidaria;c_Anthozoa;n_Hexacorallia;o_Scleractinia;n_Astrocoeniina;f_Acroporidae;g_Acropora;s_Acropora millepora								0.115641	0.891667	0.279229	0.679156	0.650118	0.131112	0	0	0.423827	0.381151	0.468622	0.379427	0.450914	0.825997	2	2.75728	0.78541	24.2893	11.9818	0.852945	0.822335	1.82046	5.00256	2.12261	0.572107	0.547979	0.410977
megahit_429255_115-909	12	1.25834	0.0136797	0.677308	3.32958	JTKA27	megahit_429255_115-909	megahit_429255	CDS	Prodigal	795	265	46.42		k_Eukaryota;n_Opisthokonta;n_Metazoa;n_Eumetazoa;p_Cnidaria;c_Anthozoa;n_Hexacorallia;o_Scleractinia;n_Astrocoeniina;f_Acroporidae;g_Acropora								0.792001	1.62263	2.91215	1.93589	1.87949	2.02405	1.39413	0.918836	2.50358	3.10529	5.1703	2.59296	2.1027	4.18742	4.66508	3.57092	1.81061	4.55553	3.84187	1.76257	2.01671	2.11147	1.41517	1.27338	1.39461	1.54698	4.07412
megahit_210178_3-521	12	1.40083	0.0136797	0.677308	1.57191	JTKA27	megahit_210178_3-521	megahit_210178	CDS	Prodigal	519	173	44.7		k_Eukaryota;n_Opisthokonta;n_Metazoa;n_Eumetazoa;p_Cnidaria;c_Anthozoa;n_Hexacorallia;o_Scleractinia;n_Astrocoeniina;f_Acroporidae;g_Acropora								1.56017	7.71246	5.0998	0.895416	2.7038	12.077	1.27734	4.10494	0.0154814	2.65677	2.92305	0.623064	0.178344	4.10678	7.69098	1.31302	0.252098	0.673324	1.58083	0.553731	3.42332	2.37339	0.350153	0.0444815	0.274527	3.08184	3.61639
megahit_1156223_2599-5601	12	0.214442	0.0136797	0.677308	1.79714	JTKA27	megahit_1156223_2599-5601	megahit_1156223	CDS	Prodigal	3003	1001	44.46		k_Eukaryota;n_Opisthokonta;n_Metazoa;n_Eumetazoa;p_Cnidaria;c_Anthozoa;n_Hexacorallia;o_Scleractinia;n_Astrocoeniina;f_Acroporidae;g_Acropora;s_Acropora millepora				ENOG410XTIY*	coiled-coil domain containing 40	Function unknown	PF08647 [BRE1 E3 ubiquitin ligase]	1.50854	1.53009	1.73294	1.53138	2.06896	1.51679	1.19022	1.72807	1.42841	2.05178	2.11894	1.75688	1.278	1.91696	2.23896	1.4286	1.85408	1.74619	1.84426	1.78966	1.9619	1.96934	1.77264	1.91578	1.52776	1.88287	1.9441
megahit_108747_209-445	12	0.472523	0.0136797	0.677308	1.42749	JTKA27	megahit_108747_209-445	megahit_108747	CDS	Prodigal	237	79	46.84		k_Eukaryota;n_Opisthokonta;n_Metazoa;n_Eumetazoa;p_Cnidaria;c_Anthozoa;n_Hexacorallia;o_Scleractinia;n_Astrocoeniina;f_Acroporidae;g_Acropora								0.600696	0.357135	1.33074	0.680858	1.08427	0.499491	0.706681	0.0331245	1.29778	1.35462	1.85097	1.00312	0.475214	2.00994	1.45035	1.46524	0.980698	1.17529	3.07373	1.05051	0.818514	1.25889	0.597645	0.78237	0.736487	0.239557	1.65815
megahit_2564027_116-454	12	0.344677	0.0136797	0.677308	0.637906	JTKA27	megahit_2564027_116-454	megahit_2564027	CDS	Prodigal	339	113	45.13		k_Eukaryota;n_Opisthokonta;n_Metazoa;n_Eumetazoa;p_Cnidaria;c_Anthozoa;n_Hexacorallia;o_Scleractinia;n_Astrocoeniina;f_Acroporidae;g_Acropora								1.25433	1.23311	3.98986	1.96856	0.908123	1.9523	1.61806	0.534441	0.352876	0.415073	0.644121	0.23307	0.396588	1.37307	1.16663	0.688078	0.268313	0.811741	1.70511	0.979627	1.40383	0.723936	3.72648	6.93523	0.198995	1.17484	1.21243
megahit_2569755_3-572	12	0.595044	0.0136797	0.677308	1.67105	JTKA27	megahit_2569755_3-572	megahit_2569755	CDS	Prodigal	570	190	47.54		k_Eukaryota;n_Opisthokonta;n_Metazoa;n_Eumetazoa;p_Cnidaria;c_Anthozoa;n_Hexacorallia;o_Scleractinia;n_Astrocoeniina;f_Acroporidae;g_Acropora;s_Acropora digitifera								1.81125	0.153549	0.423494	0.568759	1.55766	0.443038	0.201126	0.0950645	1.41023	1.49876	1.62539	0.993032	0.549238	1.51399	1.30744	1.0313	0.865553	3.62384	5.73182	2.33508	1.16303	2.55617	1.98249	2.26909	0.707863	0.440373	2.23462
megahit_87832_142-390	12	1.6262	0.0136797	0.677308	1.56078	JTKA27	megahit_87832_142-390	megahit_87832	CDS	Prodigal	249	83	39.76		k_Eukaryota;n_Opisthokonta;n_Metazoa;n_Eumetazoa;p_Cnidaria;c_Anthozoa;n_Hexacorallia;o_Scleractinia;n_Astrocoeniina;f_Acroporidae;g_Acropora							PF04832 [SOUL heme-binding protein]	0.0206254	0.210544	2.18881	0.170944	0.116111	1.77648	1.68993	0	0.0941276	1.96169	3.81847	0.211074	0.243886	3.60231	7.09976	1.11995	0	0.743167	1.80075	0.0671519	0.041898	0.489748	0.178264	0.0198399	0.0412509	0.357517	2.13873
megahit_215821_104-202	12	0.410897	0.0136797	0.677308	0.470435	JTKA27	megahit_215821_104-202	megahit_215821	CDS	Prodigal	99	33	38.38		k_Eukaryota;n_Opisthokonta;n_Metazoa;n_Eumetazoa;p_Cnidaria;c_Anthozoa;n_Hexacorallia;o_Scleractinia;n_Astrocoeniina;f_Acroporidae;g_Acropora								4.97691	5.6781	1.99835	2.24122	1.96782	5.94812	0.0400637	2.9984	0.181685	0.879629	0.711259	0.577054	0.433956	0.754939	1.80364	0.325879	0.226573	0.299083	0.227367	0.211512	4.1575	2.65581	0.288488	1.2527	0.862585	1.05175	0.149484
megahit_746624_2-283	12	0.553994	0.0136797	0.677308	1.22065	JTKA27	megahit_746624_2-283	megahit_746624	CDS	Prodigal	282	94	44.33		k_Eukaryota;n_Opisthokonta;n_Metazoa;n_Eumetazoa;p_Cnidaria;c_Anthozoa;n_Hexacorallia;o_Scleractinia;n_Astrocoeniina;f_Acroporidae;g_Acropora							PF07678 [A-macroglobulin complement component]	0.252496	0.349575	0.694256	0.593458	0.565274	0.499453	0.169302	0.168919	0.526215	0.872278	1.54208	0.622445	0.445788	0.670985	1.19211	1.09226	1.12975	2.50356	3.34018	1.07119	0.431176	0.503047	1.24471	0.908697	0.340402	0.338172	0.992286
megahit_1604267_3-176	12	0.583085	0.0136797	0.677308	0.898766	JTKA27	megahit_1604267_3-176	megahit_1604267	CDS	Prodigal	174	58	42.53		k_Eukaryota;n_Opisthokonta;n_Metazoa;n_Eumetazoa;p_Cnidaria;c_Anthozoa;n_Hexacorallia;o_Scleractinia;n_Astrocoeniina;f_Acroporidae;g_Acropora;s_Acropora millepora				ENOG410XRVE*	EF-hand calcium binding domain	Function unknown		0.190217	0.015083	0.766681	0.202501	0.54826	0.181221	0.456856	0.0559671	0.388169	0.415584	0.73705	0.358768	0.366323	0.98475	1.34697	1.0145	0.86961	1.53019	2.69094	1.23709	0.104989	0.499429	1.24613	2.50371	0.127988	0.0823428	0.674428
megahit_2185090_1930-3108	12	0.563876	0.0136797	0.677308	0.96316	JTKA27	megahit_2185090_1930-3108	megahit_2185090	CDS	Prodigal	1179	393	46.73		k_Eukaryota;n_Opisthokonta;n_Metazoa;n_Eumetazoa;p_Cnidaria;c_Anthozoa;n_Hexacorallia;o_Scleractinia;n_Astrocoeniina;f_Acroporidae;g_Acropora;s_Acropora millepora							PF03137 [Organic Anion Transporter Polypeptide (OATP) family]	0.253037	0.307565	0.454417	0.37856	0.49485	0.758003	0.230737	0.109367	0.488704	1.45976	1.63249	0.769589	0.349013	1.19555	1.12918	0.85772	0.777434	1.06897	1.95871	0.645362	0.54647	0.589912	1.58816	0.714291	0.428792	0.381233	0.781204
megahit_1074505_3-317	12	0.460825	0.0136797	0.677308	0.677913	JTKA27	megahit_1074505_3-317	megahit_1074505	CDS	Prodigal	315	105	47.94		k_Eukaryota;n_Opisthokonta;n_Metazoa;n_Eumetazoa;p_Cnidaria;c_Anthozoa;n_Hexacorallia;o_Scleractinia;n_Astrocoeniina;f_Acroporidae;g_Acropora								0.420863	0.0423053	1.29071	0.27152	0.513171	0.443023	0.868063	0.125883	0.178128	0.40642	1.28006	0.42366	0.301319	0.708297	0.971513	1.31836	0.194882	0.732604	1.76083	0.374231	0.529014	0.195192	0.904738	0.621601	0.267695	0.159802	2.84808
megahit_598522_57-338	12	0.975095	0.0136797	0.677308	0.766985	JTKA27	megahit_598522_57-338	megahit_598522	CDS	Prodigal	282	94	48.94		k_Eukaryota;n_Opisthokonta;n_Metazoa;n_Eumetazoa;p_Cnidaria;c_Anthozoa;n_Hexacorallia;o_Scleractinia;n_Astrocoeniina;f_Acroporidae;g_Acropora								0.0185418	0.0301212	0.764547	0.16681	0	1.3912	1.08527	0.0557095	0.0644614	1.4211	2.03627	0.204679	0.0312579	2.09601	2.6199	0.558573	0.014643	0.250273	1.57214	0.0306984	0	0.115301	0.0448126	0.0174904	0	0.0211615	1.05858
megahit_1632725_713-1441	12	0.222806	0.0136797	0.677308	0.606305	JTKA27	megahit_1632725_713-1441	megahit_1632725	CDS	Prodigal	729	243	44.31		k_Eukaryota;n_Opisthokonta;n_Metazoa;n_Eumetazoa;p_Cnidaria;c_Anthozoa;n_Hexacorallia;o_Scleractinia;n_Astrocoeniina;f_Acroporidae;g_Acropora				ENOG4111BF1*	Growth arrest-specific 2	Cytoskeleton	PF02187 [Growth-Arrest-Specific Protein 2 Domain]	0.259054	0.322829	0.614808	0.252631	0.351444	0.246731	0.220246	0.252761	0.301003	0.434349	0.734339	0.29846	0.381555	0.975517	1.05409	0.863692	0.447914	0.678903	0.796826	0.693586	0.406398	0.305219	0.732261	0.936669	0.158593	0.405359	0.754169
megahit_918868_340-759	12	0.352214	0.0136797	0.677308	0.536513	JTKA27	megahit_918868_340-759	megahit_918868	CDS	Prodigal	420	140	44.29		k_Eukaryota;n_Opisthokonta;n_Metazoa;n_Eumetazoa;p_Cnidaria;c_Anthozoa;n_Hexacorallia;o_Scleractinia;n_Astrocoeniina;f_Acroporidae;g_Acropora								0.0180704	0.00626085	0.521149	0.336295	0.340662	0.294456	0.160901	0	0.19648	0.366041	0.810145	0.362072	0.376395	0.497995	0.853724	0.644342	0.211628	0.929899	0.952115	0.229286	0.39618	0.485187	0.78192	0.42969	0.130277	0.0675612	0.62813
megahit_420505_3-269	12	0.539174	0.0136797	0.677308	0.638758	JTKA27	megahit_420505_3-269	megahit_420505	CDS	Prodigal	267	89	43.45		k_Eukaryota;n_Opisthokonta;n_Metazoa;n_Eumetazoa;p_Cnidaria;c_Anthozoa;n_Hexacorallia;o_Scleractinia;n_Astrocoeniina;f_Acroporidae;g_Acropora								0	0	0.383166	0.176294	0.0986969	0.0554989	0.223258	0	0.391108	0.518982	0.902401	0.18647	0.252292	0.917453	0.975174	0.861297	0.0594314	1.03366	1.38847	0.218208	0.244567	0.0554389	0.698732	0.768534	0	0	0.459536
megahit_1514447_1-282	12	0.0819838	0.0136797	0.677308	0.213986	JTKA27	megahit_1514447_1-282	megahit_1514447	CDS	Prodigal	282	94	41.13		k_Eukaryota;n_Opisthokonta;n_Metazoa;n_Eumetazoa;p_Cnidaria;c_Anthozoa;n_Hexacorallia;o_Scleractinia;n_Astrocoeniina;f_Acroporidae;g_Acropora								0.108231	0.0301212	0.0981306	0.051495	0.314925	0.272796	0	0	0.0979426	0.205993	0.250257	0.121967	0.14912	0.0952249	0.167359	0.136967	0.0628078	0.927841	0.549214	0.23402	0.329676	0.328768	0.1157	0.0524712	0.0616821	0.0637785	0.496159
megahit_402972_3-281	12	0.54695	0.0136797	0.677308	0.732069	JTKA27	megahit_402972_3-281	megahit_402972	CDS	Prodigal	279	93	42.65		k_Eukaryota;n_Opisthokonta;n_Metazoa;n_Eumetazoa;p_Cnidaria;c_Anthozoa;n_Hexacorallia;o_Scleractinia;n_Astrocoeniina;f_Acroporidae;g_Acropora;s_Acropora millepora				ENOG410YVEM*	Leukocyte receptor cluster (LRC) member 8	Function unknown		0.018259	0.0151871	0.249855	0.112585	0.538874	0.138013	0.0426485	0	0.54856	0.799333	0.848345	0.469654	0.284053	1.11299	1.16461	0.524724	0.14485	0.838676	1.34209	0.157088	0.378297	0.198756	0.291945	0.310129	0.181338	0.0429109	0.863704
megahit_1198762_3-77	12	0.581635	0.0136797	0.677308	0.637937	JTKA27	megahit_1198762_3-77	megahit_1198762	CDS	Prodigal	75	25	38.67		k_Eukaryota;n_Opisthokonta;n_Metazoa;n_Eumetazoa;p_Cnidaria;c_Anthozoa;n_Hexacorallia;o_Scleractinia								0	0.162753	1.08375	0	0	0.355311	0.771221	0	0.0797643	0.718726	2.77557	0	0.205824	0.896095	1.45486	0.119393	0.1699	0.562291	0.995529	0	0	0.11825	0.523604	0	0	0.171913	1.00751
megahit_124513_2-283	12	0.173538	0.0136797	0.677308	0.298222	JTKA27	megahit_124513_2-283	megahit_124513	CDS	Prodigal	282	94	47.52		k_Eukaryota;n_Opisthokonta;n_Metazoa;n_Eumetazoa;p_Cnidaria;c_Anthozoa;n_Hexacorallia;o_Scleractinia;n_Astrocoeniina;f_Acroporidae;g_Acropora							PF00011 [Hsp20/alpha crystallin family]	0	0	0.0313877	0.159029	0.155087	0.0105712	0.140869	0	0.0212072	0.165469	0.294878	0.118988	0.0627806	0.140841	0.147129	0.227315	0	0.870239	1.3185	0.410551	0.194387	0.123264	0.810696	0.824138	0.063801	0	1.77627
megahit_1083552_1-147	12	0.368742	0.0136797	0.677308	0.409553	JTKA27	megahit_1083552_1-147	megahit_1083552	CDS	Prodigal	147	49	41.5		k_Eukaryota;n_Opisthokonta;n_Metazoa;n_Eumetazoa;p_Cnidaria;c_Anthozoa;n_Hexacorallia;o_Scleractinia;n_Astrocoeniina;f_Acroporidae;g_Acropora								0	0	0.246351	0.061034	0.37815	0.463079	0.189333	0	0.125012	0.388365	0.833583	0.122172	0.165124	0.712131	0.587491	0.263037	0.215855	0.533151	1.30383	0.167974	0.177579	0.502489	0.303978	0.0673511	0	0	0.292884
megahit_312789_1-618	12	0.288294	0.0136797	0.677308	0.318137	JTKA27	megahit_312789_1-618	megahit_312789	CDS	Prodigal	618	206	40.61		k_Eukaryota;n_Opisthokonta;n_Metazoa;n_Eumetazoa;p_Cnidaria;c_Anthozoa;n_Hexacorallia;o_Scleractinia;n_Astrocoeniina;f_Acroporidae;g_Acropora								0.356281	0.115331	0.365172	0.158578	0.348808	0.154654	0.0330517	0.0725116	0.204223	0.308414	0.351871	0.220081	0.146441	0.343659	0.538916	0.136047	0.238201	0.976015	0.659834	0.146437	0.467883	0.326124	0.104796	0.111816	0.03055	0.277059	0.250979
megahit_2768005_790-1098	12	0.046965	0.0136797	0.677308	0.272072	JTKA27	megahit_2768005_790-1098	megahit_2768005	CDS	Prodigal	309	103	43.69		k_Eukaryota;n_Opisthokonta;n_Metazoa;n_Eumetazoa;p_Cnidaria;c_Anthozoa;n_Hexacorallia;o_Scleractinia;n_Astrocoeniina;f_Acroporidae;g_Acropora								0	0.00683421	0.593292	0.0181749	0.302859	0	0	0.0260807	0.0968566	0.260043	0.534778	0.0611064	0.285302	0.303578	1.82053	0.431692	0.198025	0.549205	0.136407	0.0318464	0.118386	0.181651	0.369402	0.151932	0	0	0.622219
megahit_221453_3-461	12	0.271185	0.0136797	0.677308	0.351996	JTKA27	megahit_221453_3-461	megahit_221453	CDS	Prodigal	459	153	41.18		k_Eukaryota;n_Opisthokonta;n_Metazoa;n_Eumetazoa;p_Cnidaria;c_Anthozoa;n_Hexacorallia;o_Scleractinia;n_Astrocoeniina;f_Acroporidae;g_Acropora				ENOG410XRW9*	Receptor	Intracellular trafficking, secretion, and vesicular transport		0	0.0278431	0.214257	0.200124	0.126514	0.421624	0.372528	0	0.105576	0.329734	0.61417	0.153773	0.192655	0.366987	0.409997	0.425436	0.118387	0.55954	0.827058	0.279857	0.0911037	0.13444	0.294228	0.226331	0.0248343	0.0126593	0.311537
megahit_601521_1-747	9	6.16639	0.0136797	0.677308	24.4487	JTKA27	megahit_601521_1-747	megahit_601521	CDS	Prodigal	747	249	42.84		k_Eukaryota;n_Opisthokonta;n_Metazoa;n_Eumetazoa;p_Cnidaria;c_Anthozoa;n_Hexacorallia;o_Scleractinia;n_Astrocoeniina;f_Acroporidae;g_Acropora								16.433	14.6203	26.4795	21.2848	19.9679	21.1785	14.6489	13.7859	17.7136	24.6171	22.4329	16.358	12.8747	26.1818	23.2798	23.1789	25.0524	39.7287	42.0849	25.5236	24.0195	15.2403	35.8534	58.3282	23.3642	21.8879	37.089
megahit_3375273_505-690	9	1.3781	0.0136797	0.677308	3.6168	JTKA27	megahit_3375273_505-690	megahit_3375273	CDS	Prodigal	186	62	39.25		k_Eukaryota;n_Opisthokonta;n_Metazoa;n_Eumetazoa;p_Cnidaria;c_Anthozoa;n_Hexacorallia;o_Scleractinia;n_Astrocoeniina;f_Acroporidae;g_Acropora;s_Acropora millepora								3.95169	11.2872	3.75046	2.76056	2.77039	18.3246	1.92338	7.19289	1.30697	9.00708	3.23979	2.69976	2.42069	7.53282	2.9177	1.41128	1.89407	5.52346	2.84256	2.78257	2.72075	11.81	2.60019	1.92485	4.52654	9.51148	2.48932
megahit_1185338_509-1087	9	1.05749	0.0136797	0.677308	3.77852	JTKA27	megahit_1185338_509-1087	megahit_1185338	CDS	Prodigal	579	193	44.21		k_Eukaryota;n_Opisthokonta;n_Metazoa;n_Eumetazoa;p_Cnidaria;c_Anthozoa;n_Hexacorallia;o_Scleractinia;n_Astrocoeniina;f_Acroporidae;g_Acropora							PF14473 [RD3 protein]	2.38284	2.09082	4.02585	1.80055	3.24234	1.84367	0.663931	1.32125	2.37231	3.15245	4.53405	2.32974	2.61197	4.15116	3.38824	2.92717	3.31853	5.92094	5.87963	3.04047	3.44792	2.83504	3.4934	3.60976	1.89094	2.62045	2.77129
megahit_3244151_1303-3012	9	0.936497	0.0136797	0.677308	2.81215	JTKA27	megahit_3244151_1303-3012	megahit_3244151	CDS	Prodigal	1710	570	42.87		k_Eukaryota;n_Opisthokonta;n_Metazoa;n_Eumetazoa;p_Cnidaria;c_Anthozoa;n_Hexacorallia;o_Scleractinia;n_Astrocoeniina;f_Acroporidae;g_Acropora								1.75478	2.76114	2.399	1.39126	2.36758	3.57661	1.25422	2.62912	1.75921	2.80267	4.22104	1.71122	1.71597	3.79214	3.39264	2.30825	2.75501	3.35656	2.70671	2.29178	2.69581	2.34876	1.41309	0.634929	1.72121	2.36229	3.12271
megahit_1155304_2405-4024	9	0.244856	0.0136797	0.677308	2.1051	JTKA27	megahit_1155304_2405-4024	megahit_1155304	CDS	Prodigal	1620	540	47.72		k_Eukaryota;n_Opisthokonta;n_Metazoa;n_Eumetazoa;p_Cnidaria;c_Anthozoa;n_Hexacorallia;o_Scleractinia;n_Astrocoeniina;f_Acroporidae;g_Acropora				ENOG410XPJZ*	phosphorylase kinase	Signal transduction mechanisms	PF00723 [Glycosyl hydrolases family 15];PF19292 []	2.68635	2.64775	2.11286	2.32981	2.2196	2.2765	2.02327	2.10977	1.96736	2.31258	2.06714	1.74276	2.07306	2.36234	2.40451	2.27216	1.84322	2.21225	2.03466	1.49554	2.01635	1.94475	1.75811	1.85218	2.11109	2.34936	2.47515
megahit_260901_449-1048	9	0.861776	0.0136797	0.677308	2.17607	JTKA27	megahit_260901_449-1048	megahit_260901	CDS	Prodigal	600	200	46.17		k_Eukaryota;n_Opisthokonta;n_Metazoa;n_Eumetazoa;p_Cnidaria;c_Anthozoa;n_Hexacorallia;o_Scleractinia;n_Astrocoeniina;f_Acroporidae;g_Acropora								1.35271	1.4841	2.0844	1.93808	1.6326	1.84187	1.36503	1.85171	1.71207	1.98776	2.5721	1.18089	1.46715	3.03886	3.15685	2.62855	1.44728	2.78054	3.01989	1.44782	1.78185	1.57934	1.85907	1.87704	0.826888	1.4252	2.71245
megahit_310452_2725-3426	9	0.870786	0.0136797	0.677308	1.70585	JTKA27	megahit_310452_2725-3426	megahit_310452	CDS	Prodigal	702	234	43.45		k_Eukaryota;n_Opisthokonta;n_Metazoa;n_Eumetazoa;p_Cnidaria;c_Anthozoa;n_Hexacorallia;o_Scleractinia;n_Astrocoeniina;f_Acroporidae;g_Acropora;s_Acropora millepora								0.372574	0.377134	1.07367	0.24296	1.36895	0.538057	0.696822	0.0455043	1.27235	1.52889	2.47946	0.952917	0.932977	2.75213	1.93714	1.24622	1.47798	2.29302	2.32944	0.730414	0.782359	0.988269	0.939903	0.678065	0.21448	0.520465	1.34166
megahit_1241943_86-328	9	0.861484	0.0136797	0.677308	1.35816	JTKA27	megahit_1241943_86-328	megahit_1241943	CDS	Prodigal	243	81	41.98		k_Eukaryota;n_Opisthokonta;n_Metazoa;n_Eumetazoa;p_Cnidaria;c_Anthozoa;n_Hexacorallia;o_Scleractinia;n_Astrocoeniina;f_Acroporidae;g_Acropora;s_Acropora millepora				ENOG410XVXU*	KIAA1324-like	Function unknown		0.532683	0.302742	1.37704	0.19929	1.51676	0.104673	0.340156	0.125375	1.2416	1.24339	2.13152	1.15876	1.03934	2.47572	2.25993	0.865764	0.338927	1.997	1.86855	0.781835	1.08536	0.817801	0.638041	1.24712	0.277631	0.255386	0.843524
megahit_179485_600-824	9	0.337124	0.0136797	0.677308	0.837667	JTKA27	megahit_179485_600-824	megahit_179485	CDS	Prodigal	225	75	41.33		k_Eukaryota;n_Opisthokonta;n_Metazoa;n_Eumetazoa;p_Cnidaria;c_Anthozoa;n_Hexacorallia;o_Scleractinia;n_Astrocoeniina;f_Acroporidae;g_Acropora;s_Acropora millepora								0.478826	0.716144	0.553704	0.478677	0.548049	0.694053	0.158962	0.815907	0.542419	0.926838	0.747413	0.144661	0.461226	1.19802	1.26263	1.05604	0.532565	1.07333	0.827587	0.323922	0.861477	0.320844	0.380853	0.358952	0.467941	0.446219	0.361936
megahit_162195_2-355	9	0.315544	0.0136797	0.677308	0.671501	JTKA27	megahit_162195_2-355	megahit_162195	CDS	Prodigal	354	118	45.76		k_Eukaryota;n_Opisthokonta;n_Metazoa;n_Eumetazoa;p_Cnidaria;c_Anthozoa;n_Hexacorallia;o_Scleractinia;n_Astrocoeniina;f_Acroporidae;g_Acropora;s_Acropora millepora								0.136409	0.102007	0.546446	0.316599	0.543397	0.15064	0.202257	0	0.368642	0.616371	0.774187	0.358153	0.486449	0.722787	0.87375	0.628833	0.418763	1.26381	1.41408	0.578027	0.673065	0.282301	0.445242	0.558477	0.334592	0.177522	1.07699
megahit_148800_169-276	9	0.649579	0.0136797	0.677308	0.760939	JTKA27	megahit_148800_169-276	megahit_148800	CDS	Prodigal	108	36	39.81		k_Eukaryota;n_Opisthokonta;n_Metazoa;n_Eumetazoa;p_Cnidaria;c_Anthozoa;n_Hexacorallia;o_Scleractinia;n_Astrocoeniina;f_Acroporidae;g_Acropora								0	0	0.62196	0	0.43342	0.0549117	0	0	0.474274	0.645756	1.40177	0.387494	0.654331	1.67934	0.779159	0.274491	0.270798	1.5075	0.984241	0.20017	0.447556	0.547312	0.510903	0.366254	0	0	0.479338
megahit_2035566_2-283	9	0.543166	0.0136797	0.677308	0.829249	JTKA27	megahit_2035566_2-283	megahit_2035566	CDS	Prodigal	282	94	50		k_Eukaryota;n_Opisthokonta;n_Metazoa;n_Eumetazoa;p_Cnidaria;c_Anthozoa;n_Hexacorallia;o_Scleractinia;n_Astrocoeniina;f_Acroporidae;g_Acropora								0.0269916	0	0.299048	0.0887321	0.220587	0.178536	0.22552	0	0.610859	0.795221	0.759097	0.691791	0.560268	1.03841	0.825963	0.501414	0.127087	1.21561	3.15155	0.442517	0.290279	0.22993	1.17204	1.08702	0.0127665	0.0105808	0.372234
megahit_1496194_382-1959	9	0.480729	0.0136797	0.677308	0.779829	JTKA27	megahit_1496194_382-1959	megahit_1496194	CDS	Prodigal	1578	526	46.58		k_Eukaryota;n_Opisthokonta;n_Metazoa;n_Eumetazoa;p_Cnidaria;c_Anthozoa;n_Hexacorallia;o_Scleractinia;n_Astrocoeniina;f_Acroporidae;g_Acropora;s_Acropora millepora				COG0477*	Permeases of the major facilitator superfamily	General function prediction only|Inorganic ion transport and metabolism|Amino acid transport and metabolism|Carbohydrate transport and metabolism	PF00083 [Sugar (and other) transporter];PF07690 [Major Facilitator Superfamily]	0.348365	0.974233	0.30718	0.0506962	0.639371	0.854128	0.24317	0.0727207	0.250956	2.18049	0.742121	0.224777	0.282859	1.45921	0.466642	0.10728	0.921159	1.85745	1.1483	0.745348	0.504095	0.822495	0.302935	0.135309	0.196042	0.491732	0.27698
megahit_122356_2-214	9	0.391119	0.0136797	0.677308	0.555423	JTKA27	megahit_122356_2-214	megahit_122356	CDS	Prodigal	213	71	40.85		k_Eukaryota;n_Opisthokonta;n_Metazoa;n_Eumetazoa;p_Cnidaria;c_Anthozoa;n_Hexacorallia;o_Scleractinia;n_Astrocoeniina;f_Acroporidae;g_Acropora				ENOG4111QQ2*	Coiled-coil domain containing 97	Function unknown	PF09747 [Coiled-coil domain containing protein (DUF2052)]	0	0	0.368711	0.0316112	0.151147	0.208488	0.234441	0	0.331684	0.551471	0.994643	0.230816	0.430398	1.18933	0.74142	0.429035	0.306612	0.817198	0.819742	0.150802	0.122527	0.291349	0.320721	0.301775	0.0180505	0.0282154	0.839902
megahit_1844048_1-420	9	0.407181	0.0136797	0.677308	0.495505	JTKA27	megahit_1844048_1-420	megahit_1844048	CDS	Prodigal	420	140	43.81		k_Eukaryota;n_Opisthokonta;n_Metazoa;n_Eumetazoa;p_Cnidaria;c_Anthozoa;n_Hexacorallia;o_Scleractinia;n_Astrocoeniina;f_Acroporidae;g_Acropora								0	0	0.463727	0	0.410861	0.014095	0.0242721	0	0.411634	0.347457	0.488566	0.0758069	0.391497	0.654033	1.15106	0.37317	0.23634	1.96709	0.84264	0.0764939	0.267221	0.0563236	1.32631	1.82217	0	0	0.451229
megahit_2848263_138-485	9	0.274127	0.0136797	0.677308	0.313948	JTKA27	megahit_2848263_138-485	megahit_2848263	CDS	Prodigal	348	116	40.23		k_Eukaryota;n_Opisthokonta;n_Metazoa;n_Eumetazoa;p_Cnidaria;c_Anthozoa;n_Hexacorallia;o_Scleractinia;n_Astrocoeniina;f_Acroporidae;g_Acropora;s_Acropora millepora				ENOG410XP1F*	tetratricopeptide repeat domain 5	Function unknown		0.601173	0.684031	0.498791	0.305192	0.279241	0.418867	0.0193388	0.291009	0.210017	0.0727788	0.477759	0.0382422	0.220034	0.779193	0.738779	0.211033	0.131705	0.52682	0.269825	0.165535	0.436588	0.243335	0.255456	0.0550446	0.125939	0.18952	0.100949
megahit_2744313_2215-2499	9	0.338127	0.0136797	0.677308	0.456962	JTKA27	megahit_2744313_2215-2499	megahit_2744313	CDS	Prodigal	285	95	38.95		k_Eukaryota;n_Opisthokonta;n_Metazoa;n_Eumetazoa;p_Cnidaria;c_Anthozoa;n_Hexacorallia;o_Scleractinia;n_Astrocoeniina;f_Acroporidae;g_Acropora								0	0	0.363723	0	0.349105	0	0	0	0.384991	0.435813	0.628519	0.562555	0.298556	1.00407	0.292543	0.193196	0.214666	1.53563	0.620862	0.216681	0.128373	0.238564	0.227126	0.265486	0	0.00862048	0.173061
megahit_410387_1-294	9	0.266553	0.0136797	0.677308	0.312035	JTKA27	megahit_410387_1-294	megahit_410387	CDS	Prodigal	294	98	44.9		k_Eukaryota;n_Opisthokonta;n_Metazoa;n_Eumetazoa;p_Cnidaria;c_Anthozoa;n_Hexacorallia;o_Scleractinia;n_Astrocoeniina;f_Acroporidae;g_Acropora								0	0	0.0751472	0	0.338389	0.00998394	0	0.022107	0.31919	0.294355	0.492289	0.0383175	0.251218	0.657983	1.70136	0.193331	0.60097	0.432092	0.166002	0	0.44407	0.0704782	0.080311	0.0673511	0.00858217	0	0.192867
megahit_297798_230-568	6	0.557461	0.0136797	0.677308	1.57876	JTKA27	megahit_297798_230-568	megahit_297798	CDS	Prodigal	339	113	42.18		k_Eukaryota;n_Opisthokonta;n_Metazoa;n_Eumetazoa;p_Cnidaria;c_Anthozoa;n_Hexacorallia;o_Scleractinia;n_Astrocoeniina;f_Acroporidae;g_Acropora								1.50593	1.58838	1.51831	0.348416	3.55503	0.276143	0.0302336	0.286651	1.33495	1.73516	1.38771	1.16504	0.791207	1.74093	2.32056	0.410694	2.59483	3.11713	1.8155	0.515628	3.18821	2.73664	0.221322	0.244386	1.78133	1.24033	1.00457
megahit_610796_581-895	6	0.138478	0.0136797	0.677308	0.289496	JTKA27	megahit_610796_581-895	megahit_610796	CDS	Prodigal	315	105	51.43		k_Eukaryota;n_Opisthokonta;n_Metazoa;n_Eumetazoa;p_Cnidaria;c_Anthozoa;n_Hexacorallia;o_Scleractinia;n_Astrocoeniina;f_Acroporidae;g_Acropora								1.35768	2.28251	0.588017	1.22954	0.275587	2.26193	0.230716	2.79203	0.251463	0.388105	0.144387	0.192861	0.258796	0.62202	0.165342	0.238514	0.215839	0.367614	0.208524	0.082438	0.658867	1.09239	0.135636	0.246946	0.965172	1.50875	0.215226
megahit_1511401_3-200	6	0.195357	0.0136797	0.677308	0.441508	JTKA27	megahit_1511401_3-200	megahit_1511401	CDS	Prodigal	198	66	43.94		k_Eukaryota;n_Opisthokonta;n_Metazoa;n_Eumetazoa;p_Cnidaria;c_Anthozoa;n_Hexacorallia;o_Scleractinia								0.115229	0.132012	0.164812	0.0723949	0.488436	0.0583607	0.0804505	0.0808049	0.503378	0.458464	0.504757	0.216477	0.312033	0.730476	0.32546	0.44788	0.646546	0.613098	0.262414	0.177014	0.221412	0.215037	0.0264215	0	0.147443	0.041867	0.179467
megahit_1009445_1022-1111	0	0.729509	0.0136797	0.677308	2.24061	JTKA27	megahit_1009445_1022-1111	megahit_1009445	CDS	Prodigal	90	30	47.78		k_Eukaryota;n_Opisthokonta;n_Metazoa;n_Eumetazoa;p_Cnidaria;c_Anthozoa				ENOG410XYE8*		Function unknown	PF13927 [Immunoglobulin domain]	1.73113	3.83257	1.14297	1.4777	2.56755	1.71202	2.48828	1.84509	1.86303	2.59915	0.624823	3.14132	1.80197	0.782999	0.731727	1.07171	10.2254	0.132626	0.281496	4.17416	1.06366	0.337481	0.187982	0.213335	9.35587	5.90446	11.7423
megahit_2840503_2-265	12	0.321642	0.0187879	0.848679	0.517824	JTKA27	megahit_2840503_2-265	megahit_2840503	CDS	Prodigal	264	88	45.83	ZFR	k_Eukaryota;n_Opisthokonta;n_Metazoa;n_Eumetazoa;p_Cnidaria;c_Anthozoa;n_Hexacorallia;o_Scleractinia;n_Astrocoeniina;f_Acroporidae;g_Acropora	K13203*	zinc finger RNA-binding protein	Brite Hierarchies; Protein families: genetic information processing; Spliceosome	ENOG410XPBY*	zinc finger R binding protein	Function unknown		0.038875	0.0816938	0.705377	0.0401702	0.390937	0.0210873	0.0130097	0.0150161	0.332661	0.275877	1.50979	0.618432	0.384883	0.588367	0.887277	0.498197	0.128847	0.469644	0.711585	0.177965	0.335618	0.166406	0.428315	0.445835	0.0368805	0.054601	0.44164
megahit_2006500_77-208	15	0.278213	0.0187879	0.848679	0.410197	JTKA27	megahit_2006500_77-208	megahit_2006500	CDS	Prodigal	132	44	48.48		k_Eukaryota;n_Opisthokonta;n_Metazoa;n_Eumetazoa;p_Cnidaria;c_Anthozoa;n_Hexacorallia;o_Scleractinia;n_Astrocoeniina;f_Acroporidae;g_Acropora								3.55727	2.7531	4.14069	3.48035	0.0726624	2.26842	0.450822	3.23433	0.114321	0.174399	0.740306	0.36417	0.182498	0.419266	0.354871	0.786056	0.0515865	0.574388	0.910059	0.336885	2.53281	1.20798	7.54688	2.20265	1.20323	2.76595	1.155
megahit_2590983_1120-1836	15	0.138651	0.0187879	0.848679	0.161924	JTKA27	megahit_2590983_1120-1836	megahit_2590983	CDS	Prodigal	717	239	41		k_Eukaryota;n_Opisthokonta;n_Metazoa;n_Eumetazoa;p_Cnidaria;c_Anthozoa;n_Hexacorallia;o_Scleractinia;n_Astrocoeniina;f_Acroporidae;g_Acropora								0.787552	0.928565	0.706391	0.915712	0.0448366	0.878045	0.17263	1.75137	0.0211143	0.0928968	0.266251	0.272112	0.026371	0.186758	0.40889	0.187207	0.00950903	0.0643736	0.244074	0.0758695	0.496727	0.35708	0.267046	0.728885	0.216606	0.810831	0.232383
megahit_1794868_2-346	12	0.459631	0.0187879	0.848679	0.376168	JTKA27	megahit_1794868_2-346	megahit_1794868	CDS	Prodigal	345	115	44.93		k_Eukaryota;n_Opisthokonta;n_Metazoa;n_Eumetazoa;p_Cnidaria;c_Anthozoa;n_Hexacorallia;o_Scleractinia;n_Astrocoeniina;f_Acroporidae;g_Acropora				ENOG410XTHA	mannosyloligosaccharide glucosidase	Function unknown		0.014552	0.0505251	0.314126	0.128713	0.0764196	0.268999	0.0691422	0.0233145	0.0801143	0.0650712	0.606306	0.0194364	0.0446399	0.180723	0.901834	0.161802	0.0118659	0.880943	2.39275	1.08292	0.212807	0.532579	4.80822	6.60781	0.0449343	0.117675	0.538549
megahit_1728104_3-221	12	0.0635859	0.0187879	0.848679	0.0632563	JTKA27	megahit_1728104_3-221	megahit_1728104	CDS	Prodigal	219	73	42.01		k_Eukaryota;n_Opisthokonta;n_Metazoa;n_Eumetazoa;p_Cnidaria;c_Anthozoa;n_Hexacorallia;o_Scleractinia;n_Astrocoeniina;f_Acroporidae;g_Acropora								0.0575269	5.51292	2.98545	0.187208	0.0219412	6.28537	0.0180933	1.3334	0	0.0540075	0.20197	0.0253061	0	0.120298	0.313713	0.0257335	0	0.023072	0.0530656	0.0392579	0.0897895	0.650481	0.206624	0	0.0231459	0.738998	0.0815876
megahit_1715267_3-215	12	0.377717	0.0187879	0.848679	0.973504	JTKA27	megahit_1715267_3-215	megahit_1715267	CDS	Prodigal	213	71	40.38		k_Eukaryota;n_Opisthokonta;n_Metazoa;n_Eumetazoa;p_Cnidaria;c_Anthozoa;n_Hexacorallia;o_Scleractinia;n_Astrocoeniina;f_Acroporidae;g_Acropora;s_Acropora millepora								0	0	0.451459	0.210336	0.563136	0.333581	0.330185	0	0.804611	0.627052	1.49953	0.802461	0.642578	1.40502	1.17944	1.7208	0.148816	1.09505	1.14468	0.104281	0.196092	0.23591	0.345311	0.406195	0	0	0.673248
megahit_1269634_1-237	12	0.506972	0.0187879	0.848679	0.679822	JTKA27	megahit_1269634_1-237	megahit_1269634	CDS	Prodigal	237	79	46.84		k_Eukaryota;n_Opisthokonta;n_Metazoa;n_Eumetazoa;p_Cnidaria;c_Anthozoa;n_Hexacorallia;o_Scleractinia;n_Astrocoeniina;f_Acroporidae;g_Acropora								0	0.0110988	0.65667	0	0.616526	0	0	0	0.422918	0.754414	1.3685	0.806541	0.419056	1.20747	0.701993	0.232374	0.219896	0.912383	0.962366	0.151176	0.385608	0.186959	0	0	0.0215855	0.0244355	0.239315
megahit_2732398_1-240	0	0.0584933	0.0187879	0.848679	0.448808	JTKA27	megahit_2732398_1-240	megahit_2732398	CDS	Prodigal	240	80	48.75		k_Eukaryota;n_Opisthokonta;n_Metazoa;n_Eumetazoa;p_Cnidaria;c_Anthozoa;n_Hexacorallia;o_Scleractinia;n_Astrocoeniina;f_Acroporidae;g_Acropora								0.0430553	1.54075	0.0183286	0	1.00594	0.0585102	0	0	0.0580324	0.383344	0	0.638581	0.0720942	0.0818433	0.0183655	0.015334	2.59843	0.00704302	0.00706606	1.44153	0	0.0326464	0	0	2.10171	1.80463	2.22292
[truncated: 5 more columns]

## Sheet: Tab.2
Tab.2-gene list of identify rhythmic genes in coral host under LD (Consinor, p-value < 0.02)
IDs	acrophase	amplitude	pvalue	qvalue	Mean	METHOD	id	Contig ID	Molecule	Method	Length NT	Length AA	GC perc	Gene name	Tax	KEGG ID	KEGGFUN	KEGGPATH	COG ID	COGFUN	COGPATH	PFAM	DD_1_24	DD_1_6	DD_1_12	DD_1_18	DD_2_24	DD_2_6	DD_2_12	DD_2_18	LD_1_24	LD_1_6	LD_1_12	LD_1_18	LD_2_24	LD_2_6	LD_2_12	LD_2_18	LD_3_24	LD_3_6	LD_3_12	LD_3_18	HLD_1_24	HLD_1_6	HLD_1_12	HLD_1_18	HLD_2_24	HLD_2_6	HLD_2_12
megahit_2123248_2236-2358	14.1769	9.74488	9.72e-07	0.0179554	8.81798	CSA27	megahit_2123248_2236-2358	megahit_2123248	CDS	Prodigal	123	41	39.84	Hairy/enhancer-of-split related with YRPW motif protein	k_Eukaryota;n_Opisthokonta;n_Metazoa;n_Eumetazoa;p_Cnidaria;c_Anthozoa;n_Hexacorallia;o_Scleractinia;n_Astrocoeniina;f_Acroporidae;g_Acropora								0.394971	0.764814	13.3205	5.31454	1.19397	1.90247	8.62705	4.43094	0.836387	3.34748	16.7332	14.6696	0.492611	2.59718	17.7623	9.90689	2.15774	3.34763	18.1714	14.1523	0.772338	1.31286	4.11475	4.19728	0.520668	1.11232	17.0629
megahit_1778401_462-752	7.21656	0.588456	3.75e-06	0.0346563	0.563248	CSA27	megahit_1778401_462-752	megahit_1778401	CDS	Prodigal	291	97	36.77		k_Eukaryota;n_Opisthokonta;n_Metazoa;n_Eumetazoa;p_Cnidaria;c_Anthozoa;n_Hexacorallia;o_Scleractinia;n_Astrocoeniina;f_Acroporidae;g_Acropora								0.881879	2.79087	0.537117	0.518161	0.154455	7.04898	0.355081	1.23381	0.187147	1.8089	0.725548	0.0441302	0.269389	1.55149	0.684464	0.250454	0.265831	1.76419	0.845838	0.034032	0.783495	3.33378	0.256679	0.0440357	0.0533835	1.59201	0.299151
megahit_1676442_656-1204	9.96599	3.02556	3.97e-05	0.163994	4.83136	CSA27	megahit_1676442_656-1204	megahit_1676442	CDS	Prodigal	549	183	42.44	TXNRD	k_Eukaryota;n_Opisthokonta;n_Metazoa;n_Eumetazoa;p_Cnidaria;c_Anthozoa;n_Hexacorallia;o_Scleractinia;n_Astrocoeniina;f_Acroporidae;g_Acropora;s_Acropora millepora	K22182*	thioredoxin reductase (NADPH) [EC:1.8.1.9]	Metabolism; Metabolism of other amino acids; Selenocompound metabolism | Human Diseases; Cancers: Overview; Pathways in cancer | Human Diseases; Cancers: Specific types; Hepatocellular carcinoma	COG1249*	Pyruvate/2-oxoglutarate dehydrogenase complex, dihydrolipoamide dehydrogenase (E3) component, and related enzymes	Energy production and conversion	PF02852 [Pyridine nucleotide-disulphide oxidoreductase, dimerisation domain]	6.77237	9.28886	7.73729	6.24847	2.73967	10.2654	1.6128	8.22232	2.7493	4.7624	6.9454	2.77623	2.62642	C	8.35836	2.76322	2.98996	6.59491	9.56916	3.90941	6.97869	8.18126	9.70612	8.14942	3.89266	12.5294	5.39622
megahit_2623047_88-339	10.8898	0.187168	3.75e-05	0.163994	0.304285	CSA27	megahit_2623047_88-339	megahit_2623047	CDS	Prodigal	252	84	45.24	FTH1	k_Eukaryota;n_Opisthokonta;n_Metazoa;n_Eumetazoa;p_Cnidaria;c_Anthozoa;n_Hexacorallia;o_Scleractinia;n_Astrocoeniina;f_Acroporidae;g_Acropora	K00522*	ferritin heavy chain [EC:1.16.3.2]	Cellular Processes; Cell growth and death; Ferroptosis | Cellular Processes; Cell growth and death; Necroptosis | Organismal Systems; Digestive system; Mineral absorption | Brite Hierarchies; Protein families: signaling and cellular processes; Exosome	COG1528	Ferritin-like protein	Inorganic ion transport and metabolism	PF00210 [Ferritin-like domain]	0.242742	0.24691	0.455727	0.180523	0.263981	0.286551	0.292392	0.161786	0.0609897	0.3224	0.518008	0.265138	0.188501	0.399779	0.51014	0.304329	0.0937476	0.443606	0.546251	0.241075	0.245734	0.325744	0.41036	0.258352	0.198407	0.12605	0.548997
megahit_304172_1211-2563	13.3245	5.23812	4.44e-05	0.163994	4.64135	CSA27	megahit_304172_1211-2563	megahit_304172	CDS	Prodigal	1353	451	47.75		k_Eukaryota;n_Opisthokonta;n_Metazoa;n_Eumetazoa;p_Cnidaria;c_Anthozoa;n_Hexacorallia;o_Scleractinia;n_Astrocoeniina;f_Acroporidae;g_Acropora								0.314662	0.50227	8.66744	3.80889	0.58756	0.823144	4.62143	1.1742	0.565048	1.4682	10.6595	5.02699	0.29241	1.90432	11.4492	7.21036	0.79299	2.47459	10.0417	4.12296	0.474457	0.554332	2.74736	3.96577	0.294904	0.515154	6.86691
megahit_1517683_1-303	10.3005	6.2767	0.000127557	0.16834	15.133	CSA27	megahit_1517683_1-303	megahit_1517683	CDS	Prodigal	303	101	43.56	TXNRD	k_Eukaryota;n_Opisthokonta;n_Metazoa;n_Eumetazoa;p_Cnidaria;c_Anthozoa;n_Hexacorallia;o_Scleractinia;n_Astrocoeniina;f_Acroporidae;g_Acropora;s_Acropora millepora	K22182*	thioredoxin reductase (NADPH) [EC:1.8.1.9]	Metabolism; Metabolism of other amino acids; Selenocompound metabolism | Human Diseases; Cancers: Overview; Pathways in cancer | Human Diseases; Cancers: Specific types; Hepatocellular carcinoma	COG1249*	Pyruvate/2-oxoglutarate dehydrogenase complex, dihydrolipoamide dehydrogenase (E3) component, and related enzymes	Energy production and conversion	PF02852 [Pyridine nucleotide-disulphide oxidoreductase, dimerisation domain]	8.40419	13.926	16.4611	10.2981	9.51583	19.3303	13.3341	10.5449	9.90692	15.613	19.572	10.9731	9.15672	18.6999	18.6054	9.89467	9.4736	17.3442	24.6116	13.7905	10.0955	18.3066	15.2024	10.1098	10.1723	16.7829	19.936
megahit_1457601_3-368	11.2097	0.341635	0.000136728	0.16834	0.628466	CSA27	megahit_1457601_3-368	megahit_1457601	CDS	Prodigal	366	122	39.34	maeB	k_Eukaryota;n_Opisthokonta;n_Metazoa;n_Eumetazoa;p_Cnidaria;c_Anthozoa;n_Hexacorallia;o_Scleractinia;n_Astrocoeniina;f_Acroporidae;g_Acropora	K00029*	malate dehydrogenase (oxaloacetate-decarboxylating)(NADP+) [EC:1.1.1.40]	Metabolism; Carbohydrate metabolism; Pyruvate metabolism | Metabolism; Energy metabolism; Carbon fixation in photosynthetic organisms	COG0281*	Malic enzyme	Energy production and conversion	PF00390 [Malic enzyme, N-terminal domain]	0.189343	0.477746	0.885715	0.37679	0.559423	0.875665	0.466872	0.14573	0.292104	0.777888	0.85257	0.491919	0.225905	0.784018	0.938032	0.772959	0.337195	0.77574	0.773212	0.367113	0.559056	0.310902	0.248116	0.112259	0.0823431	0.19638	0.763538
megahit_623245_1840-2850	14.162	5.61633	7.27e-05	0.16834	6.31215	CSA27	megahit_623245_1840-2850	megahit_623245	CDS	Prodigal	1011	337	47.87	CRY	k_Eukaryota;n_Opisthokonta;n_Metazoa;n_Eumetazoa;p_Cnidaria;c_Anthozoa;n_Hexacorallia;o_Scleractinia;n_Astrocoeniina;f_Acroporidae;g_Acropora;s_Acropora millepora	K02295*	cryptochrome	Organismal Systems; Environmental adaptation; Circadian rhythm | Brite Hierarchies; Protein families: genetic information processing; DNA repair and recombination proteins	COG0415*	Deoxyribodipyrimidine photolyase	DNA replication, recombination and repair	PF03441 [FAD binding domain of DNA photolyase]	2.58237	2.5633	16.2088	11.8285	2.71541	4.07503	12.3513	6.02879	2.53945	2.84787	12.3716	7.02969	1.63368	1.75865	11.4613	10.7846	2.76155	7.60665	13.1943	9.52364	2.75088	2.3073	11.0457	10.5642	4.86399	5.78118	14.71
megahit_1540447_2-199	12.1953	0.762084	0.000115748	0.16834	1.91585	CSA27	megahit_1540447_2-199	megahit_1540447	CDS	Prodigal	198	66	36.36	ATP2A	k_Eukaryota;n_Opisthokonta;n_Metazoa;n_Eumetazoa;p_Cnidaria;c_Anthozoa;n_Hexacorallia;o_Scleractinia	K05853*	Ca2+ transporting ATPase, sarcoplasmic/endoplasmic reticulum [EC:3.6.3.8]	Environmental Information Processing; Signal transduction; Calcium signaling pathway | Environmental Information Processing; Signal transduction; cGMP-PKG signaling pathway | Organismal Systems; Digestive system; Pancreatic secretion | Human Diseases; Neurodegenerative diseases; Alzheimer disease	COG0474*	Cation transport ATPase	Inorganic ion transport and metabolism		1.28579	1.08981	1.2361	1.29846	1.74633	1.61126	1.76661	0.8395	1.2027	1.78825	2.62812	1.38155	1.68246	2.03056	2.33128	2.32722	0.722241	1.26829	2.72279	2.08787	1.84668	1.54784	1.64957	2.79513	1.63668	1.71531	2.59032
megahit_380996_471-719	7.81646	0.354542	7.17e-05	0.16834	0.415404	CSA27	megahit_380996_471-719	megahit_380996	CDS	Prodigal	249	83	38.55		k_Eukaryota;n_Opisthokonta;n_Metazoa;n_Eumetazoa;p_Cnidaria;c_Anthozoa;n_Hexacorallia;o_Scleractinia;n_Astrocoeniina;f_Acroporidae;g_Acropora;s_Acropora millepora								0.133973	0.0385235	0.198917	0.243092	0.230383	0.179751	0.0429059	0.0162016	0.303546	0.475313	0.495571	0.107687	0.354268	0.739852	0.50372	0.163905	0.0713396	0.861066	0.589247	0.137277	0.220925	0.130635	0.216294	0.0694395	0.0302379	0.199426	0.202289
megahit_2085983_2766-3437	8.40095	8.70952	7.43e-05	0.16834	6.42637	CSA27	megahit_2085983_2766-3437	megahit_2085983	CDS	Prodigal	672	224	44.79		k_Eukaryota;n_Opisthokonta;n_Metazoa;n_Eumetazoa;p_Cnidaria;c_Anthozoa;n_Hexacorallia;o_Scleractinia;n_Astrocoeniina;f_Acroporidae;g_Acropora								0.58711	14.8368	3.12294	0.0897851	0.626325	17.1861	3.47884	0.26185	0.388216	16.5042	11.8864	0.240376	0.250183	17.653	9.38256	0.146609	0.677204	12.0292	11.4322	0.484548	0.32407	8.5443	3.76693	0.820826	0.856518	17.5479	3.56614
megahit_2084817_1-345	7.61544	0.101528	0.000108552	0.16834	0.0858696	CSA27	megahit_2084817_1-345	megahit_2084817	CDS	Prodigal	345	115	37.68		k_Eukaryota;n_Opisthokonta;n_Metazoa;n_Eumetazoa;p_Cnidaria;c_Anthozoa;n_Hexacorallia;o_Scleractinia;n_Astrocoeniina;f_Acroporidae;g_Acropora								0.253903	0.948137	0.0625375	0.130569	0.0301004	1.47649	0.0229397	0.167098	0.0297356	0.313175	0.144664	0.0192637	0.0319901	0.198595	0.12321	0.0218229	0.0489251	0.19929	0.0829227	0	0.17109	0.501894	0.096979	0	0.127741	2.15928	0.0518243
megahit_678955_109-300	13.7679	0.510944	0.000110461	0.16834	0.447735	CSA27	megahit_678955_109-300	megahit_678955	CDS	Prodigal	192	64	42.71		k_Eukaryota;n_Opisthokonta;n_Metazoa;n_Eumetazoa;p_Cnidaria;c_Anthozoa;n_Hexacorallia;o_Scleractinia;n_Astrocoeniina;f_Acroporidae;g_Acropora								0	0.137933	0.593169	0.361827	0.16484	0.0308327	0.145069	0	0	0.0910306	1.01394	0.428593	0.0577476	0.115902	1.21766	0.763648	0.16067	0.339066	1.02552	0.710569	0.0272824	0.0424068	0.246427	0.205969	0.0451588	0.0611836	1.10527
megahit_735993_209-1048	9.64594	1.46046	0.0001168	0.16834	2.87832	CSA27	megahit_735993_209-1048	megahit_735993	CDS	Prodigal	840	280	40.36		k_Eukaryota;n_Opisthokonta;n_Metazoa;n_Eumetazoa;p_Cnidaria;c_Anthozoa;n_Hexacorallia;o_Scleractinia;n_Astrocoeniina;f_Acroporidae;g_Acropora							PF09747 [Coiled-coil domain containing protein (DUF2052)]	1.40831	2.64793	3.53116	1.42306	1.66493	2.52	1.31678	2.41418	1.52104	3.1781	3.92962	1.78394	1.96051	4.2557	4.64026	2.34935	1.61791	3.36596	3.50519	1.82802	1.77949	2.54064	2.63418	1.16853	1.18141	2.21005	5.99932
megahit_1227898_2-253	12.2641	14.4427	0.000133826	0.16834	16.3181	CSA27	megahit_1227898_2-253	megahit_1227898	CDS	Prodigal	252	84	45.63		k_Eukaryota;n_Opisthokonta;n_Metazoa;n_Eumetazoa;p_Cnidaria;c_Anthozoa;n_Hexacorallia;o_Scleractinia;n_Astrocoeniina;f_Acroporidae;g_Acropora								0.0504195	0.429044	23.3042	16.1211	4.70975	1.91358	5.64	0.0764935	4.54212	12.058	31.8899	15.7572	5.67013	12.8441	36.5581	10.9247	3.37677	11.8749	31.8895	22.0953	1.57483	3.06381	11.5816	5.76986	0.571013	0.648073	29.3179
megahit_1351139_176-694	10.7618	1.77408	0.000183952	0.188734	2.65993	CSA27	megahit_1351139_176-694	megahit_1351139	CDS	Prodigal	519	173	46.63	FTH1	k_Eukaryota;n_Opisthokonta;n_Metazoa;n_Eumetazoa;p_Cnidaria;c_Anthozoa;n_Hexacorallia;o_Scleractinia;n_Astrocoeniina;f_Acroporidae;g_Acropora	K00522*	ferritin heavy chain [EC:1.16.3.2]	Cellular Processes; Cell growth and death; Ferroptosis | Cellular Processes; Cell growth and death; Necroptosis | Organismal Systems; Digestive system; Mineral absorption | Brite Hierarchies; Protein families: signaling and cellular processes; Exosome	COG1528*	Ferritin-like protein	Inorganic ion transport and metabolism	PF00210 [Ferritin-like domain]	4.28919	1.20145	4.02885	2.64467	1.88374	2.61677	1.89241	2.04369	0.726033	1.99871	4.40176	0.95833	1.53048	3.14306	3.57218	2.98151	0.790622	3.74327	5.49815	2.56294	3.59361	4.52509	4.38548	3.88059	0.593546	1.52906	5.37399
megahit_289165_3740-4420	14.1422	0.889041	0.000164936	0.188734	0.82483	CSA27	megahit_289165_3740-4420	megahit_289165	CDS	Prodigal	681	227	40.82		k_Eukaryota;n_Opisthokonta;n_Metazoa;n_Eumetazoa;p_Cnidaria;c_Anthozoa;n_Hexacorallia;o_Scleractinia;n_Astrocoeniina;f_Acroporidae;g_Acropora;s_Acropora digitifera								0.17602	0.202447	1.94632	0.842599	0.243914	0.0998645	0.664202	1.94804	0.121305	0.289663	1.47091	1.42534	0.156785	0.238326	2.07065	0.951496	0.345545	0.0739468	1.41046	1.43154	0.334924	0.223824	1.62789	1.12176	0.226016	0.22475	2.56326
megahit_438188_1308-1754	8.27794	34.0031	0.000178762	0.188734	24.7858	CSA27	megahit_438188_1308-1754	megahit_438188	CDS	Prodigal	447	149	42.95		k_Eukaryota;n_Opisthokonta;n_Metazoa;n_Eumetazoa;p_Cnidaria;c_Anthozoa;n_Hexacorallia;o_Scleractinia;n_Astrocoeniina;f_Acroporidae;g_Acropora								0.765562	43.1262	13.7378	0.764522	0.723198	78.8568	12.559	0.45666	0.813881	64.2167	51.8603	0.660922	0.58385	56.3805	26.1129	1.67927	1.26152	53.5076	41.3536	2.22639	0.594867	56.2189	18.7546	1.49615	0.706291	44.3485	17.7017
megahit_3475624_1-303	10.909	1.29291	0.000222446	0.195626	1.97907	CSA27	megahit_3475624_1-303	megahit_3475624	CDS	Prodigal	303	101	43.89	FTH1	k_Eukaryota;n_Opisthokonta;n_Metazoa;n_Eumetazoa;p_Cnidaria;c_Anthozoa;n_Hexacorallia;o_Scleractinia;n_Astrocoeniina;f_Acroporidae;g_Acropora	K00522*	ferritin heavy chain [EC:1.16.3.2]	Cellular Processes; Cell growth and death; Ferroptosis | Cellular Processes; Cell growth and death; Necroptosis | Organismal Systems; Digestive system; Mineral absorption | Brite Hierarchies; Protein families: signaling and cellular processes; Exosome	COG1528*	Ferritin-like protein	Inorganic ion transport and metabolism		0.511881	0.398499	2.48405	0.562251	0.72589	0.550966	0.75722	0.287961	0.559989	1.82789	3.00026	0.956181	0.955177	2.08945	2.76131	1.38963	0.637791	3.40687	4.52922	2.23101	0.735852	1.26231	2.10723	1.85147	0.469274	0.593752	3.29864
megahit_451149_1339-1557	14.3291	3.92052	0.000202541	0.195626	3.51905	CSA27	megahit_451149_1339-1557	megahit_451149	CDS	Prodigal	219	73	43.84		k_Eukaryota;n_Opisthokonta;n_Metazoa;n_Eumetazoa;p_Cnidaria;c_Anthozoa;n_Hexacorallia;o_Scleractinia;n_Astrocoeniina;f_Acroporidae;g_Acropora								0.771706	0.843203	5.57127	3.34612	0.723973	1.00456	3.10897	6.48703	0.354991	1.41674	6.42345	5.01322	0.201904	1.2732	7.29661	3.52443	0.814388	1.46321	7.10789	9.00461	0.949091	0.743485	2.81764	3.8728	0.744167	1.29728	6.60871
megahit_1328756_3-281	9.7041	1.88567	0.000213175	0.195626	1.44828	CSA27	megahit_1328756_3-281	megahit_1328756	CDS	Prodigal	279	93	43.01		k_Eukaryota;n_Opisthokonta;n_Metazoa;n_Eumetazoa;p_Cnidaria;c_Anthozoa;n_Hexacorallia;o_Scleractinia;n_Astrocoeniina;f_Acroporidae;g_Acropora;s_Acropora millepora								0.00899721	0.255329	3.13788	0.0722195	0.131587	0.562112	0.35605	0.0232263	0.0870231	2.34596	4.76674	0.141738	0.110663	2.20261	3.00807	0.207215	0.835702	2.62759	2.39974	0.296744	0.107792	0.707031	0.940865	0.353415	0.0309711	0.217958	1.93052
megahit_166688_2888-3304	12.8799	2.57166	0.000263374	0.213011	2.07342	CSA27	megahit_166688_2888-3304	megahit_166688	CDS	Prodigal	417	139	44.12	CRY	k_Eukaryota;n_Opisthokonta;n_Metazoa;n_Eumetazoa;p_Cnidaria;c_Anthozoa;n_Hexacorallia;o_Scleractinia;n_Astrocoeniina;f_Acroporidae;g_Acropora;s_Acropora millepora	K02295*	cryptochrome	Organismal Systems; Environmental adaptation; Circadian rhythm | Brite Hierarchies; Protein families: genetic information processing; DNA repair and recombination proteins	COG0415*	Deoxyribodipyrimidine photolyase	DNA replication, recombination and repair	PF03441 [FAD binding domain of DNA photolyase]	0.188923	1.4815	5.06311	3.58186	0.0706516	1.54896	1.9943	8.84778	0.0806288	1.33215	5.05343	2.02414	0.113763	0.748682	6.1178	0.975362	0.279061	0.558556	6.10595	2.64848	0.296262	0.261977	6.34969	2.13994	0.19516	2.7242	9.37668
megahit_2899788_98-508	9.84626	0.166485	0.000265284	0.213011	0.210673	CSA27	megahit_2899788_98-508	megahit_2899788	CDS	Prodigal	411	137	36.74		k_Eukaryota;n_Opisthokonta;n_Metazoa;n_Eumetazoa;p_Cnidaria;c_Anthozoa;n_Hexacorallia;o_Scleractinia;n_Astrocoeniina;f_Acroporidae;g_Acropora				ENOG410YP91*	Transmembrane protein 135	Function unknown		0.591205	0.388165	0.413115	0.354949	0.278994	0.330812	0.0456043	0.21423	0.0816399	0.201748	0.366376	0.121195	0.117076	0.356825	0.384394	0.125456	0.226253	0.208732	0.36439	0.16902	0.300865	0.132303	0.41856	0.336654	0.116395	0.219612	0.0582167
megahit_268894_1-402	7.6939	0.380796	0.000304933	0.230722	0.463119	CSA27	megahit_268894_1-402	megahit_268894	CDS	Prodigal	402	134	39.8	AP1G1	k_Eukaryota;n_Opisthokonta;n_Metazoa;n_Eumetazoa;p_Cnidaria;c_Anthozoa	K12391*	AP-1 complex subunit gamma-1	Cellular Processes; Transport and catabolism; Lysosome | Human Diseases; Infectious diseases: Viral; Human immunodeficiency virus 1 infection | Brite Hierarchies; Protein families: genetic information processing; Membrane trafficking	ENOG410XPKK*	Adaptor-related protein complex	Intracellular trafficking, secretion, and vesicular transport	PF01602 [Adaptin N terminal region]	0.197953	0.170553	0.466534	0.0699639	0.219317	0.0736707	0.157746	0.0399113	0.202913	0.63274	0.535342	0.175037	0.393543	0.959421	0.626033	0.378726	0.142804	0.616213	0.614903	0.168783	0.290536	0.0660549	0.18762	0.299147	0.151054	0.264704	0.246501
megahit_377588_4648-5367	11.4398	6.36775	0.000312327	0.230722	8.78261	CSA27	megahit_377588_4648-5367	megahit_377588	CDS	Prodigal	720	240	41.53		k_Eukaryota;n_Opisthokonta;n_Metazoa;n_Eumetazoa;p_Cnidaria;c_Anthozoa;n_Hexacorallia;o_Scleractinia;n_Astrocoeniina;f_Acroporidae;g_Acropora							PF03370 [Carbohydrate/starch-binding module (family 21)]	2.02385	1.83636	9.96536	3.286	2.79214	2.97669	5.19084	1.53812	3.22888	6.25159	15.9823	5.43869	3.94997	11.1877	17.7441	6.20398	2.15809	6.93465	21.2313	9.75225	5.08531	5.50563	13.2485	10.3746	0.567774	2.42358	6.27731
megahit_1633180_1-1434	9.70121	3.65361	0.000431624	0.27487	6.85382	CSA27	megahit_1633180_1-1434	megahit_1633180	CDS	Prodigal	1434	478	43.44	TXNRD	k_Eukaryota;n_Opisthokonta;n_Metazoa;n_Eumetazoa;p_Cnidaria;c_Anthozoa;n_Hexacorallia;o_Scleractinia;n_Astrocoeniina;f_Acroporidae;g_Acropora	K22182*	thioredoxin reductase (NADPH) [EC:1.8.1.9]	Metabolism; Metabolism of other amino acids; Selenocompound metabolism | Human Diseases; Cancers: Overview; Pathways in cancer | Human Diseases; Cancers: Specific types; Hepatocellular carcinoma	COG1249*	Pyruvate/2-oxoglutarate dehydrogenase complex, dihydrolipoamide dehydrogenase (E3) component, and related enzymes	Energy production and conversion	PF00070 [Pyridine nucleotide-disulphide oxidoreductase];PF00462 [Glutaredoxin];PF07992 [Pyridine nucleotide-disulphide oxidoreductase];PF13738 [Pyridine nucleotide-disulphide oxidoreductase]	3.90791	5.98539	7.63445	3.5996	4.35314	5.48044	3.5232	2.16964	2.89125	7.16392	7.80732	3.00437	3.32566	9.07251	10.5682	6.26077	5.36266	9.28255	10.4622	4.76736	6.31161	4.35661	6.94287	5.74661	2.7547	6.21506	10.2455
megahit_2193298_3-389	10.9688	3.4379	0.000417062	0.27487	7.64347	CSA27	megahit_2193298_3-389	megahit_2193298	CDS	Prodigal	387	129	44.96	ISCU	k_Eukaryota;n_Opisthokonta;n_Metazoa;n_Eumetazoa;p_Cnidaria;c_Anthozoa;n_Hexacorallia;o_Scleractinia;n_Astrocoeniina;f_Acroporidae;g_Acropora	K22068*	iron-sulfur cluster assembly enzyme ISCU, mitochondrial	Brite Hierarchies; Protein families: genetic information processing; Mitochondrial biogenesis	COG0822*	NifU homolog involved in Fe-S cluster formation	Energy production and conversion	PF01592 [NifU-like N terminal domain]	3.9714	7.07825	9.92262	7.10317	3.72004	8.01556	2.98156	6.15357	3.71968	7.95036	12.2478	6.71548	5.2514	10.1796	11.3189	6.84986	3.0773	7.46086	9.87388	4.34847	2.6951	4.50257	4.70747	2.26177	2.81001	4.53358	8.3537
megahit_367585_1288-1755	14.5878	1.55466	0.000431286	0.27487	2.50356	CSA27	megahit_367585_1288-1755	megahit_367585	CDS	Prodigal	468	156	45.51	CRY	k_Eukaryota;n_Opisthokonta;n_Metazoa;n_Eumetazoa;p_Cnidaria;c_Anthozoa;n_Hexacorallia;o_Scleractinia;n_Astrocoeniina;f_Acroporidae;g_Acropora;s_Acropora millepora	K02295*	cryptochrome	Organismal Systems; Environmental adaptation; Circadian rhythm | Brite Hierarchies; Protein families: genetic information processing; DNA repair and recombination proteins	COG0415*	Deoxyribodipyrimidine photolyase	DNA replication, recombination and repair		0.737065	1.23382	4.10454	2.38917	1.20301	1.54796	2.62827	1.25688	0.840454	1.50012	3.32572	2.48324	0.775798	1.04035	3.37452	3.68369	1.90124	2.19386	4.18648	3.41394	0.867903	0.761537	2.12572	1.82405	1.72203	1.46498	4.03869
megahit_1298002_58-210	8.3556	2.50783	0.000399983	0.27487	1.76151	CSA27	megahit_1298002_58-210	megahit_1298002	CDS	Prodigal	153	51	33.99		k_Eukaryota;n_Opisthokonta;n_Metazoa;n_Eumetazoa;p_Cnidaria;c_Anthozoa;n_Hexacorallia;o_Scleractinia;n_Astrocoeniina;f_Acroporidae;g_Acropora								0.0328134	0.447786	0.842139	0.0837043	0.0383508	0.444663	0.144321	0	0.0392491	3.71809	4.05327	0.0588645	0	4.4595	1.24165	0.0139571	0	4.18004	3.70458	0.0589146	0	1.57544	0.155467	0.0419529	0.0673394	1.7781	0.448952
megahit_147737_3-203	10.1511	0.381444	0.000532975	0.317515	0.383535	CSA27	megahit_147737_3-203	megahit_147737	CDS	Prodigal	201	67	40.8	TXNRD	k_Eukaryota;n_Opisthokonta;n_Metazoa;n_Eumetazoa;p_Cnidaria;c_Anthozoa;n_Hexacorallia;o_Scleractinia;n_Astrocoeniina;f_Acroporidae;g_Acropora;s_Acropora millepora	K22182*	thioredoxin reductase (NADPH) [EC:1.8.1.9]	Metabolism; Metabolism of other amino acids; Selenocompound metabolism | Human Diseases; Cancers: Overview; Pathways in cancer | Human Diseases; Cancers: Specific types; Hepatocellular carcinoma	COG1249*	Pyruvate/2-oxoglutarate dehydrogenase complex, dihydrolipoamide dehydrogenase (E3) component, and related enzymes	Energy production and conversion		0.064164	0.127098	0.552995	0.122366	0.267912	0.137577	0.0394175	0	0.134207	0.415331	0.724051	0.220885	0.268917	0.558974	1.1721	0.283808	0.17724	0.499335	0.792733	0.157499	0.310625	0.303595	0.675817	0.379341	0.0319459	0.131965	0.741608
megahit_1552301_875-1810	7.70202	1.57409	0.000525252	0.317515	2.20787	CSA27	megahit_1552301_875-1810	megahit_1552301	CDS	Prodigal	936	312	42.2	PRODH	k_Eukaryota;n_Opisthokonta;n_Metazoa;n_Eumetazoa;p_Cnidaria;c_Anthozoa;n_Hexacorallia;o_Scleractinia;n_Astrocoeniina;f_Acroporidae;g_Acropora	K00318*	proline dehydrogenase [EC:1.5.-.-]	Metabolism; Amino acid metabolism; Arginine and proline metabolism	COG0506*	Proline dehydrogenase	Amino acid transport and metabolism	PF01619 [Proline dehydrogenase]	0.448062	2.00774	1.31392	0.410255	1.1298	2.28347	0.976676	0.316464	0.936313	4.34919	2.6444	0.828372	0.80368	4.17346	2.33429	1.26038	1.2828	3.51581	2.93452	1.20629	0.681079	1.48561	0.976796	0.311732	0.41993	1.56874	1.88651
megahit_471415_1809-3341	8.0789	1.7503	0.00058589	0.338132	1.48034	CSA27	megahit_471415_1809-3341	megahit_471415	CDS	Prodigal	1533	511	42.53	phrB	k_Eukaryota;n_Opisthokonta;n_Metazoa;n_Eumetazoa;p_Cnidaria;c_Anthozoa;n_Hexacorallia;o_Scleractinia;n_Astrocoeniina;f_Acroporidae;g_Acropora	K01669*	deoxyribodipyrimidine photo-lyase [EC:4.1.99.3]	Brite Hierarchies; Protein families: genetic information processing; DNA repair and recombination proteins	COG0415*	Deoxyribodipyrimidine photolyase	DNA replication, recombination and repair	PF00875 [DNA photolyase]	0.330379	2.36778	1.2917	0.160023	0.181565	2.20391	1.07122	0.1024	0.561578	3.13083	2.04347	0.233173	0.702844	4.2457	2.90619	0.21455	0.141621	1.55362	1.4106	0.106711	0.153651	1.1851	0.258946	0.0899498	0.143982	1.21046	1.04668
megahit_2221158_3-989	7.74645	1.2451	0.000681206	0.381228	1.80465	CSA27	megahit_2221158_3-989	megahit_2221158	CDS	Prodigal	987	329	41.24	AKR7	k_Eukaryota;n_Opisthokonta;n_Metazoa;n_Eumetazoa;p_Cnidaria;c_Anthozoa;n_Hexacorallia;o_Scleractinia;n_Astrocoeniina;f_Acroporidae;g_Acropora;s_Acropora millepora	K15303*	aflatoxin B1 aldehyde reductase	Metabolism; Xenobiotics biodegradation and metabolism; Metabolism of xenobiotics by cytochrome P450	COG0667*	Predicted oxidoreductases (related to aryl-alcohol dehydrogenases)	Energy production and conversion	PF00248 [Aldo/keto reductase family]	1.60781	3.70675	1.23453	1.58084	2.20039	3.99035	1.91321	1.25389	1.02235	4.1669	1.91027	1.01214	0.990421	3.06386	2.99657	1.11968	1.07483	2.85544	2.08161	1.62425	1.19684	2.82592	1.36006	0.625728	1.7241	4.69377	1.84109
megahit_2778350_2500-3408	7.91269	0.659943	0.000851115	0.392593	0.786632	CSA27	megahit_2778350_2500-3408	megahit_2778350	CDS	Prodigal	909	303	42.46	PRODH	k_Eukaryota;n_Opisthokonta;n_Metazoa;n_Eumetazoa;p_Cnidaria;c_Anthozoa;n_Hexacorallia;o_Scleractinia;n_Astrocoeniina;f_Acroporidae;g_Acropora	K00318*	proline dehydrogenase [EC:1.5.-.-]	Metabolism; Amino acid metabolism; Arginine and proline metabolism	COG0506*	Proline dehydrogenase	Amino acid transport and metabolism		0.165797	0.897869	0.670412	0.3558	0.407443	0.927026	0.388179	0.134896	0.287742	1.24959	0.908248	0.136643	0.3902	1.76297	1.30719	0.572097	0.459352	1.74726	0.908329	0.235602	0.25716	0.244082	0.594962	0.429558	0.065341	0.321518	0.758626
megahit_242576_1-300	10.823	0.816188	0.000779306	0.392593	1.43842	CSA27	megahit_242576_1-300	megahit_242576	CDS	Prodigal	300	100	42.33	PDIA3, GRP58	k_Eukaryota;n_Opisthokonta;n_Metazoa;n_Eumetazoa;p_Cnidaria;c_Anthozoa;n_Hexacorallia;o_Scleractinia;n_Astrocoeniina;f_Acroporidae;g_Acropora	K08056*	protein disulfide-isomerase A3 [EC:5.3.4.1]	Genetic Information Processing; Folding, sorting and degradation; Protein processing in endoplasmic reticulum | Organismal Systems; Immune system; Antigen processing and presentation | Human Diseases; Infectious diseases: Viral; Human immunodeficiency virus 1 infection | Human Diseases; Infectious diseases: Viral; Human cytomegalovirus infection | Human Diseases; Infectious diseases: Viral; Epste…	COG0526*	Thiol-disulfide isomerase and thioredoxins	Energy production and conversion|Posttranslational modification, protein turnover, chaperones	PF00085 [Thioredoxin]	1.87309	0.547464	1.81424	0.235756	2.77534	0.305679	0.300688	0.0532201	0.823213	1.53566	2.16889	1.4845	0.93737	1.88188	2.2824	1.08468	0.640714	1.89149	2.8122	1.73046	2.92864	3.63442	0.776153	0.865662	2.1663	0.955169	2.22796
megahit_1271932_823-1632	11.2871	4.28413	0.000871873	0.392593	2.96969	CSA27	megahit_1271932_823-1632	megahit_1271932	CDS	Prodigal	810	270	44.32	HLF	k_Eukaryota;n_Opisthokonta;n_Metazoa;n_Eumetazoa;p_Cnidaria;c_Anthozoa;n_Hexacorallia;o_Scleractinia;n_Astrocoeniina;f_Acroporidae;g_Acropora	K09057	hepatic leukemia factor	Organismal Systems; Environmental adaptation; Circadian rhythm - fly | Brite Hierarchies; Protein families: genetic information processing; Transcription factors	ENOG410YJ8G*	CCAAT enhancer binding protein (C EBP)	Transcription	PF07716 [Basic region leucine zipper]	0.0963554	3.00199	8.39245	0.338994	0.079398	2.09525	4.11633	0.303416	0.0633631	3.09418	7.59268	0.614602	0.0813713	2.31873	11.0651	0.650621	0.120039	2.35638	6.776	1.43419	0.0409897	0.735682	8.18313	1.479	0.152343	4.38922	15.4881
megahit_161873_656-856	11.1357	11.5621	0.000978957	0.392593	7.50348	CSA27	megahit_161873_656-856	megahit_161873	CDS	Prodigal	201	67	41.79	HLF	k_Eukaryota;n_Opisthokonta;n_Metazoa;n_Eumetazoa;p_Cnidaria;c_Anthozoa;n_Hexacorallia;o_Scleractinia;n_Astrocoeniina;f_Acroporidae;g_Acropora	K09057*	hepatic leukemia factor	Organismal Systems; Environmental adaptation; Circadian rhythm - fly | Brite Hierarchies; Protein families: genetic information processing; Transcription factors	ENOG410YJ8G*	CCAAT enhancer binding protein (C EBP)	Transcription	PF07716 [Basic region leucine zipper]	0.0127019	0.12599	14.1651	0.323407	0.116462	3.08592	12.3221	0.0359885	0.0913135	4.95604	20.472	0.904106	0.247012	7.29908	27.9767	1.68001	0.0111731	5.76397	18.2971	0.614552	0.129835	1.89217	11.8944	1.18318	0.11434	0.235314	17.4541
megahit_2455671_2-271	10.9491	12.9345	0.00104913	0.392593	21.004	CSA27	megahit_2455671_2-271	megahit_2455671	CDS	Prodigal	270	90	47.04	FTH1	k_Eukaryota;n_Opisthokonta;n_Metazoa;n_Eumetazoa;p_Cnidaria;c_Anthozoa;n_Hexacorallia;o_Scleractinia;n_Astrocoeniina;f_Acroporidae;g_Acropora	K00522*	ferritin heavy chain [EC:1.16.3.2]	Cellular Processes; Cell growth and death; Ferroptosis | Cellular Processes; Cell growth and death; Necroptosis | Organismal Systems; Digestive system; Mineral absorption | Brite Hierarchies; Protein families: signaling and cellular processes; Exosome	COG1528*	Ferritin-like protein	Inorganic ion transport and metabolism	PF00210 [Ferritin-like domain]	17.2538	6.88268	27.7774	20.1715	9.84479	19.5417	17.6263	9.29651	7.0163	22.4207	30.4481	12.6083	7.0703	18.6527	24.5524	22.6911	8.18684	31.9809	47.0737	24.7908	15.6095	18.6649	28.6973	27.117	10.7451	9.36364	43.4115
megahit_3290287_231-878	6.50604	2.18219	0.00102254	0.392593	2.29506	CSA27	megahit_3290287_231-878	megahit_3290287	CDS	Prodigal	648	216	43.06	DHRS12	k_Eukaryota;n_Opisthokonta;n_Metazoa;n_Eumetazoa;p_Cnidaria;c_Anthozoa;n_Hexacorallia;o_Scleractinia;n_Astrocoeniina;f_Acroporidae;g_Acropora	K11168*	dehydrogenase/reductase SDR family member 12 [EC:1.1.-.-]	Not Included in Pathway or Brite; Unclassified: metabolism; Enzymes with EC numbers	COG1028*	Dehydrogenases with different specificities (related to short-chain alcohol dehydrogenases)	General function prediction only|Secondary metabolites biosynthesis, transport and catabolism|Lipid metabolism	PF00106 [short chain dehydrogenase];PF13561 [Enoyl-(Acyl carrier protein) reductase]	0.936671	2.93691	0.877207	0.386788	1.80396	2.76643	0.871646	0.0894117	0.917563	4.67339	1.34551	0.600161	1.34679	6.08395	2.32406	0.982772	1.13017	3.59618	1.92466	0.978583	1.55094	1.97341	1.15416	0.701258	1.72342	4.04979	2.48693
megahit_2448076_3-812	12.6898	19.5334	0.000772657	0.392593	13.0241	CSA27	megahit_2448076_3-812	megahit_2448076	CDS	Prodigal	810	270	43.33	CRY	k_Eukaryota;n_Opisthokonta;n_Metazoa;n_Eumetazoa;p_Cnidaria;c_Anthozoa;n_Hexacorallia;o_Scleractinia;n_Astrocoeniina;f_Acroporidae;g_Acropora;s_Acropora millepora	K02295*	cryptochrome	Organismal Systems; Environmental adaptation; Circadian rhythm | Brite Hierarchies; Protein families: genetic information processing; DNA repair and recombination proteins	COG0415*	Deoxyribodipyrimidine photolyase	DNA replication, recombination and repair	PF03441 [FAD binding domain of DNA photolyase]	0.545282	1.42216	31.5179	9.55048	0.401564	1.36438	32.1091	9.61589	0.306697	3.37063	36.9155	9.64991	0.833808	2.00422	47.0339	11.8305	0.569821	2.56505	38.7536	8.23924	0.492919	0.227794	22.0539	6.79375	0.198012	0.942612	36.6183
megahit_534811_240-929	12.8446	21.1089	0.000789287	0.392593	14.2554	CSA27	megahit_534811_240-929	megahit_534811	CDS	Prodigal	690	230	44.2	CRY	k_Eukaryota;n_Opisthokonta;n_Metazoa;n_Eumetazoa;p_Cnidaria;c_Anthozoa;n_Hexacorallia;o_Scleractinia;n_Astrocoeniina;f_Acroporidae;g_Acropora;s_Acropora millepora	K02295*	cryptochrome	Organismal Systems; Environmental adaptation; Circadian rhythm | Brite Hierarchies; Protein families: genetic information processing; DNA repair and recombination proteins	COG0415*	Deoxyribodipyrimidine photolyase	DNA replication, recombination and repair	PF03441 [FAD binding domain of DNA photolyase]	0.22238	1.35798	27.1625	6.13296	0.390951	1.54561	22.0509	6.1606	0.483565	4.47125	41.8465	11.7244	0.397069	1.71393	41.1346	10.5836	0.793893	2.76116	37.0497	14.4685	0.31516	0.674841	16.8088	4.48063	0.360149	0.911799	51.4527
megahit_374291_1-492	12.9467	0.383337	0.00105674	0.392593	0.263867	CSA27	megahit_374291_1-492	megahit_374291	CDS	Prodigal	492	164	41.26	CRY	k_Eukaryota;n_Opisthokonta;n_Metazoa;n_Eumetazoa;p_Cnidaria;c_Anthozoa;n_Hexacorallia;o_Scleractinia;n_Astrocoeniina;f_Acroporidae;g_Acropora;s_Acropora millepora	K02295*	cryptochrome	Organismal Systems; Environmental adaptation; Circadian rhythm | Brite Hierarchies; Protein families: genetic information processing; DNA repair and recombination proteins	COG0415*	Deoxyribodipyrimidine photolyase	DNA replication, recombination and repair	PF03441 [FAD binding domain of DNA photolyase]	0.0154877	0.0317371	0.551711	0.218995	0.035862	0.0160612	1.23709	0.2116	0.0183271	0.0378449	0.817316	0.22364	0.0284999	0.0576791	1.04337	0.292476	0.030644	0.0400014	0.679053	0.21772	0.0485623	0.0106167	2.40613	0.733577	0	0.0363438	0.748559
megahit_1582191_1575-2111	9.88223	21.2402	0.000763522	0.392593	17.4373	CSA27	megahit_1582191_1575-2111	megahit_1582191	CDS	Prodigal	537	179	42.09		k_Eukaryota;n_Opisthokonta;n_Metazoa;n_Eumetazoa;p_Cnidaria;c_Anthozoa;n_Hexacorallia;o_Scleractinia;n_Astrocoeniina;f_Acroporidae;g_Acropora;s_Acropora millepora							PF03370 [Carbohydrate/starch-binding module (family 21)]	3.41216	18.9502	36.7378	4.14791	1.32115	33.1722	11.7192	1.79834	1.69559	33.2835	49.628	2.59586	1.23201	29.3332	33.7473	4.31831	3.5027	20.574	30.6804	3.98552	2.06048	13.3767	25.5824	6.83387	1.45744	22.3158	28.5993
megahit_642933_1-297	9.98157	0.401004	0.000825002	0.392593	0.49279	CSA27	megahit_642933_1-297	megahit_642933	CDS	Prodigal	297	99	41.08		k_Eukaryota;n_Opisthokonta;n_Metazoa;n_Eumetazoa;p_Cnidaria;c_Anthozoa;n_Hexacorallia;o_Scleractinia;n_Astrocoeniina;f_Acroporidae;g_Acropora;s_Acropora millepora								0	0.0356898	0.387197	0.12839	0.256048	0.0299518	0.0936974	0.02661	0.280349	0.357937	0.78277	0.446846	0.424179	0.884762	0.958508	0.478984	0.172784	0.780413	1.06682	0.193589	0.22849	0.226593	0.40524	0.149843	0	0.0402657	0.424427
megahit_1478772_1-165	12.4961	0.64143	0.000920388	0.392593	0.408592	CSA27	megahit_1478772_1-165	megahit_1478772	CDS	Prodigal	165	55	44.85		k_Eukaryota;n_Opisthokonta;n_Metazoa;n_Eumetazoa;p_Cnidaria;c_Anthozoa;n_Hexacorallia;o_Scleractinia;n_Astrocoeniina;f_Acroporidae;g_Acropora;s_Acropora millepora								0.0153482	0.0315888	0.76066	0.280155	0.0322979	0.0160612	0.484245	0.334624	0	0.218798	1.2935	0.330496	0	0.0386572	1.78337	0.221286	0.0123708	0.0781328	1.30574	0.156158	0	0	0.625173	0.239645	0.043475	0.035034	0.808673
megahit_566097_289-651	8.98978	0.538326	0.000962237	0.392593	0.726507	CSA27	megahit_566097_289-651	megahit_566097	CDS	Prodigal	363	121	46.01		k_Eukaryota;n_Opisthokonta;n_Metazoa;n_Eumetazoa;p_Cnidaria;c_Anthozoa;n_Hexacorallia;o_Scleractinia;n_Astrocoeniina;f_Acroporidae;g_Acropora				COG2802*	Uncharacterized protein, similar to the N-terminal domain of Lon protease	General function prediction only		1.05898	1.224	1.51945	0.808267	0.348983	2.11567	0.228552	1.46064	0.374427	0.710399	1.25432	0.453394	0.463464	1.24584	1.0527	0.276094	0.261348	0.9584	0.909413	0.212622	0.546844	1.29236	0.538891	0.358161	0.675081	1.17751	0.436615
megahit_1390515_3-167	10.284	3.21516	0.000997337	0.392593	2.25272	CSA27	megahit_1390515_3-167	megahit_1390515	CDS	Prodigal	165	55	41.21		k_Eukaryota;n_Opisthokonta;n_Metazoa;n_Eumetazoa;p_Cnidaria;c_Anthozoa;n_Hexacorallia;o_Scleractinia;n_Astrocoeniina;f_Pocilloporidae								0.0616573	3.30877	3.88964	0.0272343	0.029065	3.24631	3.58577	0	0	2.79718	8.16873	0.0544219	0.0468328	3.57285	7.95097	0.234898	0	1.80349	3.32525	0.427842	0	1.17813	1.88846	0.282036	0	2.13026	4.5386
megahit_1940792_2-154	7.58419	0.850014	0.00102134	0.392593	0.65627	CSA27	megahit_1940792_2-154	megahit_1940792	CDS	Prodigal	153	51	32.68		k_Eukaryota;n_Opisthokonta;n_Metazoa;n_Eumetazoa;p_Cnidaria;c_Anthozoa;n_Hexacorallia;o_Scleractinia;n_Astrocoeniina;f_Acroporidae;g_Acropora								0.083178	0.186781	0.292925	0.0291796	0.195074	2.78691	0.300349	0	0.282072	1.51048	1.38304	0.0723458	0.28761	1.6026	0.481237	0.269533	0.145401	1.53897	0.505134	0.0256701	0.316696	1.59945	0.0172656	0	0.391243	1.41517	0.505987
megahit_1243675_2-166	12.962	1.92955	0.00105917	0.392593	1.31781	CSA27	megahit_1243675_2-166	megahit_1243675	CDS	Prodigal	165	55	44.85		k_Eukaryota;n_Opisthokonta;n_Metazoa;n_Eumetazoa;p_Cnidaria;c_Anthozoa;n_Hexacorallia;o_Scleractinia;n_Astrocoeniina;f_Acroporidae;g_Acropora;s_Acropora millepora								0.0923883	0.537751	2.726	0.959273	0.121995	0.230104	1.4076	2.88221	0.0366531	0.451518	4.14709	1.89633	0.0200782	0.137999	5.3924	0.572755	0.126979	0.161121	3.38414	2.00512	0.0931113	0.147901	2.63238	0.872305	0.0869499	0.754	6.54491
megahit_729574_48-266	12.4148	0.397564	0.0010629	0.392593	0.471048	CSA27	megahit_729574_48-266	megahit_729574	CDS	Prodigal	219	73	42.92		k_Eukaryota;n_Opisthokonta;n_Metazoa;n_Eumetazoa;p_Cnidaria;c_Anthozoa;n_Hexacorallia;o_Scleractinia;n_Astrocoeniina;f_Acroporidae;g_Acropora								0.277765	0.342924	0.160419	0.219169	0.479005	0.460329	0.0180933	0.424522	0.26664	0.1574	0.832037	0.336187	0.100552	0.545936	0.821887	0.816175	0.237963	0.807302	0.751122	0.349552	0.0658468	0.05764	0.0686222	0.243931	0.0231459	0.0411474	0.363738
megahit_770774_655-2238	7.72936	0.20657	0.00108486	0.392847	0.463402	CSA27	megahit_770774_655-2238	megahit_770774	CDS	Prodigal	1584	528	43.56	RNF25, AO7	k_Eukaryota;n_Opisthokonta;n_Metazoa;n_Eumetazoa;p_Cnidaria;c_Anthozoa;n_Hexacorallia;o_Scleractinia;n_Astrocoeniina;f_Acroporidae;g_Acropora	K10640*	E3 ubiquitin-protein ligase RNF25 [EC:2.3.2.27]	Brite Hierarchies; Protein families: genetic information processing; Ubiquitin system	ENOG4111H5K*	RING finger protein 25	Function unknown	PF05773 [RWD domain]	0.499139	0.44507	0.432519	0.417806	0.39227	0.444979	0.160127	0.516303	0.264463	0.506849	0.444297	0.300585	0.400149	0.742754	0.53164	0.410217	0.402138	0.650602	0.62244	0.329269	0.523252	0.440481	0.649717	0.559614	0.449146	0.50363	0.471055
megahit_2047993_2-214	9.36721	0.998774	0.00115808	0.406893	1.10999	CSA27	megahit_2047993_2-214	megahit_2047993	CDS	Prodigal	213	71	42.25	FTH1	k_Eukaryota;n_Opisthokonta;n_Metazoa;n_Eumetazoa;p_Cnidaria;c_Anthozoa;n_Hexacorallia;o_Scleractinia;n_Astrocoeniina;f_Acroporidae;g_Acropora	K00522	ferritin heavy chain [EC:1.16.3.2]	Cellular Processes; Cell growth and death; Ferroptosis | Cellular Processes; Cell growth and death; Necroptosis | Organismal Systems; Digestive system; Mineral absorption | Brite Hierarchies; Protein families: signaling and cellular processes; Exosome	COG1528*	Ferritin-like protein	Inorganic ion transport and metabolism		0	0	1.28228	0.0236475	0.398172	0.0278963	0	0.0375404	0.516418	1.0625	1.91631	0.502884	0.925326	1.36029	1.95226	0.503167	0.29787	1.85516	2.39714	0.835501	0.31862	0.624278	0.0617374	0.116168	0.0364851	0.0393837	0.52208
megahit_322600_6017-6520	9.78288	2.18715	0.00120253	0.406893	6.71119	CSA27	megahit_322600_6017-6520	megahit_322600	CDS	Prodigal	504	168	44.44		k_Eukaryota;n_Opisthokonta;n_Metazoa;n_Eumetazoa;p_Cnidaria;c_Anthozoa;n_Hexacorallia;o_Scleractinia;n_Astrocoeniina;f_Acroporidae;g_Acropora;s_Acropora millepora							PF15798 [Proline-rich AKT1 substrate 1]	5.16725	6.8232	8.42696	5.98484	5.76287	5.68443	2.77305	4.67656	4.23028	7.12205	8.33203	5.6103	4.35074	8.20982	8.48558	5.77449	4.11707	8.22027	7.48031	6.28668	7.89947	4.83183	7.45995	9.48942	5.31065	8.50857	16.6672
megahit_548453_1-177	10.8841	0.791034	0.00120426	0.406893	0.498002	CSA27	megahit_548453_1-177	megahit_548453	CDS	Prodigal	177	59	45.76		k_Eukaryota;n_Opisthokonta;n_Metazoa;n_Eumetazoa;p_Cnidaria;c_Anthozoa;n_Hexacorallia;o_Scleractinia;n_Astrocoeniina;f_Acroporidae;g_Acropora								0	0.0316902	1.06963	0.025289	0	0.516733	0.943113	0	0	0.237973	1.47086	0.0312605	0	0.560152	1.67048	0.0944063	0	0.602382	1.22319	0.0140499	0	0.0666446	0.677623	0.0140968	0.0143036	0.0170468	0.902347
megahit_523636_2-259	10.1726	1.96681	0.00121178	0.406893	2.29745	CSA27	megahit_523636_2-259	megahit_523636	CDS	Prodigal	258	86	49.22		k_Eukaryota;n_Opisthokonta;n_Metazoa;n_Eumetazoa;p_Cnidaria;c_Anthozoa;n_Hexacorallia;o_Scleractinia;n_Astrocoeniina;f_Acroporidae;g_Acropora;s_Acropora millepora								0.197664	0.229491	2.1504	0.601299	2.50534	0.367057	0.132007	0	0.907233	2.41231	5.35203	1.31399	1.29564	2.59291	5.04869	2.85256	1.67201	3.34627	4.30671	0.542126	3.03745	0.917467	0.18148	0.076749	0.395301	0.278627	1.60024
megahit_511630_1079-1495	9.76205	0.77076	0.00135881	0.409829	2.02236	CSA27	megahit_511630_1079-1495	megahit_511630	CDS	Prodigal	417	139	42.93	SGPL1, DPL1	k_Eukaryota;n_Opisthokonta;n_Metazoa;n_Eumetazoa;p_Cnidaria;c_Anthozoa;n_Hexacorallia;o_Scleractinia;n_Astrocoeniina;f_Acroporidae;g_Acropora	K01634*	sphinganine-1-phosphate aldolase [EC:4.1.2.27]	Metabolism; Lipid metabolism; Sphingolipid metabolism | Environmental Information Processing; Signal transduction; Sphingolipid signaling pathway	COG0076*	Glutamate decarboxylase and related PLP-dependent proteins	Amino acid transport and metabolism		0.993171	0.956623	1.85432	1.04805	2.09703	1.02818	0.962382	0.780923	1.19752	2.24714	2.10504	1.58045	1.15648	2.80855	2.41533	1.97272	1.71054	2.44734	3.1914	1.48748	2.26105	1.30376	2.04762	2.87786	0.916262	1.37799	2.17101
megahit_3283035_2-229	11.0614	1.63855	0.00126779	0.409829	2.42207	CSA27	megahit_3283035_2-229	megahit_3283035	CDS	Prodigal	228	76	43.86	FTH1	k_Eukaryota;n_Opisthokonta;n_Metazoa;n_Eumetazoa;p_Cnidaria;c_Anthozoa;n_Hexacorallia;o_Scleractinia;n_Astrocoeniina;f_Acroporidae;g_Acropora	K00522	ferritin heavy chain [EC:1.16.3.2]	Cellular Processes; Cell growth and death; Ferroptosis | Cellular Processes; Cell growth and death; Necroptosis | Organismal Systems; Digestive system; Mineral absorption | Brite Hierarchies; Protein families: signaling and cellular processes; Exosome	COG1528	Ferritin-like protein	Inorganic ion transport and metabolism		2.30894	0.354976	2.99492	0.8746	1.63755	1.62479	2.04678	0.342497	0.852873	1.60681	4.07456	1.32653	1.23566	2.56225	3.6964	2.43027	1.18068	3.64915	5.01013	2.72646	1.64532	2.79015	2.51758	1.96944	0.592182	0.23745	4.30319
megahit_2075046_2-415	10.5032	7.81359	0.00133931	0.409829	14.1022	CSA27	megahit_2075046_2-415	megahit_2075046	CDS	Prodigal	414	138	45.41	FTH1	k_Eukaryota;n_Opisthokonta;n_Metazoa;n_Eumetazoa;p_Cnidaria;c_Anthozoa;n_Hexacorallia;o_Scleractinia;n_Astrocoeniina;f_Acroporidae;g_Acropora;s_Acropora millepora	K00522*	ferritin heavy chain [EC:1.16.3.2]	Cellular Processes; Cell growth and death; Ferroptosis | Cellular Processes; Cell growth and death; Necroptosis | Organismal Systems; Digestive system; Mineral absorption | Brite Hierarchies; Protein families: signaling and cellular processes; Exosome	COG1528	Ferritin-like protein	Inorganic ion transport and metabolism	PF00210 [Ferritin-like domain]	0.540673	1.03293	14.9985	5.56174	5.02765	7.36187	11.5989	0.279343	7.61161	11.8087	20.2841	8.57907	7.7618	14.2444	20.2943	13.6282	5.48881	14.934	25.7058	8.07137	3.70229	6.02052	7.50025	6.43354	2.67594	2.14705	18.4655
megahit_754241_2-397	9.69881	7.65388	0.00133559	0.409829	43.0067	CSA27	megahit_754241_2-397	megahit_754241	CDS	Prodigal	396	132	46.72	ATPeV0C, ATP6L	k_Eukaryota;n_Opisthokonta;n_Metazoa;n_Eumetazoa;p_Cnidaria	K02155*	V-type H+-transporting ATPase 16kDa proteolipid subunit	Metabolism; Energy metabolism; Oxidative phosphorylation | Cellular Processes; Transport and catabolism; Phagosome | Cellular Processes; Transport and catabolism; Lysosome | Organismal Systems; Excretory system; Collecting duct acid secretion | Organismal Systems; Nervous system; Synaptic vesicle cycle | Human Diseases; Immune diseases; Rheumatoid arthritis | Human Diseases; Infectious diseases: …	COG0636*	F0F1-type ATP synthase, subunit c/Archaeal/vacuolar-type H+-ATPase, subunit K	Energy production and conversion	PF00137 [ATP synthase subunit C]	34.0364	36.0194	37.8714	37.4638	35.0311	32.2091	20.9547	19.1827	32.5808	41.8	52.1607	40.9542	34.1311	52.4073	46.3621	37.4171	34.3981	43.2393	52.0714	34.6006	29.7854	33.9932	27.4731	24.8936	32.5961	34.6387	48.5837
megahit_1459962_67-333	6.30085	1.0901	0.00127657	0.409829	0.760825	CSA27	megahit_1459962_67-333	megahit_1459962	CDS	Prodigal	267	89	39.33		k_Eukaryota;n_Opisthokonta;n_Metazoa;n_Eumetazoa;p_Cnidaria;c_Anthozoa;n_Hexacorallia;o_Scleractinia;n_Astrocoeniina;f_Acroporidae;g_Acropora								0	0.540409	0.30444	0	0.344623	0.421381	0.0594494	0	0.30217	2.00194	0.499279	0.0833617	0.205487	2.34078	0.334707	0.113047	0.301719	2.1292	0.736775	0.0602143	0.0781933	0.548288	0	0	0.0672827	0.437338	0.450836
megahit_849255_2124-3560	11.556	1.57595	0.00132364	0.409829	1.24119	CSA27	megahit_849255_2124-3560	megahit_849255	CDS	Prodigal	1437	479	43.49		k_Eukaryota;n_Opisthokonta;n_Metazoa;n_Eumetazoa;p_Cnidaria;c_Anthozoa;n_Hexacorallia;o_Scleractinia;n_Astrocoeniina;f_Acroporidae;g_Acropora							PF02190 [ATP-dependent protease La (LON) substrate-binding domain ]	0.0890838	0.417653	1.76547	0.199207	0.210091	0.849371	2.46668	0.127224	0.195277	0.627215	3.15523	0.306456	0.231626	1.11862	3.70473	0.333989	0.213642	0.921553	2.87101	0.896656	0.140048	0.69926	2.08808	0.560843	0.236319	1.18051	3.54502
megahit_310452_2725-3426	8.76218	0.865345	0.00138613	0.409829	1.70585	CSA27	megahit_310452_2725-3426	megahit_310452	CDS	Prodigal	702	234	43.45		k_Eukaryota;n_Opisthokonta;n_Metazoa;n_Eumetazoa;p_Cnidaria;c_Anthozoa;n_Hexacorallia;o_Scleractinia;n_Astrocoeniina;f_Acroporidae;g_Acropora;s_Acropora millepora								0.372574	0.377134	1.07367	0.24296	1.36895	0.538057	0.696822	0.0455043	1.27235	1.52889	2.47946	0.952917	0.932977	2.75213	1.93714	1.24622	1.47798	2.29302	2.32944	0.730414	0.782359	0.988269	0.939903	0.678065	0.21448	0.520465	1.34166
megahit_2870725_974-1627	10.115	0.161042	0.00139805	0.409829	0.513827	CSA27	megahit_2870725_974-1627	megahit_2870725	CDS	Prodigal	654	218	43.12		k_Eukaryota;n_Opisthokonta;n_Metazoa;n_Eumetazoa;p_Cnidaria;c_Anthozoa;n_Hexacorallia;o_Scleractinia;n_Astrocoeniina;f_Acroporidae;g_Acropora;s_Acropora millepora								0.291267	0.244463	0.391591	0.424912	0.789794	0.365218	0.15099	0.140689	0.30318	0.398763	0.684282	0.335204	0.337483	0.70235	0.607993	0.602137	0.416179	0.601044	0.677178	0.392516	0.385698	0.205387	0.492511	0.327774	0.17487	0.373563	0.452488
megahit_264223_3-209	9.96976	5.82129	0.00147957	0.426949	8.65672	CSA27	megahit_264223_3-209	megahit_264223	CDS	Prodigal	207	69	44.44	FTH1	k_Eukaryota;n_Opisthokonta;n_Metazoa;n_Eumetazoa;p_Cnidaria;c_Anthozoa;n_Hexacorallia;o_Scleractinia;n_Astrocoeniina;f_Acroporidae;g_Acropora;s_Acropora digitifera	K00522	ferritin heavy chain [EC:1.16.3.2]	Cellular Processes; Cell growth and death; Ferroptosis | Cellular Processes; Cell growth and death; Necroptosis | Organismal Systems; Digestive system; Mineral absorption | Brite Hierarchies; Protein families: signaling and cellular processes; Exosome	COG1528	Ferritin-like protein	Inorganic ion transport and metabolism		0.822886	0.119092	10.4876	1.11793	3.18906	2.06573	2.49052	0.223013	4.31371	7.35066	12.989	5.58925	4.90101	9.97729	12.2056	4.18272	3.63539	13.3658	18.5842	8.61646	2.19412	5.21018	4.34445	3.5445	0.116849	0.0663157	6.43328
megahit_52041_3-230	10.5994	20.2415	0.00163554	0.464694	24.0377	CSA27	megahit_52041_3-230	megahit_52041	CDS	Prodigal	228	76	45.61	FTH1	k_Eukaryota;n_Opisthokonta;n_Metazoa;n_Eumetazoa;p_Cnidaria;c_Anthozoa;n_Hexacorallia;o_Scleractinia;n_Astrocoeniina;f_Acroporidae;g_Acropora	K00522*	ferritin heavy chain [EC:1.16.3.2]	Cellular Processes; Cell growth and death; Ferroptosis | Cellular Processes; Cell growth and death; Necroptosis | Organismal Systems; Digestive system; Mineral absorption | Brite Hierarchies; Protein families: signaling and cellular processes; Exosome	COG1528	Ferritin-like protein	Inorganic ion transport and metabolism	PF00210 [Ferritin-like domain]	34.8368	1.32126	29.5805	9.70784	22.5019	14.0948	18.7254	2.21075	8.02824	18.3892	41.248	13.4978	11.7866	27.8873	32.9899	23.903	5.32491	41.6304	59.2451	29.8925	20.7823	33.9902	31.9381	28.6967	1.67818	1.80479	35.4221
megahit_547555_115-552	9.48887	0.471979	0.00181726	0.482972	0.826929	CSA27	megahit_547555_115-552	megahit_547555	CDS	Prodigal	438	146	43.15	SGPP1	k_Eukaryota;n_Opisthokonta;n_Metazoa;n_Eumetazoa;p_Cnidaria;c_Anthozoa;n_Hexacorallia;o_Scleractinia	K04716*	sphingosine-1-phosphate phosphatase 1 [EC:3.1.3.-]	Metabolism; Lipid metabolism; Sphingolipid metabolism | Environmental Information Processing; Signal transduction; Sphingolipid signaling pathway	COG0671	Membrane-associated phospholipid phosphatase	Lipid metabolism	PF01569 [PAP2 superfamily]	0.960188	0.924376	0.989169	0.792852	0.356594	0.698116	0.28784	0.64912	0.521516	0.814679	1.26609	0.556503	0.612781	1.26075	1.39504	0.837735	0.700697	1.09261	1.34337	0.340165	0.870023	0.610935	1.13418	1.05717	0.485757	0.694855	0.472363
megahit_269455_427-1140	4.3487	8.09854	0.00188293	0.482972	5.82352	CSA27	megahit_269455_427-1140	megahit_269455	CDS	Prodigal	714	238	45.1	HLF	k_Eukaryota;n_Opisthokonta;n_Metazoa;n_Eumetazoa;p_Cnidaria;c_Anthozoa;n_Hexacorallia;o_Scleractinia;n_Astrocoeniina;f_Acroporidae;g_Acropora	K09057	hepatic leukemia factor	Organismal Systems; Environmental adaptation; Circadian rhythm - fly | Brite Hierarchies; Protein families: genetic information processing; Transcription factors	ENOG410YJ8G	CCAAT enhancer binding protein (C EBP)	Transcription	PF07716 [Basic region leucine zipper]	11.2338	13.9802	0.449918	0.194938	8.88686	25.0628	0.144006	0.389862	6.23693	10.3362	0.889881	0.187226	5.85701	22.6727	0.433971	0.279175	7.51851	14.8965	0.702919	0.163718	4.71035	15.228	0.693261	0.143954	4.70691	13.6888	0.824334
megahit_1061119_1-312	12.6548	1.33077	0.00185152	0.482972	3.88684	CSA27	megahit_1061119_1-312	megahit_1061119	CDS	Prodigal	312	104	34.94	ATP2A	k_Eukaryota;n_Opisthokonta;n_Metazoa;n_Eumetazoa;p_Cnidaria;c_Anthozoa;n_Hexacorallia;o_Scleractinia	K05853*	Ca2+ transporting ATPase, sarcoplasmic/endoplasmic reticulum [EC:3.6.3.8]	Environmental Information Processing; Signal transduction; Calcium signaling pathway | Environmental Information Processing; Signal transduction; cGMP-PKG signaling pathway | Organismal Systems; Digestive system; Pancreatic secretion | Human Diseases; Neurodegenerative diseases; Alzheimer disease	COG0474*	Cation transport ATPase	Inorganic ion transport and metabolism		1.89056	1.99	3.20725	2.17608	3.48351	1.9024	1.27653	1.3047	2.27705	3.38558	4.76926	3.13686	2.46728	4.33133	5.02809	4.73165	3.25131	3.88377	6.09181	4.25903	2.85076	3.0844	4.00602	5.05143	3.5368	3.69027	5.93057
megahit_2643850_1-354	7.86181	0.306509	0.00181188	0.482972	0.213797	CSA27	megahit_2643850_1-354	megahit_2643850	CDS	Prodigal	354	118	44.63		k_Eukaryota;n_Opisthokonta;n_Metazoa;n_Eumetazoa;p_Cnidaria;c_Anthozoa;n_Hexacorallia;o_Scleractinia;n_Astrocoeniina;f_Acroporidae;g_Acropora								0.0364791	0.656754	0.0579463	0.0158297	0.0416792	1.08796	0.158917	0.0181893	0.026342	0.661	0.377775	0.0191587	0.0157273	0.543049	0.45674	0	0.0058198	0.283487	0.393645	0.0184799	0.0123952	0.580186	0.13371	0	0	0.763054	0.139836
megahit_1055230_873-1490	12.9087	6.90519	0.00183684	0.482972	19.1555	CSA27	megahit_1055230_873-1490	megahit_1055230	CDS	Prodigal	618	206	41.59		k_Eukaryota;n_Opisthokonta;n_Metazoa;n_Eumetazoa;p_Cnidaria;c_Anthozoa;n_Hexacorallia;o_Scleractinia;n_Astrocoeniina;f_Acroporidae;g_Acropora							PF00071 [Ras family]	20.8268	12.4784	35.5469	24.5539	20.8613	30.2873	22.5827	41.0433	8.19124	14.9413	25.8823	21.6516	12.803	17.0698	28.2938	19.8556	12.0341	18.4504	29.2848	23.6674	31.8124	33.4805	44.7204	45.5172	11.1652	16.9105	36.4143
megahit_221238_2-265	9.77322	0.396953	0.00183829	0.482972	0.334071	CSA27	megahit_221238_2-265	megahit_221238	CDS	Prodigal	264	88	42.05		k_Eukaryota;n_Opisthokonta;n_Metazoa;n_Eumetazoa;p_Cnidaria;c_Anthozoa;n_Hexacorallia;o_Scleractinia;n_Astrocoeniina;f_Acroporidae;g_Acropora;s_Acropora millepora								1.67637	0.287861	0.329505	0.0763533	0.483193	0.192088	0.195795	0.0150566	0.0302747	0.846961	0.775441	0.0375642	0.00847671	0.507901	0.718575	0.132019	0.0413273	0.155759	0.46111	0.16592	0.187593	1.10066	0.383049	0.124189	0	0.062819	0.545878
megahit_872188_87-359	9.62144	0.922778	0.00185794	0.482972	1.38173	CSA27	megahit_872188_87-359	megahit_872188	CDS	Prodigal	273	91	43.59		k_Eukaryota;n_Opisthokonta;n_Metazoa;n_Eumetazoa;p_Cnidaria;c_Anthozoa;n_Hexacorallia;o_Scleractinia;n_Astrocoeniina;f_Acroporidae;g_Acropora								2.65729	3.03309	3.18926	2.75997	0.423121	3.1128	0.116637	3.43422	0.53921	1.39962	1.81263	0.719813	1.04376	2.33169	2.51919	0.718934	0.619636	1.83717	2.93534	1.33254	3.10116	1.58708	2.02156	2.75937	0.869851	2.24201	1.37114
megahit_2123662_878-1255	8.60162	0.781306	0.00198104	0.501176	0.666744	CSA27	megahit_2123662_878-1255	megahit_2123662	CDS	Prodigal	378	126	42.59	phrB	k_Eukaryota;n_Opisthokonta;n_Metazoa;n_Eumetazoa;p_Cnidaria;c_Anthozoa;n_Hexacorallia;o_Scleractinia;n_Astrocoeniina;f_Acroporidae;g_Acropora	K01669*	deoxyribodipyrimidine photo-lyase [EC:4.1.99.3]	Brite Hierarchies; Protein families: genetic information processing; DNA repair and recombination proteins	COG0415*	Deoxyribodipyrimidine photolyase	DNA replication, recombination and repair		0.020545	0.262428	0.701897	0	0.0851613	0.384353	0.571093	0	0.103859	1.34295	1.23713	0.155769	0.274497	1.94902	1.86129	0.14415	0.149378	0.458383	0.630574	0.0708071	0.153753	0.639548	0.0695854	0.0213836	0	0.103476	0.413805
megahit_278418_3-1838	14.101	4.96167	0.00209026	0.514705	6.09088	CSA27	megahit_278418_3-1838	megahit_278418	CDS	Prodigal	1836	612	46.9	CRY	k_Eukaryota;n_Opisthokonta;n_Metazoa;n_Eumetazoa;p_Cnidaria;c_Anthozoa;n_Hexacorallia;o_Scleractinia;n_Astrocoeniina;f_Acroporidae;g_Acropora;s_Acropora millepora	K02295*	cryptochrome	Organismal Systems; Environmental adaptation; Circadian rhythm | Brite Hierarchies; Protein families: genetic information processing; DNA repair and recombination proteins	COG0415*	Deoxyribodipyrimidine photolyase	DNA replication, recombination and repair	PF00875 [DNA photolyase];PF03441 [FAD binding domain of DNA photolyase]	2.71422	2.64568	14.4169	10.397	2.48179	2.92971	8.06477	4.66486	1.95183	2.47212	9.75135	4.61539	1.26261	1.78976	9.74441	11.5498	3.50451	6.03175	11.9774	6.41416	2.86275	1.22074	9.22821	8.25198	2.86005	4.27755	14.7696
megahit_1061913_7373-7573	7.05619	0.868541	0.00207574	0.514705	0.668271	CSA27	megahit_1061913_7373-7573	megahit_1061913	CDS	Prodigal	201	67	36.82		k_Eukaryota;n_Opisthokonta;n_Metazoa;n_Eumetazoa;p_Cnidaria;c_Anthozoa;n_Hexacorallia;o_Scleractinia;n_Astrocoeniina;f_Acroporidae;g_Acropora;s_Acropora millepora								0.697564	2.87011	1.03326	0.118626	0.199015	9.59121	0.344402	0.715364	0.181475	2.13569	0.688874	0.117095	0.26145	1.81504	0.747584	0.267794	0.311431	1.57656	0.766346	0.0204456	0.475756	2.88177	0.12325	0.0636732	0.172332	3.95658	0.524264
megahit_3471603_1-228	10.7481	1.89348	0.00225534	0.515147	2.35699	CSA27	megahit_3471603_1-228	megahit_3471603	CDS	Prodigal	228	76	43.42	FTH1	k_Eukaryota;n_Opisthokonta;n_Metazoa;n_Eumetazoa;p_Cnidaria;c_Anthozoa;n_Hexacorallia;o_Scleractinia;n_Astrocoeniina;f_Acroporidae;g_Acropora;s_Acropora digitifera	K00522	ferritin heavy chain [EC:1.16.3.2]	Cellular Processes; Cell growth and death; Ferroptosis | Cellular Processes; Cell growth and death; Necroptosis | Organismal Systems; Digestive system; Mineral absorption | Brite Hierarchies; Protein families: signaling and cellular processes; Exosome	COG1528*	Ferritin-like protein	Inorganic ion transport and metabolism		0.54844	0.281831	3.04866	0.729993	0.5871	0.997208	1.07344	0.516889	0.976707	1.58328	4.55452	1.57262	1.07998	2.60401	3.7058	1.69327	0.528236	3.85215	5.53311	2.93068	0.976237	1.50483	3.34676	2.42001	0.357554	0.271947	2.75605
megahit_907429_113-499	16.1967	1.04421	0.00223775	0.515147	1.32102	CSA27	megahit_907429_113-499	megahit_907429	CDS	Prodigal	387	129	49.87	CRY	k_Eukaryota;n_Opisthokonta;n_Metazoa;n_Eumetazoa;p_Cnidaria;c_Anthozoa;n_Hexacorallia;o_Scleractinia;n_Astrocoeniina;f_Acroporidae;g_Acropora	K02295*	cryptochrome	Organismal Systems; Environmental adaptation; Circadian rhythm | Brite Hierarchies; Protein families: genetic information processing; DNA repair and recombination proteins	COG0415*	Deoxyribodipyrimidine photolyase	DNA replication, recombination and repair	PF03441 [FAD binding domain of DNA photolyase]	1.13086	0.787163	2.29773	2.97508	1.29923	0.687808	1.721	1.11476	0.388484	0.842765	1.72689	2.53378	0.313663	0.311143	0.801135	1.67776	1.08137	0.863323	2.19658	3.70076	1.03991	0.740942	0.509558	0.799473	0.903904	2.51191	2.71132
megahit_1211951_2594-3658	7.95474	0.336675	0.0021694	0.515147	0.52722	CSA27	megahit_1211951_2594-3658	megahit_1211951	CDS	Prodigal	1065	355	40.66		k_Eukaryota;n_Opisthokonta;n_Metazoa;n_Eumetazoa;p_Cnidaria;c_Anthozoa;n_Hexacorallia;o_Scleractinia;n_Astrocoeniina;f_Acroporidae;g_Acropora							PF02176 [TRAF-type zinc finger]	0.0453008	0.0334691	0.319377	0.0179211	0.407102	0.0900082	0.268692	0.00615638	0.492913	0.6531	0.641627	0.404062	0.460182	0.921071	0.554759	0.332356	0.131446	0.809026	0.733983	0.235105	0.264897	0.277559	1.01128	0.654093	0.0738123	0.0282154	0.462552
megahit_1778184_1-660	6.86448	1.92571	0.00222092	0.515147	1.51306	CSA27	megahit_1778184_1-660	megahit_1778184	CDS	Prodigal	660	220	36.82		k_Eukaryota;n_Opisthokonta;n_Metazoa;n_Eumetazoa;p_Cnidaria;c_Anthozoa;n_Hexacorallia;o_Scleractinia;n_Astrocoeniina;f_Acroporidae;g_Acropora								0.517068	2.5506	0.940629	0.193691	0.483644	5.88292	0.562546	0.192935	0.607824	3.91556	1.82892	0.11889	0.627608	4.38299	1.58249	0.355014	0.266172	3.63953	1.00419	0.0113702	0.255025	2.05907	0.297773	0.0198071	0.336079	3.67634	0.987769
megahit_1241943_86-328	8.44285	0.874472	0.00223189	0.515147	1.35816	CSA27	megahit_1241943_86-328	megahit_1241943	CDS	Prodigal	243	81	41.98		k_Eukaryota;n_Opisthokonta;n_Metazoa;n_Eumetazoa;p_Cnidaria;c_Anthozoa;n_Hexacorallia;o_Scleractinia;n_Astrocoeniina;f_Acroporidae;g_Acropora;s_Acropora millepora				ENOG410XVXU*	KIAA1324-like	Function unknown		0.532683	0.302742	1.37704	0.19929	1.51676	0.104673	0.340156	0.125375	1.2416	1.24339	2.13152	1.15876	1.03934	2.47572	2.25993	0.865764	0.338927	1.997	1.86855	0.781835	1.08536	0.817801	0.638041	1.24712	0.277631	0.255386	0.843524
megahit_2869114_2-148	12.5343	9.86377	0.00225941	0.515147	6.30252	CSA27	megahit_2869114_2-148	megahit_2869114	CDS	Prodigal	147	49	42.86		k_Eukaryota;n_Opisthokonta;n_Metazoa;n_Eumetazoa;p_Cnidaria;c_Anthozoa;n_Hexacorallia;o_Scleractinia;n_Astrocoeniina;f_Acroporidae;g_Acropora;s_Acropora millepora								0.501462	0.40516	9.02861	1.68981	0.69366	0.575104	6.88046	1.64009	0.312371	1.89723	18.7034	4.27476	0.194343	0.869421	19.0848	3.26692	0.219691	0.854696	23.4209	3.19581	0.189162	0.628662	6.31178	1.33565	0.0244978	0.481128	14.9259
megahit_261126_1277-2131	12.5649	8.82967	0.0022984	0.517644	5.83914	CSA27	megahit_261126_1277-2131	megahit_261126	CDS	Prodigal	855	285	44.44	CRY	k_Eukaryota;n_Opisthokonta;n_Metazoa;n_Eumetazoa;p_Cnidaria;c_Anthozoa;n_Hexacorallia;o_Scleractinia;n_Astrocoeniina;f_Acroporidae;g_Acropora	K02295*	cryptochrome	Organismal Systems; Environmental adaptation; Circadian rhythm | Brite Hierarchies; Protein families: genetic information processing; DNA repair and recombination proteins	COG0415*	Deoxyribodipyrimidine photolyase	DNA replication, recombination and repair	PF00875 [DNA photolyase]	0.0935258	0.871038	15.5954	3.1743	0.183139	0.44144	7.95691	2.5467	0.183524	1.4632	15.8275	3.14941	0.265284	1.19863	24.2782	6.48766	0.207099	1.44584	14.5017	2.79726	0.20075	0.0737528	10.8194	2.90041	0.119254	0.3587	17.4743
megahit_2654353_2822-3397	9.6092	1.53892	0.00235597	0.520854	2.30855	CSA27	megahit_2654353_2822-3397	megahit_2654353	CDS	Prodigal	576	192	45.66		k_Eukaryota;n_Opisthokonta;n_Metazoa;n_Eumetazoa;p_Cnidaria;c_Anthozoa;n_Hexacorallia;o_Scleractinia;n_Astrocoeniina;f_Acroporidae;g_Acropora				COG2055*	Malate/L-lactate dehydrogenases	Energy production and conversion	PF02615 [Malate/L-lactate dehydrogenase]	0.735154	1.4519	1.82025	0.75371	1.56796	1.31417	1.28377	0.317421	0.850996	3.17715	3.08105	1.84413	0.930109	4.41409	3.56167	2.17158	0.611449	2.23326	2.3216	0.959977	0.520586	0.974071	0.492726	0.30401	0.720484	1.09668	2.45653
megahit_1806041_1-351	12.5337	0.477086	0.00239536	0.520854	0.574373	CSA27	megahit_1806041_1-351	megahit_1806041	CDS	Prodigal	351	117	49.57		k_Eukaryota;n_Opisthokonta;n_Metazoa;n_Eumetazoa;p_Cnidaria;c_Anthozoa;n_Hexacorallia;o_Scleractinia;n_Astrocoeniina;f_Acroporidae;g_Acropora								0.13035	0.146525	1.23846	0.745124	0.19627	0.311637	0.618665	0.0661378	0.0608566	0.428658	1.21852	0.509291	0.241803	0.426597	1.2466	0.383939	0.24632	0.245606	1.09	0.923438	0.0904427	0.0862255	0.690104	0.33243	0.0645235	0.153502	1.35297
megahit_115291_1-303	12.0984	0.386056	0.00239726	0.520854	0.752834	CSA27	megahit_115291_1-303	megahit_115291	CDS	Prodigal	303	101	50.17		k_Eukaryota;n_Opisthokonta;n_Metazoa;n_Eumetazoa;p_Cnidaria;c_Anthozoa;n_Hexacorallia;o_Scleractinia;n_Astrocoeniina;f_Acroporidae;g_Acropora				ENOG410XPSD*	GCN1 general control of amino-acid synthesis 1-like 1 (Yeast)	Intracellular trafficking, secretion, and vesicular transport		0.159611	0.147062	0.369414	0.531843	0.672422	0.271524	0.30177	0	0.388494	0.735334	1.22477	0.587417	0.444707	0.8555	1.07734	0.829866	0.409379	0.52472	0.911915	0.562621	0.319773	0.313917	0.17981	0.401853	0.296664	0.179853	0.83496
megahit_2612078_2739-2834	10.9586	2.52649	0.00245595	0.52336	1.79139	CSA27	megahit_2612078_2739-2834	megahit_2612078	CDS	Prodigal	96	32	40.62		k_Eukaryota;n_Opisthokonta;n_Metazoa;n_Eumetazoa;p_Cnidaria;c_Anthozoa;n_Hexacorallia;o_Scleractinia;n_Astrocoeniina;f_Acroporidae;g_Acropora								0.106626	2.65067	7.43031	0.295111	0.0582754	2.19622	2.47808	0.197601	0.0623554	1.7648	3.60863	0.336632	0	2.19472	8.18724	0.543678	0	1.79638	4.2502	0.737234	0	0.342729	10.4945	1.3568	0.0810354	4.00529	9.76213
megahit_2711855_389-571	8.98373	0.564656	0.00246547	0.52336	0.723905	CSA27	megahit_2711855_389-571	megahit_2711855	CDS	Prodigal	183	61	38.8		k_Eukaryota;n_Opisthokonta;n_Metazoa;n_Eumetazoa;p_Cnidaria;c_Anthozoa;n_Hexacorallia;o_Scleractinia;n_Astrocoeniina;f_Acroporidae;g_Acropora				ENOG410YJQF*	hedgehog receptor activity	Function unknown		0	0	0.578543	0.306143	0.367717	0.2264	0.456209	0	0.48652	0.807859	0.996772	0.499663	0.572719	1.17276	1.4038	0.775111	0.0741704	1.17215	1.10091	0.175468	0.456493	0.387483	0.18652	0.445875	0	0	0.67265
megahit_2406297_7564-8352	11.1592	0.282009	0.0025318	0.529379	0.18759	CSA27	megahit_2406297_7564-8352	megahit_2406297	CDS	Prodigal	789	263	45.5	HLF	k_Eukaryota;n_Opisthokonta;n_Metazoa;n_Eumetazoa;p_Cnidaria;c_Anthozoa;n_Hexacorallia;o_Scleractinia;n_Astrocoeniina;f_Acroporidae;g_Acropora	K09057*	hepatic leukemia factor	Organismal Systems; Environmental adaptation; Circadian rhythm - fly | Brite Hierarchies; Protein families: genetic information processing; Transcription factors	ENOG410YJ8G*	CCAAT enhancer binding protein (C EBP)	Transcription	PF07716 [Basic region leucine zipper]	0.044986	0.143494	0.623942	0.0401882	0	0.0906424	8.28117	0	0.00997688	0.141051	0.557446	0.0218043	0.0188736	0.167807	0.866905	0.0530284	0.0287648	0.149466	0.357556	0.0335726	0	0.0788516	0.658232	0.133981	0	0.208709	0.957925
megahit_375796_2-187	10.5542	0.874235	0.00258165	0.529379	0.961508	CSA27	megahit_375796_2-187	megahit_375796	CDS	Prodigal	186	62	39.78	FTH1	k_Eukaryota;n_Opisthokonta;n_Metazoa;n_Eumetazoa;p_Cnidaria;c_Anthozoa;n_Hexacorallia;o_Scleractinia;n_Astrocoeniina;f_Acroporidae;g_Acropora	K00522*	ferritin heavy chain [EC:1.16.3.2]	Cellular Processes; Cell growth and death; Ferroptosis | Cellular Processes; Cell growth and death; Necroptosis | Organismal Systems; Digestive system; Mineral absorption | Brite Hierarchies; Protein families: signaling and cellular processes; Exosome	COG1528*	Ferritin-like protein	Inorganic ion transport and metabolism		19.2434	0.0186626	0.846301	0.147474	8.73396	0.36866	0.534398	0.108388	0.29689	0.830257	1.54484	0.546894	0.457302	1.00289	1.21835	0.58199	0.180544	1.43998	2.92001	1.55154	7.57232	14.1023	0.745957	0.717306	0.132934	0.0323301	1.27748
megahit_541908_1-207	10.9794	1.23224	0.00256607	0.529379	0.921881	CSA27	megahit_541908_1-207	megahit_541908	CDS	Prodigal	207	69	46.38		k_Eukaryota;n_Opisthokonta;n_Metazoa;n_Eumetazoa;p_Cnidaria;c_Anthozoa;n_Hexacorallia;o_Scleractinia;n_Astrocoeniina;f_Acroporidae;g_Acropora								0.0731167	1.3777	1.80182	0.109075	0.0134482	2.79883	1.18485	0.543258	0.014889	1.35445	3.07872	0.237284	0.058711	2.13119	3.48814	0.595385	0.0109354	0.315265	1.32383	0.0389071	0	0.362674	0.0761254	0	0	0.254789	1.57473
megahit_863425_735-1838	8.15293	0.611071	0.00260848	0.529379	1.2207	CSA27	megahit_863425_735-1838	megahit_863425	CDS	Prodigal	1104	368	42.3		k_Eukaryota;n_Opisthokonta;n_Metazoa;n_Eumetazoa;p_Cnidaria;c_Anthozoa;n_Hexacorallia;o_Scleractinia;n_Astrocoeniina;f_Acroporidae;g_Acropora				COG2802*	Uncharacterized protein, similar to the N-terminal domain of Lon protease	General function prediction only		1.11448	2.31105	2.04779	0.600152	1.08291	1.99909	0.994571	0.75601	0.685116	1.49741	1.59946	0.529143	0.648331	1.93444	2.35153	0.64188	1.38848	1.60056	1.08744	0.447218	1.1307	0.971036	0.826403	0.49455	1.05082	1.52494	1.88416
megahit_390561_2-688	4.59542	2.9113	0.00279228	0.537166	2.09572	CSA27	megahit_390561_2-688	megahit_390561	CDS	Prodigal	687	229	44.4	UTP18	k_Eukaryota;n_Opisthokonta;n_Metazoa;n_Eumetazoa;p_Cnidaria;c_Anthozoa;n_Hexacorallia;o_Scleractinia;n_Astrocoeniina;f_Acroporidae;g_Acropora	K14553*	U3 small nucleolar RNA-associated protein 18	Genetic Information Processing; Translation; Ribosome biogenesis in eukaryotes | Brite Hierarchies; Protein families: genetic information processing; Ribosome biogenesis	ENOG410YBWP*	UTP18, small subunit (SSU) processome component, homolog (yeast)	Function unknown	PF07716 [Basic region leucine zipper]	2.52074	3.76343	0.2346	0.19532	2.78186	8.23816	1.14573	0.261812	2.85761	3.94272	0.378368	0.140748	2.17036	7.86116	0.213663	0.172964	1.78082	5.10799	0.382989	0.1101	1.60496	6.3361	0.120258	0.131288	1.68802	4.56075	0.361872
megahit_1292499_2482-2976	12.59	3.27755	0.00279189	0.537166	11.3565	CSA27	megahit_1292499_2482-2976	megahit_1292499	CDS	Prodigal	495	165	37.98	PDIA6, TXNDC7	k_Eukaryota;n_Opisthokonta;n_Metazoa;n_Eumetazoa;p_Cnidaria;c_Anthozoa;n_Hexacorallia;o_Scleractinia;n_Astrocoeniina;f_Acroporidae;g_Acropora	K09584*	protein disulfide-isomerase A6 [EC:5.3.4.1]	Genetic Information Processing; Folding, sorting and degradation; Protein processing in endoplasmic reticulum | Brite Hierarchies; Protein families: genetic information processing; Chaperones and folding catalysts | Brite Hierarchies; Protein families: genetic information processing; Membrane trafficking	COG0526*	Thiol-disulfide isomerase and thioredoxins	Energy production and conversion|Posttranslational modification, protein turnover, chaperones		8.1985	8.61649	10.7241	8.07157	9.39112	9.25911	6.67673	6.60086	8.25659	10.6552	13.6776	10.7849	8.32791	10.4817	14.6723	10.2318	9.70515	11.9872	16.9111	13.5719	12.362	17.1035	18.244	18.7684	19.2994	19.0651	18.914
megahit_570175_378-1652	7.08234	0.365444	0.00277695	0.537166	0.673718	CSA27	megahit_570175_378-1652	megahit_570175	CDS	Prodigal	1275	425	41.65	NBN, NBS1	k_Eukaryota;n_Opisthokonta;n_Metazoa;n_Eumetazoa;p_Cnidaria;c_Anthozoa;n_Hexacorallia;o_Scleractinia;n_Astrocoeniina;f_Acroporidae;g_Acropora	K10867*	nibrin	Genetic Information Processing; Replication and repair; Homologous recombination | Cellular Processes; Cell growth and death; Cellular senescence | Brite Hierarchies; Protein families: genetic information processing; DNA replication proteins | Brite Hierarchies; Protein families: genetic information processing; DNA repair and recombination proteins	ENOG410Y1R8*	Component of the MRE11-RAD50-NBN (MRN complex) which plays a critical role in the cellular response to D damage and the maintenance of chromosome integrity. The complex is involved in double-strand break (DSB) repair, D recombination, maintenance of telomere integrity, cell cycle checkpoint control and meiosis. The complex possesses single-strand endonuclease activity and double-strand-specific 3…	Signal transduction mechanisms	PF16508 [Second BRCT domain on Nijmegen syndrome breakage protein]	0.256021	0.314168	0.554321	0.209526	0.497932	0.359272	0.242576	0.157816	0.450873	1.06816	0.692476	0.413344	0.424364	1.096	0.916578	0.641759	0.625755	0.979978	0.588961	0.191371	0.315262	0.327348	0.123564	0.0741726	0.240189	0.410661	0.975454
megahit_256031_2-175	12.7696	0.778326	0.00275268	0.537166	0.500836	CSA27	megahit_256031_2-175	megahit_256031	CDS	Prodigal	174	58	41.95	CRY	k_Eukaryota;n_Opisthokonta;n_Metazoa;n_Eumetazoa;p_Cnidaria;c_Anthozoa;n_Hexacorallia;o_Scleractinia	K02295*	cryptochrome	Organismal Systems; Environmental adaptation; Circadian rhythm | Brite Hierarchies; Protein families: genetic information processing; DNA repair and recombination proteins	COG0415*	Deoxyribodipyrimidine photolyase	DNA replication, recombination and repair	PF03441 [FAD binding domain of DNA photolyase]	0.0291609	0.100382	0.856397	0.524657	0.033557	0.0604485	2.16272	0.525504	0	0.0968421	1.52549	0.402711	0.110755	0.0383899	1.80728	0.521081	0	0.133565	2.09809	0.328848	0.112971	0.0382935	0.791399	0.53569	0	0	1.10888
megahit_403664_982-1662	10.071	14.1324	0.00268669	0.537166	18.7576	CSA27	megahit_403664_982-1662	megahit_403664	CDS	Prodigal	681	227	52.86		k_Eukaryota;n_Opisthokonta;n_Metazoa;n_Eumetazoa;p_Cnidaria;c_Anthozoa;n_Hexacorallia;o_Scleractinia;n_Astrocoeniina;f_Acroporidae;g_Acropora								0.210121	2.29636	19.2378	6.27964	4.05181	5.8806	11.2214	0.324631	6.46144	18.7365	27.978	10.1158	9.18206	26.6738	28.482	19.3935	5.37738	30.5918	49.7929	17.9613	4.26885	5.48697	14.8446	11.2999	6.16418	4.57016	30.8828
megahit_2019987_1-288	12.0713	0.146483	0.00288857	0.547029	0.202809	CSA27	megahit_2019987_1-288	megahit_2019987	CDS	Prodigal	288	96	44.1	CTSD	k_Eukaryota;n_Opisthokonta;n_Metazoa;n_Eumetazoa;p_Cnidaria;c_Anthozoa;n_Hexacorallia;o_Scleractinia;n_Astrocoeniina;f_Acroporidae;g_Acropora;s_Acropora millepora	K01379*	cathepsin D [EC:3.4.23.5]	Environmental Information Processing; Signal transduction; Sphingolipid signaling pathway | Cellular Processes; Transport and catabolism; Lysosome | Cellular Processes; Transport and catabolism; Autophagy - animal | Cellular Processes; Cell growth and death; Apoptosis | Organismal Systems; Endocrine system; Estrogen signaling pathway | Human Diseases; Infectious diseases: Bacterial; Tuberculosis …	ENOG410XNV7*	aspartic	Posttranslational modification, protein turnover, chaperones	PF00026 [Eukaryotic aspartyl protease]	9.1644	7.08456	4.49838	14.2369	0.18197	6.81283	0.159412	7.77228	0.126195	0.144732	0.508978	0.197563	0.0729676	0.278273	0.3946	0.270352	0.0766854	0.227978	0.337334	0.189543	3.7046	3.60887	5.08051	8.48229	3.27743	13.9357	0.628871
megahit_548453_220-315	10.8741	1.31691	0.0029028	0.547029	0.831134	CSA27	megahit_548453_220-315	megahit_548453	CDS	Prodigal	96	32	40.62		k_Eukaryota;n_Opisthokonta;n_Metazoa;n_Eumetazoa;p_Cnidaria;c_Anthozoa;n_Hexacorallia;o_Scleractinia;n_Astrocoeniina;f_Acroporidae;g_Acropora								0	0.0364768	1.58351	0.0933748	0	0.674938	1.64414	0	0	0.385214	2.41914	0.0288788	0	0.912816	2.75591	0.129779	0	0.808529	1.77578	0.025602	0	0.0922999	1.11265	0.025844	0.0265267	0.0311545	1.36302
megahit_1591224_2118-3566	4.68384	0.32476	0.00300723	0.552009	0.475765	CSA27	megahit_1591224_2118-3566	megahit_1591224	CDS	Prodigal	1449	483	43.2	phrB	k_Eukaryota;n_Opisthokonta;n_Metazoa;n_Eumetazoa;p_Cnidaria;c_Anthozoa;n_Hexacorallia;o_Scleractinia;n_Astrocoeniina;f_Acroporidae;g_Acropora	K01669*	deoxyribodipyrimidine photo-lyase [EC:4.1.99.3]	Brite Hierarchies; Protein families: genetic information processing; DNA repair and recombination proteins	COG0415*	Deoxyribodipyrimidine photolyase	DNA replication, recombination and repair	PF00875 [DNA photolyase];PF03441 [FAD binding domain of DNA photolyase]	0.441205	0.790982	0.190182	0.170401	0.534326	0.858017	0.0904665	0.129791	0.413164	0.695245	0.24749	0.288132	0.296941	1.20796	0.298554	0.225345	0.543924	0.764917	0.328142	0.255578	0.459945	0.965391	0.0953201	0.0721289	0.553031	1.172	0.282104
megahit_1323539_320-769	14.7926	9.33979	0.00301889	0.552009	25.7986	CSA27	megahit_1323539_320-769	megahit_1323539	CDS	Prodigal	450	150	43.78	HSP90A, htpG	k_Eukaryota;n_Opisthokonta;n_Metazoa;n_Eumetazoa;p_Cnidaria;c_Anthozoa;n_Hexacorallia;o_Scleractinia	K04079*	molecular chaperone HtpG	Genetic Information Processing; Folding, sorting and degradation; Protein processing in endoplasmic reticulum | Environmental Information Processing; Signal transduction; PI3K-Akt signaling pathway | Cellular Processes; Cell growth and death; Necroptosis | Organismal Systems; Immune system; NOD-like receptor signaling pathway | Organismal Systems; Immune system; Antigen processing and presentatio…	COG0326*	Molecular chaperone, HSP90 family	Posttranslational modification, protein turnover, chaperones	PF00183 [Hsp90 protein]	21.6877	14.1814	23.1142	16.143	34.0655	15.3877	21.2418	4.5771	18.8957	21.3862	32.3034	29.7627	19.8717	20.8524	39.2669	35.2216	21.5648	19.5884	22.6774	28.1754	30.2667	40.5295	24.9544	24.4932	104.669	45.152	62.2718
megahit_597346_2-283	10.1333	13.5535	0.00297634	0.552009	16.9219	CSA27	megahit_597346_2-283	megahit_597346	CDS	Prodigal	282	94	45.74	FTH1	k_Eukaryota;n_Opisthokonta;n_Metazoa;n_Eumetazoa;p_Cnidaria;c_Anthozoa;n_Hexacorallia;o_Scleractinia;n_Astrocoeniina;f_Acroporidae;g_Acropora	K00522*	ferritin heavy chain [EC:1.16.3.2]	Cellular Processes; Cell growth and death; Ferroptosis | Cellular Processes; Cell growth and death; Necroptosis | Organismal Systems; Digestive system; Mineral absorption | Brite Hierarchies; Protein families: signaling and cellular processes; Exosome	COG1528*	Ferritin-like protein	Inorganic ion transport and metabolism	PF00210 [Ferritin-like domain]	5.91591	2.52709	23.0272	4.90539	5.8791	6.0824	5.15481	3.27007	7.54493	16.6114	26.018	11.9118	7.92702	19.0809	21.2948	8.53295	4.83404	31.8042	43.6178	19.9608	7.76818	11.103	9.07202	8.35494	2.58037	2.24557	18.3253
megahit_2041743_3-491	10.6022	10.0004	0.0030612	0.554258	7.85341	CSA27	megahit_2041743_3-491	megahit_2041743	CDS	Prodigal	489	163	44.17		k_Eukaryota;n_Opisthokonta;n_Metazoa;n_Eumetazoa;p_Cnidaria;c_Anthozoa;n_Hexacorallia;o_Scleractinia;n_Astrocoeniina;f_Acroporidae;g_Acropora							PF04832 [SOUL heme-binding protein]	0.157176	4.97466	10.5289	1.38961	0.404656	15.5384	10.914	0.883462	0.253447	12.6371	22.1983	1.64626	0.476936	17.1928	30.1991	4.61801	0.0867904	3.80429	14.9195	0.814116	0.598896	2.57125	1.09232	0.191494	0.228398	5.11538	15.8769
megahit_2788662_1-351	11.7121	0.927807	0.00314151	0.563277	0.728473	CSA27	megahit_2788662_1-351	megahit_2788662	CDS	Prodigal	351	117	43.59		k_Eukaryota;n_Opisthokonta;n_Metazoa;n_Eumetazoa;p_Cnidaria;c_Anthozoa;n_Hexacorallia;o_Scleractinia;n_Astrocoeniina;f_Acroporidae;g_Acropora								0.0658917	0.183887	1.19324	0.0893567	0.119866	0.182888	0.327062	0.341806	0.104247	0.522646	2.30096	0.121947	0.126638	0.603759	1.60928	0.125803	0.151324	0.425084	1.77733	0.767973	0.21371	0.687612	1.91015	0.483369	0.232647	0.4279	1.69315
megahit_392037_1-240	4.77828	0.918207	0.00321042	0.564029	0.612316	CSA27	megahit_392037_1-240	megahit_392037	CDS	Prodigal	240	80	43.33	HLF	k_Eukaryota;n_Opisthokonta;n_Metazoa;n_Eumetazoa;p_Cnidaria;c_Anthozoa;n_Hexacorallia;o_Scleractinia;n_Astrocoeniina;f_Acroporidae;g_Acropora	K09057	hepatic leukemia factor	Organismal Systems; Environmental adaptation; Circadian rhythm - fly | Brite Hierarchies; Protein families: genetic information processing; Transcription factors	ENOG410YJ8G	CCAAT enhancer binding protein (C EBP)	Transcription	PF07716 [Basic region leucine zipper]	0	0.24755	0.0368863	0	0.920928	1.08752	0	0.0327481	1.13292	1.28338	0.16175	0.0374845	1.05271	2.50588	0.0203203	0.0338435	0.484838	2.10096	0.0358054	0	0.489622	0.769867	0.0642789	0	0.0213254	0.0911515	0.0719124
megahit_1306840_3-329	9.83632	10.175	0.00320936	0.564029	10.8881	CSA27	megahit_1306840_3-329	megahit_1306840	CDS	Prodigal	327	109	43.73	FTH1	k_Eukaryota;n_Opisthokonta;n_Metazoa;n_Eumetazoa;p_Cnidaria;c_Anthozoa;n_Hexacorallia;o_Scleractinia;n_Astrocoeniina;f_Acroporidae;g_Acropora	K00522*	ferritin heavy chain [EC:1.16.3.2]	Cellular Processes; Cell growth and death; Ferroptosis | Cellular Processes; Cell growth and death; Necroptosis | Organismal Systems; Digestive system; Mineral absorption | Brite Hierarchies; Protein families: signaling and cellular processes; Exosome	COG1528	Ferritin-like protein	Inorganic ion transport and metabolism	PF00210 [Ferritin-like domain]	3.24933	0.232249	11.8891	0.488998	3.78487	0.702018	0.643598	0.350772	4.60297	9.88618	18.0046	7.03541	5.42634	12.7734	15.4662	3.3764	2.63921	20.6338	30.5908	11.5743	4.20267	6.66052	1.33271	1.09034	0.515472	0.30067	8.12057
megahit_1093023_1-90	11.8123	0.393199	0.00323733	0.564029	0.769754	CSA27	megahit_1093023_1-90	megahit_1093023	CDS	Prodigal	90	30	43.33		k_Eukaryota;n_Opisthokonta;n_Metazoa;n_Eumetazoa;p_Cnidaria;c_Anthozoa				ENOG410XSYS*	phospholipid scramblase	Function unknown		1.83948	0.984844	1.10661	1.26589	1.79528	0.321939	0.132469	0.425666	0.340536	0.887705	1.08025	0.458898	0.510768	0.800468	1.12483	1.32113	0.17393	0.843411	0.925055	0.676473	1.58941	1.43904	0.841224	0.307532	0.17244	0.402924	0.458372
megahit_1438893_1-282	10.4423	0.292901	0.00332518	0.57392	0.433983	CSA27	megahit_1438893_1-282	megahit_1438893	CDS	Prodigal	282	94	58.87		k_Eukaryota;n_Opisthokonta;n_Metazoa;n_Eumetazoa;p_Cnidaria;c_Anthozoa;n_Hexacorallia;o_Scleractinia								0	0	0.352852	0.0953581	0.18319	0.0839825	0.197411	0	0.236382	0.341006	0.800834	0.307156	0.144985	0.72829	0.716071	0.546341	0.310507	0.537097	0.708064	0.131646	0.129591	0.104685	0.322309	0.455752	0	0.0211615	0.464412
megahit_638009_2-229	12.6749	0.548428	0.00344315	0.58789	0.357709	CSA27	megahit_638009_2-229	megahit_638009	CDS	Prodigal	228	76	42.11	CRY	k_Eukaryota;n_Opisthokonta;n_Metazoa;n_Eumetazoa;p_Cnidaria;c_Anthozoa;n_Hexacorallia;o_Scleractinia	K02295*	cryptochrome	Organismal Systems; Environmental adaptation; Circadian rhythm | Brite Hierarchies; Protein families: genetic information processing; DNA repair and recombination proteins	COG0415*	Deoxyribodipyrimidine photolyase	DNA replication, recombination and repair	PF03441 [FAD binding domain of DNA photolyase]	0.0439414	0.0383207	0.631174	0.20196	0.0105432	0.0375217	4.38941	0.44686	0.013294	0.120721	1.0808	0.372486	0.0838235	0.0673881	0.951575	0.32779	0	0.0221005	1.28162	0.120468	0.0526671	0	1.93115	0.402379	0	0.0126593	0.671386
megahit_3149774_2106-3716	5.28887	1.13064	0.00346979	0.58789	1.35491	CSA27	megahit_3149774_2106-3716	megahit_3149774	CDS	Prodigal	1611	537	43.45	CRY	k_Eukaryota;n_Opisthokonta;n_Metazoa;n_Eumetazoa;p_Cnidaria;c_Anthozoa;n_Hexacorallia;o_Scleractinia;n_Astrocoeniina;f_Acroporidae;g_Acropora;s_Acropora millepora	K02295*	cryptochrome	Organismal Systems; Environmental adaptation; Circadian rhythm | Brite Hierarchies; Protein families: genetic information processing; DNA repair and recombination proteins	COG0415*	Deoxyribodipyrimidine photolyase	DNA replication, recombination and repair	PF00875 [DNA photolyase];PF03441 [FAD binding domain of DNA photolyase]	2.00052	4.5439	0.608357	0.516403	1.1993	5.16393	0.636121	0.607161	1.1014	2.49804	0.485633	0.409056	1.41157	3.39415	0.589495	0.587072	1.4442	2.3361	1.13922	0.741632	1.21611	2.58828	0.832305	0.70287	0.795126	3.51356	0.595622
megahit_2132445_3-428	9.55336	0.243265	0.00353497	0.593489	0.489551	CSA27	megahit_2132445_3-428	megahit_2132445	CDS	Prodigal	426	142	39.2	SNX17	k_Eukaryota;n_Opisthokonta;n_Metazoa;n_Eumetazoa;p_Cnidaria;c_Anthozoa;n_Hexacorallia;o_Scleractinia;n_Astrocoeniina;f_Acroporidae;g_Acropora	K17929*	sorting nexin-17	Not Included in Pathway or Brite; Unclassified: signaling and cellular processes; Structural proteins	ENOG410XT9I*	sorting nexin	Intracellular trafficking, secretion, and vesicular transport	PF18116 []	0.336295	0.324289	0.397093	0.190527	0.418573	0.348608	0.0904052	0.476272	0.156204	0.692912	0.478916	0.420528	0.360404	0.66127	0.47856	0.430255	0.323736	0.58149	0.793808	0.322947	0.498912	0.371687	0.445155	0.308224	0.215447	0.521406	0.432498
megahit_1607560_306-440	11.1904	3.37023	0.00363836	0.603396	8.43488	CSA27	megahit_1607560_306-440	megahit_1607560	CDS	Prodigal	135	45	40	iscU, nifU	k_Eukaryota;n_Opisthokonta;n_Metazoa;n_Eumetazoa;p_Cnidaria;c_Anthozoa;n_Hexacorallia;o_Scleractinia;n_Astrocoeniina;f_Acroporidae;g_Acropora;s_Acropora millepora	K04488	nitrogen fixation protein NifU and related proteins	Not Included in Pathway or Brite; Unclassified: metabolism; Energy metabolism	COG0822*	NifU homolog involved in Fe-S cluster formation	Energy production and conversion	PF01592 [NifU-like N terminal domain]	9.33267	13.6273	11.5901	9.91117	6.14608	14.6812	8.04944	11.6285	4.40499	9.09328	12.6834	6.21952	6.04576	11.4625	11.2392	9.77083	3.6394	6.64433	10.5721	8.4436	6.56964	10.4071	8.232	3.88141	9.35531	10.75	14.9537
megahit_1241259_1437-2624	7.56272	0.253834	0.00365932	0.603396	0.296195	CSA27	megahit_1241259_1437-2624	megahit_1241259	CDS	Prodigal	1188	396	44.36		k_Eukaryota;n_Opisthokonta;n_Metazoa;n_Eumetazoa;p_Cnidaria;c_Anthozoa;n_Hexacorallia;o_Scleractinia;n_Astrocoeniina;f_Acroporidae;g_Acropora;s_Acropora millepora				COG2802*	Uncharacterized protein, similar to the N-terminal domain of Lon protease	General function prediction only	PF02190 [ATP-dependent protease La (LON) substrate-binding domain ]	0.59899	0.90869	0.243179	0.139169	0.20129	1.05097	0.119125	0.305466	0.127281	0.498904	0.196769	0.0752525	0.198694	0.806013	0.367977	0.170213	0.206034	0.60649	0.42588	0.144988	0.433818	0.69178	0.275472	0.13197	0.112465	0.858575	0.145096
megahit_787954_1-900	6.93268	0.641785	0.00398686	0.615779	0.46333	CSA27	megahit_787954_1-900	megahit_787954	CDS	Prodigal	900	300	44.33	PTK7, CCK4	k_Eukaryota;n_Opisthokonta;n_Metazoa;n_Eumetazoa;p_Cnidaria;c_Anthozoa;n_Hexacorallia;o_Scleractinia;n_Astrocoeniina;f_Acroporidae;g_Acropora	K05127*	PTK7 protein tyrosine kinase 7 [EC:2.7.10.1]	Brite Hierarchies; Protein families: metabolism; Protein kinases | Brite Hierarchies; Protein families: signaling and cellular processes; Exosome	COG0515*	Serine/threonine protein kinase	DNA replication, recombination and repair|Transcription|Signal transduction mechanisms|General function prediction only	PF00069 [Protein kinase domain];PF07714 [Protein tyrosine kinase]	0.0850576	1.07238	0.117206	0.0866711	0.128976	1.57095	0.174066	0.0423731	0.0918705	1.44074	0.434281	0.0655524	0.034481	1.79332	0.386884	0.0910753	0.103257	1.13633	0.30934	0.117854	0.136541	0.903663	0.209087	0.28667	0.0472446	0.647272	0.237467
megahit_859090_3-281	12.714	0.596185	0.00421251	0.615779	1.02931	CSA27	megahit_859090_3-281	megahit_859090	CDS	Prodigal	279	93	45.88	HSPA5, BIP	k_Eukaryota;n_Opisthokonta;n_Metazoa;n_Eumetazoa;p_Cnidaria;c_Anthozoa;n_Hexacorallia;o_Scleractinia	K09490*	heat shock 70kDa protein 5	Genetic Information Processing; Folding, sorting and degradation; Protein export | Genetic Information Processing; Folding, sorting and degradation; Protein processing in endoplasmic reticulum | Organismal Systems; Endocrine system; Thyroid hormone synthesis | Human Diseases; Neurodegenerative diseases; Prion diseases | Brite Hierarchies; Protein families: genetic information processing; Chaperon…	COG0443*	Molecular chaperone	Posttranslational modification, protein turnover, chaperones	PF00012 [Hsp70 protein]	0.419599	0.576923	0.721103	0.394377	1.00405	0.224307	0.248277	0.108756	0.394299	0.757125	1.25976	0.707043	0.464628	0.543021	1.54359	0.80851	0.809099	1.31918	1.87333	1.96604	0.566868	1.22806	2.76609	2.87942	5.41649	3.28515	2.13173
megahit_3388791_1-255	9.76441	1.77256	0.00408865	0.615779	2.65719	CSA27	megahit_3388791_1-255	megahit_3388791	CDS	Prodigal	255	85	45.1	FTH1	k_Eukaryota;n_Opisthokonta;n_Metazoa;n_Eumetazoa;p_Cnidaria;c_Anthozoa;n_Hexacorallia;o_Scleractinia;n_Astrocoeniina;f_Acroporidae;g_Acropora	K00522*	ferritin heavy chain [EC:1.16.3.2]	Cellular Processes; Cell growth and death; Ferroptosis | Cellular Processes; Cell growth and death; Necroptosis | Organismal Systems; Digestive system; Mineral absorption | Brite Hierarchies; Protein families: signaling and cellular processes; Exosome	COG1528	Ferritin-like protein	Inorganic ion transport and metabolism	PF00210 [Ferritin-like domain]	0.832874	1.4257	4.8343	0.947589	1.14494	1.47555	0.514366	1.78214	1.68883	2.17773	4.05884	2.27861	1.72338	3.0532	4.46028	1.22368	1.2741	3.44687	4.8979	1.97075	1.26774	2.20689	0.909977	0.622213	0.421701	0.913105	1.6604
megahit_744097_1-117	10.981	6.86898	0.00412187	0.615779	10.3397	CSA27	megahit_744097_1-117	megahit_744097	CDS	Prodigal	117	39	44.44	FTH1	k_Eukaryota;n_Opisthokonta;n_Metazoa;n_Eumetazoa;p_Cnidaria;c_Anthozoa;n_Hexacorallia;o_Scleractinia;n_Astrocoeniina;f_Acroporidae;g_Acropora	K00522*	ferritin heavy chain [EC:1.16.3.2]	Cellular Processes; Cell growth and death; Ferroptosis | Cellular Processes; Cell growth and death; Necroptosis | Organismal Systems; Digestive system; Mineral absorption | Brite Hierarchies; Protein families: signaling and cellular processes; Exosome	COG1528	Ferritin-like protein	Inorganic ion transport and metabolism		15.233	6.1846	17.7224	8.45946	6.82265	9.62454	5.83333	7.2425	2.32333	12.0354	13.3865	6.93157	3.77091	9.8643	12.1276	7.77577	5.01339	15.7586	23.5303	12.7961	14.4729	14.1385	12.1617	13.5224	8.77099	8.7495	20.5293
megahit_114938_3-257	12.2476	0.208635	0.00409117	0.615779	0.164605	CSA27	megahit_114938_3-257	megahit_114938	CDS	Prodigal	255	85	48.63	CRY	k_Eukaryota;n_Opisthokonta;n_Metazoa;n_Eumetazoa;p_Cnidaria;c_Anthozoa;n_Hexacorallia;o_Scleractinia;n_Astrocoeniina;f_Acroporidae;g_Acropora	K02295*	cryptochrome	Organismal Systems; Environmental adaptation; Circadian rhythm | Brite Hierarchies; Protein families: genetic information processing; DNA repair and recombination proteins	COG0415*	Deoxyribodipyrimidine photolyase	DNA replication, recombination and repair	PF03441 [FAD binding domain of DNA photolyase]	1.30777	1.9913	3.62192	2.21436	0.0459646	1.5897	0	4.70224	0.0234228	0.0835747	0.551825	0.152853	0.0735193	0.072357	0.293256	0.131571	0.133364	0.0941421	0.435815	0.166271	0.848485	0.757248	2.20305	3.0613	1.30525	0.905889	0.435011
megahit_244408_1-135	12.281	1.66829	0.00377374	0.615779	0.995657	CSA27	megahit_244408_1-135	megahit_244408	CDS	Prodigal	135	45	37.78		k_Eukaryota;n_Opisthokonta;n_Metazoa;n_Eumetazoa;p_Cnidaria;c_Anthozoa;n_Hexacorallia;o_Scleractinia;n_Astrocoeniina;f_Acroporidae;g_Acropora;s_Acropora millepora								0.0561233	0.0387034	1.12205	0.246922	0.0217133	0.470519	3.90426	0.807333	0	0.203593	3.26584	0.342581	0.0164236	0.115002	2.84755	0.961081	0	0.189784	4.23943	0.238253	0.0903765	0.134832	1.75377	0.484145	0	0.388341	6.15923
megahit_221453_3-461	10.3019	0.30625	0.00383887	0.615779	0.351996	CSA27	megahit_221453_3-461	megahit_221453	CDS	Prodigal	459	153	41.18		k_Eukaryota;n_Opisthokonta;n_Metazoa;n_Eumetazoa;p_Cnidaria;c_Anthozoa;n_Hexacorallia;o_Scleractinia;n_Astrocoeniina;f_Acroporidae;g_Acropora				ENOG410XRW9*	Receptor	Intracellular trafficking, secretion, and vesicular transport		0	0.0278431	0.214257	0.200124	0.126514	0.421624	0.372528	0	0.105576	0.329734	0.61417	0.153773	0.192655	0.366987	0.409997	0.425436	0.118387	0.55954	0.827058	0.279857	0.0911037	0.13444	0.294228	0.226331	0.0248343	0.0126593	0.311537
megahit_1804840_539-1789	15.0748	0.217839	0.00387216	0.615779	0.225148	CSA27	megahit_1804840_539-1789	megahit_1804840	CDS	Prodigal	1251	417	47.8		k_Eukaryota;n_Opisthokonta;n_Metazoa;n_Eumetazoa;p_Cnidaria;c_Anthozoa;n_Hexacorallia;o_Scleractinia;n_Astrocoeniina;f_Acroporidae;g_Acropora								0.753585	0.853916	3.16669	3.94378	0.0899072	0.944511	0.244565	5.03001	0.00796382	0.138163	0.365749	0.393165	0.029149	0.0604286	0.500856	0.333854	0.144618	0.0499922	0.304789	0.59848	0.438303	0.192943	3.5515	4.88525	0.178913	0.848606	0.511435
megahit_3030335_234-314	12.5594	2.61834	0.00388545	0.615779	1.57386	CSA27	megahit_3030335_234-314	megahit_3030335	CDS	Prodigal	81	27	46.91		k_Eukaryota;n_Opisthokonta;n_Metazoa;n_Eumetazoa;p_Cnidaria;c_Anthozoa;n_Hexacorallia;o_Scleractinia;n_Astrocoeniina;f_Acroporidae;g_Acropora								0.0955604	0.172182	3.8018	1.50094	0.0953646	0.220529	8.43001	2.28033	0.185326	0.260448	4.92298	1.3473	0.0818532	0.195629	5.87815	1.38923	0.0839171	0.180314	5.84684	0.650822	0.0541473	0.0686817	5.37852	1.08912	0	0	2.55025
megahit_402972_3-281	9.61571	0.575061	0.00400765	0.615779	0.732069	CSA27	megahit_402972_3-281	megahit_402972	CDS	Prodigal	279	93	42.65		k_Eukaryota;n_Opisthokonta;n_Metazoa;n_Eumetazoa;p_Cnidaria;c_Anthozoa;n_Hexacorallia;o_Scleractinia;n_Astrocoeniina;f_Acroporidae;g_Acropora;s_Acropora millepora				ENOG410YVEM*	Leukocyte receptor cluster (LRC) member 8	Function unknown		0.018259	0.0151871	0.249855	0.112585	0.538874	0.138013	0.0426485	0	0.54856	0.799333	0.848345	0.469654	0.284053	1.11299	1.16461	0.524724	0.14485	0.838676	1.34209	0.157088	0.378297	0.198756	0.291945	0.310129	0.181338	0.0429109	0.863704
megahit_918868_340-759	10.8818	0.394075	0.004026	0.615779	0.536513	CSA27	megahit_918868_340-759	megahit_918868	CDS	Prodigal	420	140	44.29		k_Eukaryota;n_Opisthokonta;n_Metazoa;n_Eumetazoa;p_Cnidaria;c_Anthozoa;n_Hexacorallia;o_Scleractinia;n_Astrocoeniina;f_Acroporidae;g_Acropora								0.0180704	0.00626085	0.521149	0.336295	0.340662	0.294456	0.160901	0	0.19648	0.366041	0.810145	0.362072	0.376395	0.497995	0.853724	0.644342	0.211628	0.929899	0.952115	0.229286	0.39618	0.485187	0.78192	0.42969	0.130277	0.0675612	0.62813
megahit_2335104_801-923	11.0797	0.814782	0.00411339	0.615779	2.81905	CSA27	megahit_2335104_801-923	megahit_2335104	CDS	Prodigal	123	41	47.15		k_Eukaryota;n_Opisthokonta;n_Metazoa;n_Eumetazoa;p_Cnidaria;c_Anthozoa;n_Hexacorallia;o_Scleractinia;n_Astrocoeniina;f_Acroporidae;g_Acropora;s_Acropora digitifera								0.540357	1.29452	2.41284	0.757055	2.5683	1.70562	1.08943	0.251483	1.43192	2.81815	3.65175	2.64423	1.87539	2.90723	2.75507	2.86379	1.57958	3.38919	3.57335	1.79776	1.143	1.93337	1.49609	1.67753	1.31676	1.30092	2.51525
megahit_1691777_60-272	9.27231	0.682512	0.00413516	0.615779	0.964653	CSA27	megahit_1691777_60-272	megahit_1691777	CDS	Prodigal	213	71	45.54		k_Eukaryota;n_Opisthokonta;n_Metazoa;n_Eumetazoa;p_Cnidaria;c_Anthozoa;n_Hexacorallia;o_Scleractinia;n_Astrocoeniina;f_Acroporidae;g_Acropora;s_Acropora millepora								0	0.0199964	0.749987	0.168269	0.273605	0.333581	0.168009	0.0368887	0.669057	0.748435	1.30547	0.692805	0.590801	1.42043	1.32372	0.536925	0.233922	1.40837	2.01046	0.591657	0.245054	0.402227	0.540395	0.522363	0	0	0.826823
megahit_1181049_2139-4217	7.83882	1.77341	0.00422983	0.615779	3.51052	CSA27	megahit_1181049_2139-4217	megahit_1181049	CDS	Prodigal	2079	693	45.07		k_Eukaryota;n_Opisthokonta;n_Metazoa;n_Eumetazoa;p_Cnidaria;c_Anthozoa;n_Hexacorallia;o_Scleractinia;n_Astrocoeniina;f_Acroporidae;g_Acropora							PF00018 [SH3 domain];PF07653 [Variant SH3 domain];PF08239 [Bacterial SH3 domain];PF14604 [Variant SH3 domain]	0.391492	1.08441	3.49056	0.732233	2.65036	1.59348	1.57697	0.0701921	2.21416	2.81341	3.50485	1.32302	2.44644	5.80424	3.89478	3.15512	2.18099	5.6455	4.72523	1.90907	1.89732	1.6351	2.62819	3.56866	0.95837	0.79216	4.73373
megahit_162195_2-355	9.01509	0.314804	0.00423457	0.615779	0.671501	CSA27	megahit_162195_2-355	megahit_162195	CDS	Prodigal	354	118	45.76		k_Eukaryota;n_Opisthokonta;n_Metazoa;n_Eumetazoa;p_Cnidaria;c_Anthozoa;n_Hexacorallia;o_Scleractinia;n_Astrocoeniina;f_Acroporidae;g_Acropora;s_Acropora millepora								0.136409	0.102007	0.546446	0.316599	0.543397	0.15064	0.202257	0	0.368642	0.616371	0.774187	0.358153	0.486449	0.722787	0.87375	0.628833	0.418763	1.26381	1.41408	0.578027	0.673065	0.282301	0.445242	0.558477	0.334592	0.177522	1.07699
megahit_1071315_2-676	9.47467	1.5489	0.00445978	0.624153	3.02521	CSA27	megahit_1071315_2-676	megahit_1071315	CDS	Prodigal	675	225	42.67	TDH	k_Eukaryota;n_Opisthokonta;n_Metazoa;n_Eumetazoa;p_Cnidaria;c_Anthozoa;n_Hexacorallia;o_Scleractinia;n_Astrocoeniina;f_Acroporidae;g_Acropora	K15789*	threonine 3-dehydrogenase [EC:1.1.1.103]	Metabolism; Amino acid metabolism; Glycine, serine and threonine metabolism	COG0451*	Nucleoside-diphosphate-sugar epimerases	Carbohydrate transport and metabolism|Cell envelope biogenesis, outer membrane	PF01370 [NAD dependent epimerase/dehydratase family];PF16363 [GDP-mannose 4,6 dehydratase]	1.2499	3.38488	2.94183	1.02358	1.84782	3.04366	1.37987	0.970573	1.92806	3.25316	2.92197	1.72185	1.55035	3.73223	4.55153	2.73996	1.46986	5.80386	4.79596	1.65622	2.12004	3.06939	2.69962	2.56396	1.08937	2.8464	4.13484
megahit_1607560_1-312	11.2354	2.51937	0.00449493	0.624153	6.05029	CSA27	megahit_1607560_1-312	megahit_1607560	CDS	Prodigal	312	104	46.47	ISCU	k_Eukaryota;n_Opisthokonta;n_Metazoa;n_Eumetazoa;p_Cnidaria;c_Anthozoa;n_Hexacorallia;o_Scleractinia;n_Astrocoeniina;f_Acroporidae;g_Acropora;s_Acropora millepora	K22068*	iron-sulfur cluster assembly enzyme ISCU, mitochondrial	Brite Hierarchies; Protein families: genetic information processing; Mitochondrial biogenesis	COG0822*	NifU homolog involved in Fe-S cluster formation	Energy production and conversion	PF01592 [NifU-like N terminal domain]	7.5416	10.794	8.86081	7.35672	4.01823	11.9408	6.08446	9.93365	3.08603	6.47295	8.66055	4.33363	4.18162	8.30644	7.87638	7.24188	2.33253	4.91548	7.66963	5.98958	4.74957	7.87186	5.56778	2.78395	6.81194	7.57025	10.7454
megahit_438644_956-1510	7.9121	4.10044	0.00448908	0.624153	6.92681	CSA27	megahit_438644_956-1510	megahit_438644	CDS	Prodigal	555	185	49.91	ACADM, acd	k_Eukaryota;n_Opisthokonta;n_Metazoa;n_Eumetazoa;p_Cnidaria;c_Anthozoa;n_Hexacorallia;o_Scleractinia;n_Astrocoeniina;f_Acroporidae;g_Acropora;s_Acropora millepora	K00249*	acyl-CoA dehydrogenase [EC:1.3.8.7]	Metabolism; Carbohydrate metabolism; Propanoate metabolism | Metabolism; Lipid metabolism; Fatty acid degradation | Metabolism; Amino acid metabolism; Valine, leucine and isoleucine degradation | Metabolism; Metabolism of other amino acids; beta-Alanine metabolism | Organismal Systems; Endocrine system; PPAR signaling pathway	COG1960*	Acyl-CoA dehydrogenases	Lipid metabolism	PF02771 [Acyl-CoA dehydrogenase, N-terminal domain]	1.6969	3.46545	8.38189	1.83337	5.04065	1.83128	1.38723	1.16122	4.76829	7.29925	11.0807	3.78281	5.3508	12.679	11.006	4.80125	3.30836	7.7535	6.69044	2.68267	3.07704	2.67632	2.25963	2.08894	1.23162	1.50782	4.11521
megahit_690776_191-382	10.594	0.439233	0.0044138	0.624153	0.314639	CSA27	megahit_690776_191-382	megahit_690776	CDS	Prodigal	192	64	44.79		k_Eukaryota;n_Opisthokonta;n_Metazoa;n_Eumetazoa;p_Cnidaria;c_Anthozoa;n_Hexacorallia;o_Scleractinia;n_Astrocoeniina;f_Acroporidae;g_Acropora				ENOG410ZWW6*	Heme binding protein 2	Function unknown		0	0.276153	0.42618	0.0583592	0.0146436	0.169727	0.322366	0	0.0160343	0.64019	0.953077	0.0721684	0.103336	0.643128	1.11823	0.130609	0.0214274	0.124613	0.35927	0.0855685	0	0.169266	0.109349	0	0	0.140489	0.637689
megahit_2372098_179-379	11.346	0.37662	0.00443084	0.624153	0.483173	CSA27	megahit_2372098_179-379	megahit_2372098	CDS	Prodigal	201	67	43.28		k_Eukaryota;n_Opisthokonta;n_Metazoa;n_Eumetazoa;p_Cnidaria;c_Anthozoa;n_Hexacorallia;o_Scleractinia;n_Astrocoeniina;f_Acroporidae;g_Acropora;s_Acropora digitifera								0	0.116182	0.816994	0.340925	0.316303	0.176774	0.415176	0	0.169219	0.399822	0.848691	0.0971932	0.302029	0.552205	0.971895	0.900238	0.0745761	0.587325	1.14483	0.735795	0.24676	0.176343	1.34675	0.848677	0.468256	0.298025	1.22265
megahit_2364930_2-238	9.62248	0.464225	0.00445734	0.624153	0.67399	CSA27	megahit_2364930_2-238	megahit_2364930	CDS	Prodigal	237	79	43.46		k_Eukaryota;n_Opisthokonta;n_Metazoa;n_Eumetazoa;p_Cnidaria;c_Anthozoa;n_Hexacorallia;o_Scleractinia;n_Astrocoeniina;f_Acroporidae;g_Acropora;s_Acropora millepora				COG0154*	Asp-tRNAAsn/Glu-tRNAGln amidotransferase A subunit and related amidases	Translation, ribosomal structure and biogenesis		0.0211147	0.0290702	0.531488	0.15661	0.234617	0.274852	0.150885	0.0638284	0.439024	0.873929	1.04711	0.515083	0.503473	1.02232	0.766078	0.419139	0.122388	0.87546	1.27432	0.263447	0.154194	0.27587	0.0545648	0.0730943	0.0165143	0.0379144	0.289029
megahit_1610256_250-1824	4.22837	0.275582	0.00458995	0.626235	0.517461	CSA27	megahit_1610256_250-1824	megahit_1610256	CDS	Prodigal	1575	525	42.16	ADCK, ABC1	k_Eukaryota;n_Opisthokonta;n_Metazoa;n_Eumetazoa;p_Cnidaria;c_Anthozoa;n_Hexacorallia;o_Scleractinia;n_Astrocoeniina;f_Acroporidae;g_Acropora;s_Acropora millepora	K08869*	aarF domain-containing kinase	Brite Hierarchies; Protein families: metabolism; Protein kinases	COG0661*	Predicted unusual protein kinase	General function prediction only	PF03109 [ABC1 family]	0.398155	0.472919	0.250552	0.137769	0.398972	0.615588	0.27579	0.180266	0.656555	0.788784	0.452243	0.386097	0.613771	1.13479	0.316946	0.23559	0.7578	0.578249	0.459142	0.43896	0.26266	0.727049	0.0950806	0.0659675	0.298108	0.638157	0.348214
megahit_85039_162-1031	17.2904	6.55227	0.00456505	0.626235	4.50926	CSA27	megahit_85039_162-1031	megahit_85039	CDS	Prodigal	870	290	46.55		k_Eukaryota;n_Opisthokonta;n_Metazoa;n_Eumetazoa;p_Cnidaria;c_Anthozoa;n_Hexacorallia;o_Scleractinia;n_Astrocoeniina;f_Acroporidae;g_Acropora								0.676248	0.78977	3.84831	18.0837	0.627623	0.743061	1.63659	20.4617	0.368186	0.663855	3.10344	16.2629	0.210991	0.650226	4.66818	14.8179	1.74434	0.712455	1.84029	9.18387	0.518215	0.736529	1.02313	7.60905	0.197629	0.506245	2.79747
megahit_817065_2-217	10.0267	6.13317	0.00461165	0.626235	10.275	CSA27	megahit_817065_2-217	megahit_817065	CDS	Prodigal	216	72	40.28		k_Eukaryota;n_Opisthokonta;n_Metazoa;n_Eumetazoa;p_Cnidaria;c_Anthozoa;n_Hexacorallia;o_Scleractinia;n_Astrocoeniina;f_Acroporidae;g_Acropora								1.02762	1.44246	12.0285	5.11011	3.69602	5.40128	5.77268	0.593921	4.28869	10.0024	13.9979	3.80013	4.0273	10.2061	13.7433	12.0805	6.84301	20.8066	26.2032	9.09169	3.06851	1.7367	10.7996	7.11131	0.69058	2.54238	15.1103
megahit_2853295_1-405	9.25001	0.275858	0.0046654	0.62891	0.35273	CSA27	megahit_2853295_1-405	megahit_2853295	CDS	Prodigal	405	135	43.21	TXNRD	k_Eukaryota;n_Opisthokonta;n_Metazoa;n_Eumetazoa;p_Cnidaria;c_Anthozoa;n_Hexacorallia;o_Scleractinia;n_Astrocoeniina;f_Acroporidae;g_Acropora;s_Acropora millepora	K22182*	thioredoxin reductase (NADPH) [EC:1.8.1.9]	Metabolism; Metabolism of other amino acids; Selenocompound metabolism | Human Diseases; Cancers: Overview; Pathways in cancer | Human Diseases; Cancers: Specific types; Hepatocellular carcinoma	COG1249*	Pyruvate/2-oxoglutarate dehydrogenase complex, dihydrolipoamide dehydrogenase (E3) component, and related enzymes	Energy production and conversion	PF02852 [Pyridine nucleotide-disulphide oxidoreductase, dimerisation domain]	0.0124373	0.0835065	0.240984	0.173396	0.139267	0.250476	0.461379	0.0554668	0.16488	0.294792	0.58478	0.158998	0.25531	0.702231	0.521088	0.359133	0.0615709	0.510779	0.558996	0.302959	0.132276	0.196985	0.173728	0.101133	0.0300802	0.103858	0.550002
megahit_3244151_1303-3012	7.85997	0.908209	0.0047038	0.629491	2.81215	CSA27	megahit_3244151_1303-3012	megahit_3244151	CDS	Prodigal	1710	570	42.87		k_Eukaryota;n_Opisthokonta;n_Metazoa;n_Eumetazoa;p_Cnidaria;c_Anthozoa;n_Hexacorallia;o_Scleractinia;n_Astrocoeniina;f_Acroporidae;g_Acropora								1.75478	2.76114	2.399	1.39126	2.36758	3.57661	1.25422	2.62912	1.75921	2.80267	4.22104	1.71122	1.71597	3.79214	3.39264	2.30825	2.75501	3.35656	2.70671	2.29178	2.69581	2.34876	1.41309	0.634929	1.72121	2.36229	3.12271
megahit_726113_2-262	11.7615	0.912044	0.00479001	0.636417	1.4627	CSA27	megahit_726113_2-262	megahit_726113	CDS	Prodigal	261	87	42.91	ACAA2	k_Eukaryota;n_Opisthokonta;n_Metazoa;n_Eumetazoa;p_Cnidaria;c_Anthozoa;n_Hexacorallia;o_Scleractinia;n_Astrocoeniina;f_Acroporidae;g_Acropora	K07508*	acetyl-CoA acyltransferase 2 [EC:2.3.1.16]	Metabolism; Lipid metabolism; Fatty acid elongation | Metabolism; Lipid metabolism; Fatty acid degradation | Metabolism; Amino acid metabolism; Valine, leucine and isoleucine degradation	COG0183*	Acetyl-CoA acetyltransferase	Lipid metabolism	PF00108 [Thiolase, N-terminal domain]	0.0396438	0.316905	1.6788	0.811438	0.929378	0.669217	1.1179	0.0403166	0.913654	1.22335	2.35828	1.21631	0.920994	1.66577	3.06281	1.9221	0.682901	1.40585	2.55326	1.26222	0.270145	0.600097	1.35901	1.26923	0.51833	0.160475	1.48801
megahit_517541_1-288	10.9779	2.15744	0.00498291	0.637777	3.17744	CSA27	megahit_517541_1-288	megahit_517541	CDS	Prodigal	288	96	45.14	FTH1	k_Eukaryota;n_Opisthokonta;n_Metazoa;n_Eumetazoa;p_Cnidaria;c_Anthozoa;n_Hexacorallia;o_Scleractinia;n_Astrocoeniina;f_Acroporidae;g_Acropora	K00522*	ferritin heavy chain [EC:1.16.3.2]	Cellular Processes; Cell growth and death; Ferroptosis | Cellular Processes; Cell growth and death; Necroptosis | Organismal Systems; Digestive system; Mineral absorption | Brite Hierarchies; Protein families: signaling and cellular processes; Exosome	COG1528*	Ferritin-like protein	Inorganic ion transport and metabolism		18.3617	16.9949	17.5663	18.4691	1.99201	20.8266	2.09743	25.8018	1.32257	3.16379	4.47785	2.11997	1.13427	3.15428	4.03777	2.00836	1.69256	4.97389	8.04868	4.56166	12.5559	15.0634	22.0714	22.5609	11.868	23.4412	5.75704
megahit_35878_3-308	11.0864	0.947935	0.00500934	0.637777	1.55771	CSA27	megahit_35878_3-308	megahit_35878	CDS	Prodigal	306	102	41.83	FTH1	k_Eukaryota;n_Opisthokonta;n_Metazoa;n_Eumetazoa;p_Cnidaria;c_Anthozoa;n_Hexacorallia;o_Scleractinia;n_Astrocoeniina;f_Acroporidae;g_Acropora	K00522	ferritin heavy chain [EC:1.16.3.2]	Cellular Processes; Cell growth and death; Ferroptosis | Cellular Processes; Cell growth and death; Necroptosis | Organismal Systems; Digestive system; Mineral absorption | Brite Hierarchies; Protein families: signaling and cellular processes; Exosome	COG1528*	Ferritin-like protein	Inorganic ion transport and metabolism		135.89	141.574	99.0554	152.396	1.1963	158.6	1.39957	308.03	0.869475	1.07494	3.02734	0.707191	0.761425	1.50843	2.04417	1.17277	0.593935	2.48982	3.59427	2.83486	85.1716	121.722	142.462	129.919	91.3487	168.169	2.57685
megahit_1900186_1-501	10.2528	2.07343	0.00499226	0.637777	3.8302	CSA27	megahit_1900186_1-501	megahit_1900186	CDS	Prodigal	501	167	50.3	ETFDH	k_Eukaryota;n_Opisthokonta;n_Metazoa;n_Eumetazoa;p_Cnidaria;c_Anthozoa;n_Hexacorallia;o_Scleractinia	K00311*	electron-transferring-flavoprotein dehydrogenase [EC:1.5.5.1]	Not Included in Pathway or Brite; Unclassified: metabolism; Enzymes with EC numbers	COG0644*	Dehydrogenases (flavoproteins)	Energy production and conversion	PF05187 [Electron transfer flavoprotein-ubiquinone oxidoreductase, 4Fe-4S]	1.45892	2.14954	4.14187	2.44681	2.66561	1.57936	2.28646	0.841588	2.40879	3.94634	6.97539	2.30366	2.49928	4.45594	5.42251	2.68589	2.31552	4.66742	6.54977	2.65196	2.48588	2.79121	1.79141	2.86821	1.29232	1.95982	3.07993
megahit_3163061_3-347	9.79724	1.17903	0.00504757	0.637777	1.92481	CSA27	megahit_3163061_3-347	megahit_3163061	CDS	Prodigal	345	115	45.51	ERK, MAPK1_3	k_Eukaryota;n_Opisthokonta;n_Metazoa;n_Eumetazoa;p_Cnidaria;c_Anthozoa;n_Hexacorallia;o_Scleractinia;n_Astrocoeniina;f_Acroporidae;g_Acropora	K04371	mitogen-activated protein kinase 1/3 [EC:2.7.11.24]	Environmental Information Processing; Signal transduction; Ras signaling pathway | Environmental Information Processing; Signal transduction; Rap1 signaling pathway | Environmental Information Processing; Signal transduction; MAPK signaling pathway | Environmental Information Processing; Signal transduction; MAPK signaling pathway - fly | Environmental Information Processing; Signal transduction;…	ENOG410XNY0*	Mitogen-activated protein kinase	Signal transduction mechanisms		1.01401	0.445713	1.99575	1.02697	1.30024	1.00489	1.50223	0.167451	0.846258	1.07715	2.55258	0.906602	0.848448	2.39907	2.83288	1.3188	1.56088	3.38715	5.37572	1.66578	0.930018	1.23254	3.57923	4.80321	0.250577	0.703781	2.96906
megahit_2154203_163-666	10.5716	0.250684	0.00500391	0.637777	0.37752	CSA27	megahit_2154203_163-666	megahit_2154203	CDS	Prodigal	504	168	43.45		k_Eukaryota;n_Opisthokonta;n_Metazoa;n_Eumetazoa;p_Cnidaria;c_Anthozoa;n_Hexacorallia;o_Scleractinia;n_Astrocoeniina;f_Acroporidae;g_Acropora								25.251	40.4917	8.33986	10.5296	0.391674	25.9291	0.241653	26.5785	0.24866	0.246307	0.848713	0.278298	0.160702	0.467279	0.552743	0.459541	0.212623	0.512392	0.636972	0.203325	15.1955	18.7361	2.09017	3.76165	7.96005	15.4155	0.302999
megahit_583500_155-415	12.2515	1.89064	0.00506043	0.637777	1.23773	CSA27	megahit_583500_155-415	megahit_583500	CDS	Prodigal	261	87	54.41		k_Eukaryota;n_Opisthokonta;n_Metazoa;n_Eumetazoa;p_Cnidaria;c_Anthozoa;n_Hexacorallia;o_Scleractinia;n_Astrocoeniina;f_Acroporidae;g_Acropora;s_Acropora millepora								0.0200616	0.0261601	1.43045	0.334836	0.033557	0.0907364	1.15297	0	0.0237651	0.642536	3.65455	1.07207	0.536307	0.809986	2.1365	0.841163	0.130274	0.262743	4.68416	0.341473	0.280132	0.645509	0.783401	0.161068	0	0.0114625	2.1105
megahit_2060518_969-2033	10.3755	1.42616	0.00506883	0.637777	2.33849	CSA27	megahit_2060518_969-2033	megahit_2060518	CDS	Prodigal	1065	355	41.41		k_Eukaryota;n_Opisthokonta;n_Metazoa;n_Eumetazoa;p_Cnidaria;c_Anthozoa;n_Hexacorallia;o_Scleractinia;n_Astrocoeniina;f_Acroporidae;g_Acropora;s_Acropora millepora				ENOG410XQDR*	Domain-Containing protein	Function unknown	PF13621 [Cupin-like domain]	0.78147	1.02231	2.19827	1.94381	0.887069	2.33887	1.24767	0.22582	1.25288	2.6561	4.12584	1.38386	1.12251	2.8182	4.00727	2.99321	1.01045	2.41363	3.1445	0.398962	2.02493	1.74502	0.2553	0.0982241	0.23243	1.07567	2.01475
megahit_552550_1-321	10.5861	11.9577	0.00510582	0.637777	8.65492	CSA27	megahit_552550_1-321	megahit_552550	CDS	Prodigal	321	107	41.43		k_Eukaryota;n_Opisthokonta;n_Metazoa;n_Eumetazoa;p_Cnidaria;c_Anthozoa;n_Hexacorallia;o_Scleractinia;n_Astrocoeniina;f_Acroporidae;g_Acropora							PF04832 [SOUL heme-binding protein]	0.221873	5.09737	14.252	1.2855	0.37999	11.6536	5.15091	0.868342	0.297721	14.295	22.4775	0.805231	0.510439	14.7723	34.8834	3.73597	0.195574	4.35113	11.5772	0.662177	0.607811	2.47628	0.98249	0.0540375	0.0830981	2.91574	13.6409
megahit_349686_3-266	10.5804	0.191615	0.00511106	0.637777	0.269413	CSA27	megahit_349686_3-266	megahit_349686	CDS	Prodigal	264	88	41.67		k_Eukaryota;n_Opisthokonta;n_Metazoa;n_Eumetazoa;p_Cnidaria;c_Anthozoa;n_Hexacorallia;o_Scleractinia;n_Astrocoeniina;f_Pocilloporidae;g_Stylophora								0.251978	0.162293	0.347914	0.293521	0.209004	0.119114	0.0600956	0.0899011	0.171985	0.353718	0.691953	0.0995856	0.117349	0.348942	0.412673	0.27834	0.198652	0.285582	0.392156	0.117206	0.454944	0.229049	0.170603	0.0830278	0.104498	0.228257	0.284821
megahit_3441573_3-863	7.81374	1.99106	0.00515136	0.638492	2.6862	CSA27	megahit_3441573_3-863	megahit_3441573	CDS	Prodigal	861	287	47.5	DDX5, DBP2	k_Eukaryota;n_Opisthokonta;n_Metazoa;n_Eumetazoa;p_Cnidaria;c_Anthozoa;n_Hexacorallia;o_Scleractinia;n_Astrocoeniina;f_Acroporidae;g_Acropora	K12823	ATP-dependent RNA helicase DDX5/DBP2 [EC:3.6.4.13]	Genetic Information Processing; Transcription; Spliceosome | Human Diseases; Cancers: Overview; Transcriptional misregulation in cancer | Human Diseases; Cancers: Overview; Proteoglycans in cancer | Brite Hierarchies; Protein families: genetic information processing; Spliceosome | Brite Hierarchies; Protein families: genetic information processing; Ribosome biogenesis	COG0513*	Superfamily II DNA and RNA helicases	Translation, ribosomal structure and biogenesis|Transcription|DNA replication, recombination and repair	PF00270 [DEAD/DEAH box helicase]	1.09879	0.329977	1.52928	0.736621	1.87525	0.564071	2.50893	0.153691	2.64593	1.87732	3.57094	1.21707	4.49559	4.93631	3.21644	1.9351	0.993345	4.31242	4.50328	0.897927	2.33865	1.03889	1.89129	2.1866	0.0612459	0.170288	1.25762
megahit_746429_2254-3225	6.95819	3.93778	0.00537881	0.641147	4.03711	CSA27	megahit_746429_2254-3225	megahit_746429	CDS	Prodigal	972	324	45.58	SCD, desC	k_Eukaryota;n_Opisthokonta;n_Metazoa;n_Eumetazoa;p_Cnidaria;c_Anthozoa;n_Hexacorallia;o_Scleractinia;n_Astrocoeniina;f_Acroporidae;g_Acropora	K00507*	stearoyl-CoA desaturase (Delta-9 desaturase) [EC:1.14.19.1]	Metabolism; Lipid metabolism; Biosynthesis of unsaturated fatty acids | Environmental Information Processing; Signal transduction; AMPK signaling pathway | Organismal Systems; Endocrine system; PPAR signaling pathway | Organismal Systems; Aging; Longevity regulating pathway - worm | Brite Hierarchies; Protein families: metabolism; Lipid biosynthesis proteins	COG1398*	Fatty-acid desaturase	Lipid metabolism	PF00487 [Fatty acid desaturase]	0.26131	1.33419	4.68034	1.233	4.56831	3.32917	2.09231	0.0728922	2.89964	10.1262	4.54808	2.83932	1.73842	8.83551	4.3682	2.41338	0.469388	5.77256	2.62323	0.266831	2.23203	2.64082	0.294843	0.213063	0.197396	0.417324	1.82536
megahit_1109195_618-1376	11.6989	3.59911	0.00552933	0.641147	11.7375	CSA27	megahit_1109195_618-1376	megahit_1109195	CDS	Prodigal	759	253	45.85	HSPA1s	k_Eukaryota;n_Opisthokonta;n_Metazoa;n_Eumetazoa;p_Cnidaria;c_Anthozoa;n_Hexacorallia;o_Scleractinia;n_Astrocoeniina;f_Acroporidae;g_Acropora	K03283*	heat shock 70kDa protein 1/2/6/8	Genetic Information Processing; Transcription; Spliceosome | Genetic Information Processing; Folding, sorting and degradation; Protein processing in endoplasmic reticulum | Environmental Information Processing; Signal transduction; MAPK signaling pathway | Cellular Processes; Transport and catabolism; Endocytosis | Organismal Systems; Immune system; Antigen processing and presentation | Organisma…	COG0443*	Molecular chaperone	Posttranslational modification, protein turnover, chaperones	PF00012 [Hsp70 protein]	14.3903	19.774	15.2229	14.4368	13.0604	13.2694	5.81993	10.6887	7.67826	11.4723	14.0613	8.40659	7.72888	12.0786	16.2321	11.3839	8.61641	11.8287	16.8398	13.6734	18.406	18.5892	20.286	23.4595	38.9805	44.6127	14.9036
megahit_1730494_1135-1866	6.32975	2.35395	0.00558938	0.641147	2.65581	CSA27	megahit_1730494_1135-1866	megahit_1730494	CDS	Prodigal	732	244	44.13	DHRS12	k_Eukaryota;n_Opisthokonta;n_Metazoa;n_Eumetazoa;p_Cnidaria;c_Anthozoa;n_Hexacorallia;o_Scleractinia;n_Astrocoeniina;f_Acroporidae;g_Acropora	K11168*	dehydrogenase/reductase SDR family member 12 [EC:1.1.-.-]	Not Included in Pathway or Brite; Unclassified: metabolism; Enzymes with EC numbers	COG1028*	Dehydrogenases with different specificities (related to short-chain alcohol dehydrogenases)	General function prediction only|Secondary metabolites biosynthesis, transport and catabolism|Lipid metabolism	PF00106 [short chain dehydrogenase]	2.29188	6.92661	1.35792	0.964588	1.82362	7.99028	0.983435	0.530281	1.12973	5.5351	1.98168	1.15479	1.40994	7.85512	2.93037	1.09526	1.25157	4.09061	2.52652	1.34898	2.65895	4.13526	2.29351	1.05265	2.52929	11.7219	2.91698
megahit_3377981_1014-1739	9.5836	0.317127	0.00544203	0.641147	1.38781	CSA27	megahit_3377981_1014-1739	megahit_3377981	CDS	Prodigal	726	242	40.08	CSNK2B	k_Eukaryota;n_Opisthokonta;n_Metazoa;n_Eumetazoa;p_Cnidaria;c_Anthozoa;n_Hexacorallia;o_Scleractinia;n_Astrocoeniina;f_Acroporidae;g_Acropora;s_Acropora millepora	K03115*	casein kinase II subunit beta	Genetic Information Processing; Translation; Ribosome biogenesis in eukaryotes | Environmental Information Processing; Signal transduction; Wnt signaling pathway | Environmental Information Processing; Signal transduction; NF-kappa B signaling pathway | Cellular Processes; Transport and catabolism; Mitophagy - animal | Cellular Processes; Transport and catabolism; Mitophagy - yeast | Cellular Pro…	COG5041*	Casein kinase II, beta subunit	Transcription|Cell division and chromosome partitioning|Signal transduction mechanisms	PF01214 [Casein kinase II regulatory subunit]	1.82555	2.2183	2.06436	2.20524	1.06045	2.43043	0.988979	3.43887	1.03205	1.16104	1.44165	1.04921	0.933005	1.76485	1.74152	1.42924	1.36721	1.77847	1.78153	1.06607	1.47303	1.64068	1.24571	1.01586	1.33383	2.20628	1.70694
megahit_2695542_1-351	9.00414	0.199281	0.00524948	0.641147	0.244219	CSA27	megahit_2695542_1-351	megahit_2695542	CDS	Prodigal	351	117	42.45	ACATN, SLC33A1	k_Eukaryota;n_Opisthokonta;n_Metazoa;n_Eumetazoa;p_Cnidaria;c_Anthozoa;n_Hexacorallia;o_Scleractinia;n_Astrocoeniina;f_Acroporidae;g_Acropora	K03372*	MFS transporter, PAT family, solute carrier family 33 (acetyl-CoA transportor), member 1 [EC:2.3.1.-]	Metabolism; Glycan biosynthesis and metabolism; Glycosphingolipid biosynthesis - ganglio series | Brite Hierarchies; Protein families: signaling and cellular processes; Transporters	COG0477*	Permeases of the major facilitator superfamily	General function prediction only|Inorganic ion transport and metabolism|Amino acid transport and metabolism|Carbohydrate transport and metabolism		0.256201	0.310005	0.406059	0.282607	0.0834694	0.267295	0.229009	0.306531	0.144749	0.243501	0.322156	0.130636	0.17502	0.35931	0.262582	0.158285	0.116248	0.470208	0.638655	0.19592	0.311729	0.58277	1.20225	1.68678	0.129392	0.260855	0.455508
megahit_50114_1-1737	11.3766	0.426395	0.00522132	0.641147	0.29403	CSA27	megahit_50114_1-1737	megahit_50114	CDS	Prodigal	1737	579	42.77		k_Eukaryota;n_Opisthokonta;n_Metazoa;n_Eumetazoa;p_Cnidaria;c_Anthozoa;n_Hexacorallia;o_Scleractinia;n_Astrocoeniina;f_Acroporidae;g_Acropora				COG2802*	Uncharacterized protein, similar to the N-terminal domain of Lon protease	General function prediction only	PF13923 [Zinc finger, C3HC4 type (RING finger)]	0.00607929	0.184854	0.654743	0.0515761	0.0208029	0.134661	0.481959	0.0665118	0.0199287	0.133239	0.687662	0.0343698	0.00855457	0.295646	1.19766	0.0424821	0.020769	0.174939	0.574922	0.242365	0.0196802	0.0987794	1.47113	0.385147	0.00984134	0.385595	1.08072
megahit_1867908_6564-6923	8.76582	0.646158	0.00529603	0.641147	0.72655	CSA27	megahit_1867908_6564-6923	megahit_1867908	CDS	Prodigal	360	120	40.56		k_Eukaryota;n_Opisthokonta;n_Metazoa;n_Eumetazoa;p_Cnidaria;c_Anthozoa;n_Hexacorallia;o_Scleractinia;n_Astrocoeniina;f_Acroporidae;g_Acropora				COG2055*	Malate/L-lactate dehydrogenases	Energy production and conversion		0.628236	0.64466	1.16659	0.277146	0.217337	0.393733	0.100765	0.944882	0.491932	1.1844	1.17606	0.514722	0.222595	1.39366	1.47695	0.260856	0.29123	0.64704	0.788984	0.0433238	0.471068	0.756621	0.181868	0.149904	0.103622	0.36528	0.573304
megahit_3051574_2-274	10.7802	6.68494	0.00540644	0.641147	4.57663	CSA27	megahit_3051574_2-274	megahit_3051574	CDS	Prodigal	273	91	45.79		k_Eukaryota;n_Opisthokonta;n_Metazoa;n_Eumetazoa;p_Cnidaria;c_Anthozoa;n_Hexacorallia;o_Scleractinia;n_Astrocoeniina;f_Acroporidae;g_Acropora								0.037312	1.92476	9.26427	0.108394	0.249609	2.99526	1.87403	0.164043	0.175671	7.04149	13.1634	0.691285	0.152087	6.82181	19.1604	1.17405	0.0391264	1.39738	6.07081	0.433343	0.162476	1.38931	0.783138	0.0967863	0.117723	3.02081	5.82376
megahit_1105444_3-347	9.30125	2.44575	0.00541854	0.641147	3.27525	CSA27	megahit_1105444_3-347	megahit_1105444	CDS	Prodigal	345	115	44.35		k_Eukaryota;n_Opisthokonta;n_Metazoa;n_Eumetazoa;p_Cnidaria;c_Anthozoa;n_Hexacorallia;o_Scleractinia;n_Astrocoeniina;f_Acroporidae;g_Acropora;s_Acropora millepora								0.582662	0.19596	4.2346	0.408319	2.74811	0.489117	0.440085	0.0466291	2.67226	2.73384	4.38349	2.77442	2.43074	5.45467	4.65336	2.14051	1.06283	4.64099	6.99099	1.60435	1.42427	1.8101	2.70464	4.22772	0.340018	0.173127	2.40562
megahit_1323539_1-402	14.4045	1.20479	0.00545367	0.641147	2.6563	CSA27	megahit_1323539_1-402	megahit_1323539	CDS	Prodigal	402	134	43.78		k_Eukaryota;n_Opisthokonta;n_Metazoa;n_Eumetazoa;p_Cnidaria;c_Anthozoa;n_Hexacorallia;o_Scleractinia;n_Astrocoeniina;f_Acroporidae;g_Acropora;s_Acropora millepora				ENOG410XQXQ*	syntrophin, gamma	Posttranslational modification, protein turnover, chaperones		2.91422	2.22093	2.66897	2.74893	3.05807	2.71715	3.02532	1.59893	1.6424	2.11869	3.20898	2.6997	2.23015	2.45977	4.34817	4.37047	1.74129	2.33411	2.75619	2.51645	2.61532	3.98468	3.7109	3.2716	8.6964	5.61185	6.98502
megahit_399186_1-90	11.0508	0.339569	0.00549369	0.641147	0.206328	CSA27	megahit_399186_1-90	megahit_399186	CDS	Prodigal	90	30	41.11		k_Eukaryota;n_Opisthokonta;n_Metazoa;n_Eumetazoa;p_Cnidaria;c_Anthozoa;n_Hexacorallia;o_Scleractinia;n_Astrocoeniina;f_Acroporidae;g_Acropora								0	0.223089	0.578997	0.0310732	0	0.0292022	0.428711	0.0360988	0	0.113154	0.440646	0.0738441	0	0.376759	0.933598	0.0629888	0	0.161068	0.492324	0.0205893	0	0.139856	0.319074	0	0	0.460173	2.04755
megahit_122356_2-214	8.68383	0.409532	0.00555828	0.641147	0.555423	CSA27	megahit_122356_2-214	megahit_122356	CDS	Prodigal	213	71	40.85		k_Eukaryota;n_Opisthokonta;n_Metazoa;n_Eumetazoa;p_Cnidaria;c_Anthozoa;n_Hexacorallia;o_Scleractinia;n_Astrocoeniina;f_Acroporidae;g_Acropora				ENOG4111QQ2*	Coiled-coil domain containing 97	Function unknown	PF09747 [Coiled-coil domain containing protein (DUF2052)]	0	0	0.368711	0.0316112	0.151147	0.208488	0.234441	0	0.331684	0.551471	0.994643	0.230816	0.430398	1.18933	0.74142	0.429035	0.306612	0.817198	0.819742	0.150802	0.122527	0.291349	0.320721	0.301775	0.0180505	0.0282154	0.839902
megahit_1155486_1-309	9.1192	0.233897	0.00580666	0.645475	0.432183	CSA27	megahit_1155486_1-309	megahit_1155486	CDS	Prodigal	309	103	46.28	TDH	k_Eukaryota;n_Opisthokonta;n_Metazoa;n_Eumetazoa;p_Cnidaria;c_Anthozoa;n_Hexacorallia;o_Scleractinia	K15789*	threonine 3-dehydrogenase [EC:1.1.1.103]	Metabolism; Amino acid metabolism; Glycine, serine and threonine metabolism	COG0451*	Nucleoside-diphosphate-sugar epimerases	Carbohydrate transport and metabolism|Cell envelope biogenesis, outer membrane		0.0665066	0.16193	0.268169	0.0810243	0.149803	0.129895	0.201764	0	0.284013	0.359841	0.488242	0.332018	0.210811	0.598294	0.629975	0.321618	0.194708	0.631324	0.888532	0.21344	0.185861	0.267758	0.151451	0.0639575	0.133906	0.0761854	0.536548
megahit_937254_2-649	7.37249	0.470891	0.00595723	0.645475	0.500621	CSA27	megahit_937254_2-649	megahit_937254	CDS	Prodigal	648	216	41.67	SLC26A11	k_Eukaryota;n_Opisthokonta;n_Metazoa;n_Eumetazoa;p_Cnidaria;c_Anthozoa;n_Hexacorallia;o_Scleractinia;n_Astrocoeniina;f_Acroporidae;g_Acropora	K14708*	solute carrier family 26 (sodium-independent sulfate anion transporter), member 11	Brite Hierarchies; Protein families: signaling and cellular processes; Transporters	COG0659*	Sulfate permease and related transporters (MFS superfamily)	Inorganic ion transport and metabolism	PF00916 [Sulfate permease family]	0.0714145	0.276387	0.129227	0.152575	0.157201	0.377269	0.0903527	0	0.373717	0.866331	0.566615	0.125648	0.214107	1.5794	0.723426	0.259213	0.209658	0.658106	0.423511	0.159364	0.214521	0.241781	0.14594	0.126407	0.0229469	0.200893	0.175251
megahit_539382_1-282	11.7005	3.60642	0.00593222	0.645475	8.79851	CSA27	megahit_539382_1-282	megahit_539382	CDS	Prodigal	282	94	45.39	FTH1	k_Eukaryota;n_Opisthokonta;n_Metazoa;n_Eumetazoa;p_Cnidaria;c_Anthozoa;n_Hexacorallia;o_Scleractinia;n_Astrocoeniina;f_Acroporidae;g_Acropora	K00522*	ferritin heavy chain [EC:1.16.3.2]	Cellular Processes; Cell growth and death; Ferroptosis | Cellular Processes; Cell growth and death; Necroptosis | Organismal Systems; Digestive system; Mineral absorption | Brite Hierarchies; Protein families: signaling and cellular processes; Exosome	COG1528*	Ferritin-like protein	Inorganic ion transport and metabolism	PF00210 [Ferritin-like domain]	1.13873	2.17271	11.2454	5.20124	4.28331	6.05789	7.75202	0.2965	4.52704	8.50619	11.6596	7.28228	4.53859	7.53758	10.6145	9.11568	6.37956	8.91567	15.3564	7.8501	2.36532	3.26854	6.2844	5.0159	5.94857	3.33793	15.1786
megahit_2037441_3-455	10.389	0.232308	0.00597764	0.645475	0.291479	CSA27	megahit_2037441_3-455	megahit_2037441	CDS	Prodigal	453	151	41.06	CD36	k_Eukaryota;n_Opisthokonta;n_Metazoa;n_Eumetazoa;p_Cnidaria;c_Anthozoa;n_Hexacorallia;o_Scleractinia;n_Astrocoeniina;f_Acroporidae;g_Acropora;s_Acropora millepora	K06259*	CD36 antigen	Environmental Information Processing; Signal transduction; AMPK signaling pathway | Environmental Information Processing; Signaling molecules and interaction; ECM-receptor interaction | Cellular Processes; Transport and catabolism; Phagosome | Organismal Systems; Immune system; Hematopoietic cell lineage | Organismal Systems; Endocrine system; Adipocytokine signaling pathway | Organismal Systems;…	ENOG410XS17*	scavenger receptor class B, member	Intracellular trafficking, secretion, and vesicular transport	PF01130 [CD36 family]	0.342054	0.383427	0.304736	0.169641	1.16329	0.308654	0.0526644	0.0608769	0.0865444	0.319435	0.356923	0.0846463	0.102333	0.403112	0.594486	0.184449	0.0772642	0.580756	0.520496	0.261949	0.887265	0.815944	0.0814365	0.107269	0.070723	0.182259	0.296731
megahit_2570968_2735-3478	4.90921	0.298145	0.00595406	0.645475	1.061	CSA27	megahit_2570968_2735-3478	megahit_2570968	CDS	Prodigal	744	248	43.15	ABCD3, PMP70	k_Eukaryota;n_Opisthokonta;n_Metazoa;n_Eumetazoa;p_Cnidaria;c_Anthozoa;n_Hexacorallia;o_Scleractinia;n_Astrocoeniina;f_Acroporidae;g_Acropora;s_Acropora millepora	K05677*	ATP-binding cassette, subfamily D (ALD), member 3	Environmental Information Processing; Membrane transport; ABC transporters | Cellular Processes; Transport and catabolism; Peroxisome | Brite Hierarchies; Protein families: signaling and cellular processes; Transporters	COG4178*	ABC-type uncharacterized transport system, permease and ATPase components	General function prediction only	PF00005 [ABC transporter]	0.925252	1.25098	1.19594	0.796961	1.12059	1.01472	0.942653	0.599792	0.926015	0.91089	0.955476	0.742035	1.24939	1.34054	1.2396	0.919512	1.46987	1.12581	0.669275	0.72658	0.862332	0.682995	0.551502	0.388484	1.16861	1.32236	1.0742
megahit_273294_640-1335	9.62365	1.19038	0.00566628	0.645475	1.83843	CSA27	megahit_273294_640-1335	megahit_273294	CDS	Prodigal	696	232	41.95		k_Eukaryota;n_Opisthokonta;n_Metazoa;n_Eumetazoa;p_Cnidaria;c_Anthozoa;n_Hexacorallia;o_Scleractinia;n_Astrocoeniina;f_Acroporidae;g_Acropora							PF01130 [CD36 family]	0.676457	1.49986	1.86356	0.938901	1.79903	1.77735	0.431976	0.728887	1.2153	2.51291	2.47399	0.797185	0.777335	1.96658	3.95072	1.54501	0.888489	2.84535	2.12828	0.639309	1.60639	0.966434	0.437884	0.273109	0.472595	0.865005	1.7198
megahit_148800_169-276	7.69355	0.68619	0.00572542	0.645475	0.760939	CSA27	megahit_148800_169-276	megahit_148800	CDS	Prodigal	108	36	39.81		k_Eukaryota;n_Opisthokonta;n_Metazoa;n_Eumetazoa;p_Cnidaria;c_Anthozoa;n_Hexacorallia;o_Scleractinia;n_Astrocoeniina;f_Acroporidae;g_Acropora								0	0	0.62196	0	0.43342	0.0549117	0	0	0.474274	0.645756	1.40177	0.387494	0.654331	1.67934	0.779159	0.274491	0.270798	1.5075	0.984241	0.20017	0.447556	0.547312	0.510903	0.366254	0	0	0.479338
megahit_3437326_1693-1815	14.7736	0.11392	0.00580064	0.645475	0.0888409	CSA27	megahit_3437326_1693-1815	megahit_3437326	CDS	Prodigal	123	41	39.84		k_Eukaryota;n_Opisthokonta;n_Metazoa;n_Eumetazoa;p_Cnidaria;c_Anthozoa;n_Hexacorallia;o_Scleractinia;n_Astrocoeniina;f_Acroporidae;g_Acropora								0.291069	0.510303	1.91861	3.38582	0.198242	0.463944	0.280178	8.55771	0	0	0.153961	0.0905898	0.0267709	0.0532074	0.275779	0.212535	0	0.0210726	0.0835137	0.12903	0.266704	0.493801	5.43737	6.81542	0.241636	0.721612	0.145427
megahit_2478240_30-221	10.8848	3.81181	0.00590399	0.645475	3.47827	CSA27	megahit_2478240_30-221	megahit_2478240	CDS	Prodigal	192	64	40.62		k_Eukaryota;n_Opisthokonta;n_Metazoa;n_Eumetazoa;p_Cnidaria;c_Anthozoa;n_Hexacorallia;o_Scleractinia;n_Astrocoeniina;f_Acroporidae;g_Acropora				ENOG410ZWW6	Heme binding protein 2	Function unknown		2.15192	27.214	19.7578	3.86604	0.920904	64.975	14.6127	25.1562	0	7.53805	10.7575	1.44303	0.236134	7.38293	5.2097	3.73698	0.0901623	1.61272	8.23134	0.383046	4.55356	16.4184	3.47013	0.0833108	0.279986	8.57914	12.8036
megahit_755692_117-275	8.99858	0.481109	0.00592208	0.645475	0.609825	CSA27	megahit_755692_117-275	megahit_755692	CDS	Prodigal	159	53	44.03		k_Eukaryota;n_Opisthokonta;n_Metazoa;n_Eumetazoa;p_Cnidaria;c_Anthozoa;n_Hexacorallia;o_Scleractinia;n_Astrocoeniina;f_Acroporidae;g_Acropora;s_Acropora digitifera								0.545699	0.653506	0.496406	0.645809	0.364628	0.618292	0	1.23613	0.32931	0.776111	0.792242	0.726831	0.312066	1.1301	0.561372	0.210905	0.441694	1.16418	1.25231	0.450343	0.592935	0.325261	0.209708	0.181201	0.650216	0.592097	0.852575
megahit_1862514_1544-2269	15.0756	0.0932466	0.00601157	0.645475	0.0929403	CSA27	megahit_1862514_1544-2269	megahit_1862514	CDS	Prodigal	726	242	42.15		k_Eukaryota;n_Opisthokonta;n_Metazoa;n_Eumetazoa;p_Cnidaria;c_Anthozoa;n_Hexacorallia;o_Scleractinia;n_Astrocoeniina;f_Acroporidae;g_Acropora								0.382749	0.383311	0.324479	0.3766	0.0713765	0.287114	0.0775626	0.843566	0	0.0243474	0.0956792	0.13039	0.0122809	0.0612494	0.244128	0.120925	0.0744358	0.0212489	0.158919	0.147831	0.262023	0.159563	0.613617	0.702703	0.105311	0.301641	0.126845
megahit_477607_722-1438	8.90792	0.314764	0.00617131	0.657768	0.231542	CSA27	megahit_477607_722-1438	megahit_477607	CDS	Prodigal	717	239	41.7		k_Eukaryota;n_Opisthokonta;n_Metazoa;n_Eumetazoa;p_Cnidaria;c_Anthozoa;n_Hexacorallia;o_Scleractinia;n_Astrocoeniina;f_Acroporidae;g_Acropora				ENOG410XP43*	Glycine receptor	Intracellular trafficking, secretion, and vesicular transport	PF02931 [Neurotransmitter-gated ion-channel ligand binding domain]	0.00729514	0.802056	0.63647	0	0.0444729	0.160918	0.0222935	0	0	0.494052	0.891594	0.037349	0.0246354	0.511955	0.33291	0.0217479	0.0122253	0.276587	0.121869	0.00522416	0.00730779	0.177228	0.00732478	0.0276714	0	0.350929	1.2121
megahit_1670309_769-1692	10.8012	0.167297	0.0061973	0.657768	0.437194	CSA27	megahit_1670309_769-1692	megahit_1670309	CDS	Prodigal	924	308	43.07		k_Eukaryota;n_Opisthokonta;n_Metazoa;n_Eumetazoa;p_Cnidaria;c_Anthozoa;n_Hexacorallia;o_Scleractinia;n_Astrocoeniina;f_Acroporidae;g_Acropora								0.353744	0.403715	0.614264	0.558929	0.314022	0.568563	0.188785	0.432624	0.203299	0.295014	0.636697	0.262438	0.299498	0.513317	0.720443	0.359394	0.365357	0.715734	0.577604	0.367712	0.42147	0.441978	0.742208	0.972943	0.79413	1.00385	0.990626
megahit_444639_357-1622	11.147	0.518239	0.00627879	0.659648	2.25689	CSA27	megahit_444639_357-1622	megahit_444639	CDS	Prodigal	1266	422	45.02	STK3, MST2	k_Eukaryota;n_Opisthokonta;n_Metazoa;n_Eumetazoa;p_Cnidaria;c_Anthozoa;n_Hexacorallia;o_Scleractinia;n_Astrocoeniina;f_Acroporidae;g_Acropora	K04412*	serine/threonine kinase 3	Environmental Information Processing; Signal transduction; MAPK signaling pathway | Environmental Information Processing; Signal transduction; Hippo signaling pathway | Environmental Information Processing; Signal transduction; Hippo signaling pathway - fly | Environmental Information Processing; Signal transduction; Hippo signaling pathway - multiple species | Cellular Processes; Cell growth and…	ENOG410XP9G*	mitogen-activated protein kinase kinase kinase kinase	Signal transduction mechanisms	PF00069 [Protein kinase domain];PF07714 [Protein tyrosine kinase]	2.97107	2.78823	2.57412	2.26831	2.20798	1.81757	1.26732	1.20254	1.43061	2.44787	3.03101	1.84706	1.54013	2.23245	2.39199	2.45109	1.86774	2.53523	2.94068	2.23989	2.5634	1.87871	2.73339	2.41007	2.04053	2.30811	2.83252
megahit_1898125_3009-4016	4.50308	0.536937	0.00628644	0.659648	1.19016	CSA27	megahit_1898125_3009-4016	megahit_1898125	CDS	Prodigal	1008	336	41.37		k_Eukaryota;n_Opisthokonta;n_Metazoa;n_Eumetazoa;p_Cnidaria;c_Anthozoa;n_Hexacorallia;o_Scleractinia;n_Astrocoeniina;f_Acroporidae;g_Acropora;s_Acropora millepora				COG1335*	Amidases related to nicotinamidase	Secondary metabolites biosynthesis, transport and catabolism	PF00857 [Isochorismatase family]	1.20822	2.02364	0.736219	0.763123	1.46601	1.78864	2.58699	0.847675	1.74969	2.00539	0.899879	0.812994	1.78241	2.23379	0.936016	0.548332	1.16414	1.07592	0.873297	0.932143	1.06	1.29104	0.35919	0.257891	1.04402	1.62306	0.656445
megahit_3017921_1161-2693	8.48987	0.782364	0.0063401	0.659747	2.51606	CSA27	megahit_3017921_1161-2693	megahit_3017921	CDS	Prodigal	1533	511	39.92		k_Eukaryota;n_Opisthokonta;n_Metazoa;n_Eumetazoa;p_Cnidaria;c_Anthozoa;n_Hexacorallia;o_Scleractinia;n_Astrocoeniina;f_Acroporidae;g_Acropora;s_Acropora millepora				COG2211*	Na+/melibiose symporter and related transporters	Carbohydrate transport and metabolism	PF07690 [Major Facilitator Superfamily];PF13347 [MFS/sugar transport protein]	1.71601	2.26916	2.54217	1.87659	1.62595	2.87036	0.819929	1.41229	1.84396	2.31467	3.47614	1.89055	1.94871	3.94172	2.539	1.93292	2.04166	2.89353	3.26762	2.09425	2.21709	2.01267	1.26918	0.990632	1.52439	1.51104	2.09268
megahit_2460800_3-257	10.5581	2.01055	0.00635884	0.659747	1.51815	CSA27	megahit_2460800_3-257	megahit_2460800	CDS	Prodigal	255	85	45.1		k_Eukaryota;n_Opisthokonta;n_Metazoa;n_Eumetazoa;p_Cnidaria;c_Anthozoa;n_Hexacorallia;o_Scleractinia;n_Astrocoeniina;f_Acroporidae;g_Acropora								0	1.88144	2.23056	0.272586	0.0867116	1.66896	2.00412	0	0.0360491	2.63874	4.11494	0.475941	0.103603	2.95708	5.86845	0.620023	0.0515578	0.509729	2.44951	0.185162	0.148565	0.517383	0.133939	0	0.150228	5.43591	2.14199
megahit_1263506_2-541	10.531	3.10227	0.00646117	0.66662	2.33584	CSA27	megahit_1263506_2-541	megahit_1263506	CDS	Prodigal	540	180	43.7		k_Eukaryota;n_Opisthokonta;n_Metazoa;n_Eumetazoa;p_Cnidaria;c_Anthozoa;n_Hexacorallia;o_Scleractinia;n_Astrocoeniina;f_Acroporidae;g_Acropora							PF04832 [SOUL heme-binding protein]	0.033078	1.71036	3.57181	0.367713	0.0978258	2.78718	1.49709	0.249531	0.0446882	3.29377	6.52417	0.354407	0.106473	4.7327	10.4642	1.11304	0.0251989	1.30471	3.52719	0.192107	0.228375	0.771904	0.340357	0.0514189	0.0235724	1.14139	4.2757
megahit_786631_4827-5780	14.1076	0.919544	0.00656361	0.670785	1.76459	CSA27	megahit_786631_4827-5780	megahit_786631	CDS	Prodigal	954	318	46.23	RNF41, NRDP1	k_Eukaryota;n_Opisthokonta;n_Metazoa;n_Eumetazoa;p_Cnidaria;c_Anthozoa;n_Hexacorallia;o_Scleractinia;n_Astrocoeniina;f_Acroporidae;g_Acropora	K11981*	E3 ubiquitin-protein ligase NRDP1 [EC:2.3.2.27]	Cellular Processes; Transport and catabolism; Endocytosis | Brite Hierarchies; Protein families: genetic information processing; Membrane trafficking | Brite Hierarchies; Protein families: genetic information processing; Ubiquitin system | Brite Hierarchies; Protein families: genetic information processing; Mitochondrial biogenesis	ENOG410XNN7	RING finger protein 41	Posttranslational modification, protein turnover, chaperones	PF08941 [USP8 interacting]	0.491601	0.64685	2.44848	1.25924	1.3437	0.725182	1.54295	0.431535	1.16051	1.60907	2.42364	2.65541	1.00019	1.30001	3.37269	2.61375	1.30735	1.55075	1.69186	2.1821	1.26408	1.39539	1.00655	1.26136	0.844864	0.845751	2.94858
megahit_1438060_1512-2279	9.18439	1.60481	0.00657419	0.670785	2.67676	CSA27	megahit_1438060_1512-2279	megahit_1438060	CDS	Prodigal	768	256	43.75		k_Eukaryota;n_Opisthokonta;n_Metazoa;n_Eumetazoa;p_Cnidaria;c_Anthozoa;n_Hexacorallia;o_Scleractinia;n_Astrocoeniina;f_Acroporidae;g_Acropora								1.45015	2.60924	3.61102	1.52536	1.9945	2.29557	1.52784	0.561219	1.25239	4.09081	3.25649	0.947055	1.61173	4.47821	4.93914	3.13649	1.45783	3.57774	2.73437	1.59553	2.00092	1.6649	2.14997	1.63589	1.41603	1.86083	4.10041
megahit_1315782_23-658	6.56891	1.13797	0.00712353	0.676387	2.02416	CSA27	megahit_1315782_23-658	megahit_1315782	CDS	Prodigal	636	212	41.98	WHT	k_Eukaryota;n_Opisthokonta;n_Metazoa;n_Eumetazoa;p_Cnidaria;c_Anthozoa;n_Hexacorallia;o_Scleractinia;n_Astrocoeniina;f_Acroporidae;g_Acropora;s_Acropora millepora	K21396*	ATP-binding cassette, subfamily G (WHITE), eye pigment precursor transporter	Brite Hierarchies; Protein families: signaling and cellular processes; Transporters	COG1131*	ABC-type multidrug transport system, ATPase component		PF01061 [ABC-2 type transporter]	2.0459	2.58286	2.48104	2.13491	2.20758	2.48594	0.762503	1.2938	1.60677	3.44719	2.11206	1.54753	1.6863	3.64478	2.42413	1.73068	1.06744	2.12184	1.29681	0.420224	1.50585	1.88207	0.762724	0.720679	1.7725	2.36611	2.47542
megahit_2575785_533-682	10.4141	0.894271	0.00691356	0.676387	1.65893	CSA27	megahit_2575785_533-682	megahit_2575785	CDS	Prodigal	150	50	45.33	TXNRD	k_Eukaryota;n_Opisthokonta;n_Metazoa;n_Eumetazoa;p_Cnidaria;c_Anthozoa;n_Hexacorallia;o_Scleractinia;n_Astrocoeniina;f_Acroporidae;g_Acropora;s_Acropora millepora	K22182*	thioredoxin reductase (NADPH) [EC:1.8.1.9]	Metabolism; Metabolism of other amino acids; Selenocompound metabolism | Human Diseases; Cancers: Overview; Pathways in cancer | Human Diseases; Cancers: Specific types; Hepatocellular carcinoma	COG1249*	Pyruvate/2-oxoglutarate dehydrogenase complex, dihydrolipoamide dehydrogenase (E3) component, and related enzymes	Energy production and conversion		4.27165	0.854048	0.971013	0.451785	4.52827	0.866156	1.87041	0.214583	0.701788	1.58539	2.72108	0.56336	1.21545	2.41809	1.84409	1.19852	0.908085	1.71655	2.79935	1.82843	4.42525	7.96874	1.19795	0.560729	0.803799	0.93802	2.63718
megahit_187155_3-1217	9.4006	0.164781	0.0071914	0.676387	0.367891	CSA27	megahit_187155_3-1217	megahit_187155	CDS	Prodigal	1215	405	44.77	SLC29A1_2_3, ENT1_2_3	k_Eukaryota;n_Opisthokonta;n_Metazoa;n_Eumetazoa;p_Cnidaria;c_Anthozoa;n_Hexacorallia;o_Scleractinia;n_Astrocoeniina;f_Acroporidae;g_Acropora;s_Acropora millepora	K15014*	solute carrier family 29 (equilibrative nucleoside transporter), member 1/2/3	Brite Hierarchies; Protein families: signaling and cellular processes; Transporters	ENOG410Y3MT*	solute carrier family 29 (nucleoside transporters), member	Function unknown	PF01733 [Nucleoside transporter]	0.425025	0.514537	0.493945	0.520904	0.372939	0.389174	0.2778	0.484843	0.308713	0.520148	0.48254	0.285244	0.372554	0.425777	0.607118	0.353378	0.212532	0.361225	0.377146	0.170796	0.456059	0.383965	0.264763	0.273898	0.231141	0.445682	0.358084
megahit_947747_3-431	8.49677	0.251903	0.00725081	0.676387	0.616901	CSA27	megahit_947747_3-431	megahit_947747	CDS	Prodigal	429	143	41.49	SLC17A	k_Eukaryota;n_Opisthokonta;n_Metazoa;n_Eumetazoa;p_Cnidaria;c_Anthozoa;n_Hexacorallia;o_Scleractinia;n_Astrocoeniina;f_Acroporidae;g_Acropora	K08193*	MFS transporter, ACS family, solute carrier family 17 (sodium-dependent inorganic phosphate cotransporter), other	Brite Hierarchies; Protein families: signaling and cellular processes; Transporters	ENOG410XPWC*	solute carrier family 17	Carbohydrate transport and metabolism		0.570862	0.407567	0.409779	0.467804	0.456576	0.415943	0.231659	0.236094	0.396018	0.671403	0.582728	0.187304	0.298363	0.819158	0.830113	0.63837	0.643652	0.790081	0.955954	0.472928	0.976141	0.766253	0.570054	0.697898	0.258919	0.492639	0.6644
megahit_2288322_511-1521	6.83203	1.70583	0.00692177	0.676387	1.29971	CSA27	megahit_2288322_511-1521	megahit_2288322	CDS	Prodigal	1011	337	46.39	PTK7, CCK4	k_Eukaryota;n_Opisthokonta;n_Metazoa;n_Eumetazoa;p_Cnidaria;c_Anthozoa;n_Hexacorallia;o_Scleractinia;n_Astrocoeniina;f_Acroporidae;g_Acropora	K05127*	PTK7 protein tyrosine kinase 7 [EC:2.7.10.1]	Brite Hierarchies; Protein families: metabolism; Protein kinases | Brite Hierarchies; Protein families: signaling and cellular processes; Exosome	COG0515*	Serine/threonine protein kinase	DNA replication, recombination and repair|Transcription|Signal transduction mechanisms|General function prediction only	PF00069 [Protein kinase domain];PF07714 [Protein tyrosine kinase]	0.569235	6.14338	0.680996	0.27757	0.313499	6.78643	0.375495	0.35485	0.175154	5.20499	1.33639	0.331178	0.181318	3.97832	0.701881	0.164758	0.333043	2.09304	1.02258	0.51901	0.483899	3.77808	1.20852	1.1392	0.32725	3.43609	0.596675
megahit_651778_2-439	5.81363	1.64258	0.00726602	0.676387	2.2997	CSA27	megahit_651778_2-439	megahit_651778	CDS	Prodigal	438	146	43.15	pdxH, PNPO	k_Eukaryota;n_Opisthokonta;n_Metazoa;n_Eumetazoa;p_Cnidaria;c_Anthozoa;n_Hexacorallia;o_Scleractinia	K00275*	pyridoxamine 5'-phosphate oxidase [EC:1.4.3.5]	Metabolism; Metabolism of cofactors and vitamins; Vitamin B6 metabolism	COG0259*	Pyridoxamine-phosphate oxidase	Coenzyme metabolism	PF01243 [Pyridoxamine 5'-phosphate oxidase]	1.39022	3.67091	0.961571	0.570644	1.3378	4.98373	0.810047	0.740288	2.03382	4.58988	1.63494	1.13295	1.22114	5.46293	1.55861	1.04602	1.90626	3.67285	1.86259	1.38607	2.00405	3.41887	0.978158	0.603787	1.18527	3.1415	1.5807
megahit_691843_2-130	12.3014	0.186822	0.00705207	0.676387	0.258878	CSA27	megahit_691843_2-130	megahit_691843	CDS	Prodigal	129	43	45.74	NRCAM	k_Eukaryota;n_Opisthokonta;n_Metazoa;n_Eumetazoa;p_Cnidaria;c_Anthozoa;n_Hexacorallia;o_Scleractinia;n_Astrocoeniina;f_Acroporidae;g_Acropora	K06756*	neuronal cell adhesion molecule	Environmental Information Processing; Signaling molecules and interaction; Cell adhesion molecules (CAMs)	ENOG410XSVG*	Cell adhesion molecule	Function unknown		0.27795	0.205836	0.444023	5.26109	0.252767	0.157094	0.092405	0.589356	0.0936869	0.307928	0.613776	0.276018	0.153913	0.117595	0.248099	0.202675	0.116528	0.206984	0.553575	0.180502	0.311212	0.195074	0.437791	0.428704	0.216766	3.09623	0.182835
megahit_247619_113-277	8.38147	0.979479	0.00685343	0.676387	1.20106	CSA27	megahit_247619_113-277	megahit_247619	CDS	Prodigal	165	55	37.58	NOSTRIN	k_Eukaryota;n_Opisthokonta;n_Metazoa;n_Eumetazoa;p_Cnidaria;c_Anthozoa	K20126*	nostrin	Brite Hierarchies; Protein families: genetic information processing; Membrane trafficking	ENOG410ZDFS*	Nitric oxide synthase trafficker	Function unknown		0.0306964	0.154403	0.66502	0	0.767789	0	0	0	0.445924	0.910085	1.81799	0.418501	1.2178	2.5317	2.20459	0.69296	0.600408	1.56809	1.3933	0.179835	0.507709	0.250655	0.875835	0.748802	0.0744228	0.0543734	0.363289
megahit_2230212_2-1057	10.255	0.460457	0.00730124	0.676387	1.14823	CSA27	megahit_2230212_2-1057	megahit_2230212	CDS	Prodigal	1056	352	44.7	maeB	k_Eukaryota;n_Opisthokonta;n_Metazoa;n_Eumetazoa;p_Cnidaria;c_Anthozoa;n_Hexacorallia;o_Scleractinia;n_Astrocoeniina;f_Acroporidae;g_Acropora	K00029*	malate dehydrogenase (oxaloacetate-decarboxylating)(NADP+) [EC:1.1.1.40]	Metabolism; Carbohydrate metabolism; Pyruvate metabolism | Metabolism; Energy metabolism; Carbon fixation in photosynthetic organisms	COG0281*	Malic enzyme	Energy production and conversion	PF00390 [Malic enzyme, N-terminal domain];PF03949 [Malic enzyme, NAD binding domain]	0.681705	1.29708	1.61368	0.861171	0.650731	1.23036	1.02362	0.521312	0.609896	1.62345	1.77879	1.01194	0.780942	1.66941	1.52756	1.26992	0.585397	0.968363	1.39771	0.630604	0.674759	0.579891	0.38217	0.220585	0.348525	0.665142	1.21748
[truncated: 215 more rows]
[truncated: 5 more columns]

## Sheet: Tab.3
Tab.3-gene list of identify rhythmic genes in coral host under HLD (JTK, p-value < 0.02)
IDs	acrophase	amplitude	pvalue	qvalue	Mean	METHOD	id	Contig ID	Molecule	Method	Length NT	Length AA	GC perc	Gene name	Tax	KEGG ID	KEGGFUN	KEGGPATH	COG ID	COGFUN	COGPATH	PFAM	DD_1_24	DD_1_6	DD_1_12	DD_1_18	DD_2_24	DD_2_6	DD_2_12	DD_2_18	LD_1_24	LD_1_6	LD_1_12	LD_1_18	LD_2_24	LD_2_6	LD_2_12	LD_2_18	LD_3_24	LD_3_6	LD_3_12	LD_3_18	HLD_1_24	HLD_1_6	HLD_1_12	HLD_1_18	HLD_2_24	HLD_2_6	HLD_2_12
[truncated: 56 more rows]
[truncated: 5 more columns]

## Sheet: Tab.4
Tab.4-gene list of identify rhythmic genes in coral host under HLD (Consinor, p-value < 0.02)
[truncated: 45 more rows]
[truncated: 5 more columns]

## Sheet: Tab.5
Tab.5-gene list of identify rhythmic genes in coral host under DD (JTK, p-value < 0.02)
[truncated: 75 more rows]

[truncated: 1 more sheets: Tab.6]
