# Supplementary material for: Diel transcriptional responses of coral-Symbiodiniaceae holobiont to elevated temperature
Source: Commun Biol. 2024 Jul 19;7:882. doi: 10.1038/s42003-024-06542-6 (PMC11271600; doi:10.1038/s42003-024-06542-6)
Supplement: Supplementary file 6 — Supplementary Data 3 [file 42003_2024_6542_MOESM6_ESM.xlsx]

## Sheet: Tab.1
Tab.1-gene list of identify rhythmic genes in symbiont under LD (JTK, p-value < 0.02)
IDs	acrophase	amplitude	pvalue	qvalue	Mean	Methods	id	Contig ID	Molecule	Method	Length NT	Length AA	GC perc	Gene name	Tax	KEGG ID			COG ID	COGFUN	COGPATH	PFAM	DD_1_24	DD_1_6	DD_1_12	DD_1_18	DD_2_24	DD_2_6	DD_2_12	DD_2_18	LD_1_24	LD_1_6	LD_1_12	LD_1_18	LD_2_24	LD_2_6	LD_2_12	LD_2_18	LD_3_24	LD_3_6	LD_3_12	LD_3_18	HLD_1_24	HLD_1_6	HLD_1_12	HLD_1_18	HLD_2_24	HLD_2_6	HLD_2_12
megahit_767831_2-2428	9	0.820453	8.66e-05	0.084329	1.00867	JTKA27	megahit_767831_2-2428	megahit_767831	CDS	Prodigal	2427	809	53.65	ABC1 family	k_Eukaryota;n_Sar;n_Alveolata;c_Dinophyceae;o_Suessiales			Environmental Information Processing; Signal transduction; Ras signaling pathway | Environmental Information Processing; Signal transduction; Rap1 signaling pathway | Environmental Information Processing; Signal transduction; MAPK signaling pathway | Environmental Information Processing; Signal transduction; MAPK signaling pathway - fly | Environmental Information Processing; Signal transduction;…				PF03109 [ABC1 family]	0.243142	0.342038	0.19251	0.330338	0.583372	0.384716	0.19212	0.148488	0.875748	1.18124	1.05873	0.799202	0.748631	1.38813	1.49246	0.150479	0.314113	1.63291	1.38745	0.222047	0.12101	0.246015	1.07699	1.16373	0.242349	0.674668	0.403173
megahit_189081_1-1290	12	0.529534	8.66e-05	0.084329	1.36041	JTKA27	megahit_189081_1-1290	megahit_189081	CDS	Prodigal	1290	430	52.95	GCDH, gcdH	k_Eukaryota;n_Sar;n_Alveolata;c_Dinophyceae;o_Suessiales;f_Symbiodiniaceae;g_Symbiodinium	K00252*	fumarate hydratase, class I [EC:4.2.1.2]		COG1960*	Acyl-CoA dehydrogenases	Lipid metabolism	PF00441 [Acyl-CoA dehydrogenase, C-terminal domain];PF02770 [Acyl-CoA dehydrogenase, middle domain];PF02771 [Acyl-CoA dehydrogenase, N-terminal domain]	1.14119	1.48803	2.31271	1.21269	0.979132	1.43849	2.04587	0.925767	1.06062	1.44114	1.37199	1.17024	0.665668	1.27812	1.78816	0.692743	0.694707	1.51047	2.24562	1.09136	0.747666	0.986037	1.85726	1.73687	0.952364	1.44254	1.13726
megahit_5462771_76-2283	9	0.272507	0.000281385	0.137035	0.702211	JTKA27	megahit_5462771_76-2283	megahit_5462771	CDS	Prodigal	2208	736	50.32		k_Eukaryota;n_Sar;n_Alveolata;c_Dinophyceae;o_Suessiales;f_Symbiodiniaceae;g_Symbiodinium								0.56434	0.62805	0.345481	0.422534	0.700949	0.502861	0.566012	0.44365	0.711993	0.969263	0.588036	0.516446	0.569851	0.720608	0.568257	0.0100679	0.444279	1.06874	0.997904	0.321166	0.287609	0.59724	0.593131	0.668464	0.678386	0.894978	0.158273
megahit_235018_1191-3062	9	0.763902	0.000281385	0.137035	0.832711	JTKA27	megahit_235018_1191-3062	megahit_235018	CDS	Prodigal	1872	624	54.17		k_Eukaryota;n_Sar;n_Alveolata;c_Dinophyceae;o_Suessiales								0.0572223	0.132827	0.292859	0.242395	0.508268	0.125894	0.114709	0.0273875	0.703829	0.916606	1.09831	0.397821	0.555201	1.21225	1.66847	0.0735134	0.187765	1.20288	1.17583	0.29394	0.0645693	0.140018	1.24786	1.49577	0.0962783	0.519257	0.340248
megahit_3470620_2-337	9	0.965779	0.000757576	0.24596	1.78383	JTKA27	megahit_3470620_2-337	megahit_3470620	CDS	Prodigal	336	112	58.04		k_Eukaryota;n_Sar;n_Alveolata;c_Dinophyceae;o_Suessiales;f_Symbiodiniaceae;g_Symbiodinium								1.60149	1.10064	1.41866	1.22311	2.21821	1.22672	1.20545	1.29557	1.57662	1.9642	1.75376	1.16895	1.23974	1.78008	2.39606	0.865569	1.09987	3.13028	2.1267	0.568902	1.0609	0.762939	1.97449	1.66186	1.49638	1.31338	1.55921
megahit_1849339_626-811	12	0.495661	0.000757576	0.24596	1.05408	JTKA27	megahit_1849339_626-811	megahit_1849339	CDS	Prodigal	186	62	66.13		k_Eukaryota;n_Sar;n_Alveolata;c_Dinophyceae;o_Suessiales								0.830088	1.1376	1.04855	1.28844	1.13237	0.97038	0.921322	0.697061	0.639095	0.975867	1.15734	0.681759	0.525822	0.945469	1.81287	0.612866	0.396837	1.63398	1.31354	1.04041	0.015724	0.520168	0.86239	1.10458	1.40344	1.03563	0.632088
megahit_5029031_1-726	6	0.483365	0.00177489	0.432186	0.714584	JTKA27	megahit_5029031_1-726	megahit_5029031	CDS	Prodigal	726	242	49.31	new	k_Eukaryota;n_Sar;n_Alveolata;c_Dinophyceae;o_Suessiales;f_Symbiodiniaceae;g_Symbiodinium								0.479452	0.923698	0.131353	0.238294	0.593155	0.814738	0.419443	0.36953	0.815578	1.13102	0.326913	0.501582	0.498225	1.61176	0.411631	0.100388	0.472395	1.55577	0.849683	0.298429	0.199651	0.829711	0.479665	0.376134	0.630922	1.00804	0.31921
megahit_3326147_687-1622	9	0.195948	0.00177489	0.432186	0.479189	JTKA27	megahit_3326147_687-1622	megahit_3326147	CDS	Prodigal	936	312	63.14		k_Eukaryota;n_Sar;n_Alveolata;c_Dinophyceae;o_Suessiales								0.645758	0.558741	0.529033	0.33873	0.575506	0.692636	0.829522	0.577901	0.550568	0.779885	0.330274	0.367966	0.325257	0.498571	0.593516	0.212615	0.370948	0.704519	0.747594	0.291154	0.486535	0.557675	0.523805	0.842882	0.651332	0.87212	0.498965
megahit_96662_121-2658	9	0.880957	0.00742424	0.556247	4.9655	JTKA27	megahit_96662_121-2658	megahit_96662	CDS	Prodigal	2538	846	55.75	PF18360 []	k_Eukaryota;n_Sar;n_Alveolata;c_Dinophyceae;o_Suessiales			Metabolism; Lipid metabolism; Glycerophospholipid metabolism | Metabolism; Metabolism of other amino acids; Phosphonate and phosphinate metabolism				PF18360 []	2.87695	2.71816	2.68946	3.38444	3.72648	3.68393	3.87096	3.33767	5.1205	3.91881	3.59308	3.52286	3.00642	3.29091	3.34645	2.11575	2.76855	7.31095	15.4202	2.59235	2.45576	2.57008	21.8986	20.8545	3.48301	4.2137	3.6004
megahit_903114_235-816	12	0.548308	0.00742424	0.556247	1.67991	JTKA27	megahit_903114_235-816	megahit_903114	CDS	Prodigal	582	194	54.98		k_Eukaryota;n_Sar;n_Alveolata;c_Dinophyceae;o_Suessiales;f_Symbiodiniaceae;g_Symbiodinium			Genetic Information Processing; Translation; Ribosome biogenesis in eukaryotes | Brite Hierarchies; Protein families: genetic information processing; Ribosome biogenesis					1.44255	1.10064	1.14385	1.36384	1.48862	1.47653	1.52756	1.16113	1.654	2.02271	1.87185	1.62415	0.887852	1.03857	2.10349	0.579404	0.959902	1.85038	2.72229	1.19737	0.866083	1.46347	1.89281	1.87931	0.978955	1.46616	0.631605
megahit_874323_388-1536	9	0.318903	0.00742424	0.556247	0.670412	JTKA27	megahit_874323_388-1536	megahit_874323	CDS	Prodigal	1149	383	53.52		k_Eukaryota;n_Sar;n_Alveolata;c_Dinophyceae;o_Suessiales;f_Symbiodiniaceae;g_Symbiodinium			Genetic Information Processing; Translation; Ribosome biogenesis in eukaryotes | Brite Hierarchies; Protein families: genetic information processing; Ribosome biogenesis					0.492515	0.738861	0.38579	0.347429	0.795627	1.00509	0.851554	0.566924	0.541118	0.931809	0.614548	0.610705	0.393843	0.715916	0.640032	0.39765	0.299203	1.03741	0.887061	0.350912	0.524829	0.624286	0.66832	0.897649	0.691182	0.661437	0.42854
megahit_671949_1456-2544	12	0.412846	0.00742424	0.556247	0.661575	JTKA27	megahit_671949_1456-2544	megahit_671949	CDS	Prodigal	1089	363	53.44	ADP-ribosylglycohydrolase	k_Eukaryota;n_Sar;n_Alveolata;c_Dinophyceae;o_Suessiales;f_Symbiodiniaceae;g_Symbiodinium							PF03747 [ADP-ribosylglycohydrolase]	0.101193	0.119727	0.155117	0.248473	0.382043	0.0792787	0.166008	0.156584	0.656762	0.694367	0.82393	0.34302	0.387793	0.793148	1.51171	0.140244	0.037541	0.8014	0.970755	0.347742	0.217832	0.135307	0.944933	1.42019	0.203099	0.334093	0.335292
megahit_656514_825-2978	9	2.32901	0.00376623	0.556247	4.17225	JTKA27	megahit_656514_825-2978	megahit_656514	CDS	Prodigal	2154	718	52.18	Rna-binding protein	k_Eukaryota;n_Sar;n_Alveolata;c_Dinophyceae;o_Suessiales		Xaa-Pro aminopeptidase [EC:3.4.11.9]		ENOG4111R9F*	Rna-binding protein	Function unknown	PF04059 [RNA recognition motif 2];PF05383 [La domain]	1.8524	2.37269	2.2402	2.71362	3.85559	1.9794	2.33236	1.71626	3.36692	3.59578	3.52844	2.69232	2.95023	4.81829	7.40843	2.25691	1.78967	5.35031	5.17679	1.60644	1.59133	0.918556	3.8627	5.21897	2.28711	2.69162	2.30767
megahit_583545_164-1351	9	1.0885	0.00742424	0.556247	1.29156	JTKA27	megahit_583545_164-1351	megahit_583545	CDS	Prodigal	1188	396	55.72	Nine Cysteines Domain of family 3 GPCR];PF07699 [Putative ephrin-receptor like ]	k_Eukaryota;n_Sar;n_Alveolata;c_Dinophyceae;o_Suessiales;f_Symbiodiniaceae;g_Symbiodinium							PF07562 [Nine Cysteines Domain of family 3 GPCR];PF07699 [Putative ephrin-receptor like ]	0.065609	0.0760225	0.139533	0.404286	0.49788	0.2674	0.109222	0.0867578	0.871299	1.18953	1.43603	1.04945	1.00992	1.70691	2.06187	0.118417	0.142989	2.05271	2.1559	0.348664	0.0808222	0.190555	1.14839	1.40401	0.0882615	0.773768	0.272666
megahit_5507921_8518-9144	9	0.874963	0.00742424	0.556247	0.91363	JTKA27	megahit_5507921_8518-9144	megahit_5507921	CDS	Prodigal	627	209	48.33		k_Eukaryota;n_Sar;n_Alveolata;c_Dinophyceae;o_Suessiales;f_Symbiodiniaceae;g_Symbiodinium;n_unclassified Symbiodinium;s_Symbiodinium sp.								0.0642912	0.0536571	0.175677	0.18753	0.461346	0.0974211	0.119807	0.13677	0.763471	0.819	0.841959	0.24106	0.89999	1.951	3.06867	0.0988071	0.135378	1.98649	0.908847	0.322814	0.230571	0.0424169	1.35744	1.75765	0.033167	0.252036	0.314938
megahit_542553_871-1425	12	4.769	0.00742424	0.556247	7.70176	JTKA27	megahit_542553_871-1425	megahit_542553	CDS	Prodigal	555	185	60.54	RP-L7, MRPL12, rplL	k_Eukaryota;n_Sar;n_Alveolata;c_Dinophyceae;o_Suessiales;f_Symbiodiniaceae;g_Symbiodinium	K02935*			COG0222*	Ribosomal protein L7/L12	Translation, ribosomal structure and biogenesis	PF00542 [Ribosomal protein L7/L12 C-terminal domain];PF16320 [Ribosomal protein L7/L12 dimerisation domain]	11.0834	10.1346	12.4061	11.1501	6.226	5.44733	1.95764	3.07117	5.68501	9.63471	9.91556	7.69766	2.96953	7.12749	7.95535	2.62018	2.05189	8.45841	13.7236	5.67327	4.1826	3.87963	5.49717	8.28905	6.14043	8.21972	4.45816
megahit_5101922_2-280	0	0.438071	0.00742424	0.556247	1.51432	JTKA27	megahit_5101922_2-280	megahit_5101922	CDS	Prodigal	279	93	63.44	ppa	k_Eukaryota;n_Sar;n_Alveolata;c_Dinophyceae;o_Suessiales;f_Symbiodiniaceae;g_Symbiodinium	K01507*	heat shock 70kDa protein 5		COG3808*	Inorganic pyrophosphatase	Energy production and conversion	PF03030 [Inorganic H+ pyrophosphatase]	2.03012	1.78606	1.54699	1.39648	2.20695	2.02368	2.84671	1.81381	2.22704	1.49721	0.729694	1.90676	1.19304	0.653128	1.09698	1.2809	3.37587	1.43465	1.04742	1.89179	1.74786	0.979636	1.86039	0.746668	2.13866	1.62393	2.13591
megahit_4687218_1-150	12	0.904128	0.00376623	0.556247	1.07623	JTKA27	megahit_4687218_1-150	megahit_4687218	CDS	Prodigal	150	50	62.67		k_Eukaryota;n_Sar;n_Alveolata;c_Dinophyceae;o_Suessiales								0.344537	1.20351	2.37324	0.529762	0.835036	0.715605	2.9142	0.571805	0.29479	1.01919	1.17697	0.465056	0.380372	0.91805	2.66248	0.539073	0.273255	2.18673	2.38945	0.199769	0.477337	0.601225	1.45567	1.1893	0.691659	0.531901	1.01523
megahit_4415501_2-247	9	0.563636	0.00742424	0.556247	1.33725	JTKA27	megahit_4415501_2-247	megahit_4415501	CDS	Prodigal	246	82	52.85		k_Eukaryota;n_Sar;n_Alveolata;c_Dinophyceae;o_Suessiales								0.97365	1.32108	0.817861	0.785177	1.40681	0.66931	1.41038	0.561349	1.0754	1.62692	1.19674	0.629821	1.1384	1.31872	2.61334	0.789181	0.621488	1.90084	1.05756	0.634735	0.884096	0.390477	2.00026	1.10825	0.817553	0.927368	1.38872
megahit_3993605_2-322	12	27.4119	0.00742424	0.556247	30.2681	JTKA27	megahit_3993605_2-322	megahit_3993605	CDS	Prodigal	321	107	52.34	Multiprotein bridging factor 1	k_Eukaryota;n_Sar;n_Alveolata;c_Dinophyceae							PF08523 [Multiprotein bridging factor 1]	3.654	1.83867	5.11323	11.7768	15.5565	3.75613	3.25091	2.08546	23.3442	31.9263	50.0662	28.3309	21.1145	43.0756	55.8929	5.21842	5.96057	38.9506	63.568	14.9662	3.42381	7.38641	34.2602	41.8681	4.05628	12.3625	6.94183
megahit_3789488_1-129	6	1.46077	0.00742424	0.556247	3.11289	JTKA27	megahit_3789488_1-129	megahit_3789488	CDS	Prodigal	129	43	55.81	HSPA1s	k_Eukaryota;n_Sar;n_Alveolata;c_Dinophyceae	K03283*			COG0443*	Molecular chaperone	Posttranslational modification, protein turnover, chaperones	PF00012 [Hsp70 protein]	3.71481	2.98759	2.45871	2.71331	4.76823	2.51333	2.87842	2.91508	4.14954	4.67966	2.79912	2.17415	2.04395	3.09244	1.64895	0.953665	3.40793	5.94997	3.08237	1.069	2.46614	1.83108	2.48965	2.10082	3.42345	4.19544	1.70903
megahit_2486346_3-794	12	0.360397	0.00742424	0.556247	0.78484	JTKA27	megahit_2486346_3-794	megahit_2486346	CDS	Prodigal	792	264	50.63		k_Eukaryota;n_Sar;n_Alveolata;c_Dinophyceae;o_Suessiales;f_Symbiodiniaceae;g_Symbiodinium								0.890283	0.633651	0.50107	0.907232	0.763164	0.671795	0.339145	0.471274	0.697712	1.1389	1.25038	1.0772	0.577633	0.84388	1.11709	0.670288	0.174894	0.80161	1.21541	0.576768	0.565656	0.904401	0.651327	0.821161	0.69863	0.914923	0.48707
megahit_2006973_299-1300	15	0.408111	0.00742424	0.556247	2.23371	JTKA27	megahit_2006973_299-1300	megahit_2006973	CDS	Prodigal	1002	334	56.49		k_Eukaryota;n_Sar;n_Alveolata;c_Dinophyceae;o_Suessiales;f_Symbiodiniaceae;g_Symbiodinium								2.74493	2.41072	2.5888	3.2696	2.24135	1.88416	2.99179	2.48136	1.77702	2.36583	1.81311	2.80957	1.38141	1.47776	3.59632	1.39892	1.80572	2.23426	3.15588	2.45344	1.4318	1.1337	2.79072	2.8039	1.91902	2.19694	2.03306
megahit_1784466_1-189	18	0.347574	0.00742424	0.556247	0.802629	JTKA27	megahit_1784466_1-189	megahit_1784466	CDS	Prodigal	189	63	58.2		k_Eukaryota;n_Sar;n_Alveolata;c_Dinophyceae;o_Suessiales;f_Symbiodiniaceae;g_Symbiodinium								0.801557	0.802012	0.655275	1.46188	1.26589	1.62948	1.16532	1.27117	0.580616	0.477399	0.739915	1.93439	0.289926	0.322889	0.674608	0.631181	0.675783	0.650716	1.13363	0.91944	0.618087	0.531434	0.680577	0.544218	0.825706	0.630848	0.275987
megahit_1702369_2-217	3	0.732655	0.00376623	0.556247	2.35469	JTKA27	megahit_1702369_2-217	megahit_1702369	CDS	Prodigal	216	72	53.7		k_Eukaryota;n_Sar;n_Alveolata;c_Dinophyceae;o_Suessiales;f_Symbiodiniaceae								2.80303	1.78748	1.79735	1.7321	2.59196	2.49017	2.34274	2.44416	3.10983	2.89418	1.4087	2.86193	2.10042	1.92726	1.32456	1.35005	4.12371	3.10904	1.84795	1.8871	1.69057	2.13541	3.60186	2.56491	2.12033	2.56913	3.38373
megahit_1008490_276-1082	12	3.23003	0.00376623	0.556247	6.60573	JTKA27	megahit_1008490_276-1082	megahit_1008490	CDS	Prodigal	807	269	57		k_Eukaryota;n_Sar;n_Alveolata;c_Dinophyceae;o_Suessiales								7.9551	7.35881	7.6258	8.4199	5.75162	4.65918	3.12666	3.03364	6.71572	8.26405	7.6566	8.40895	3.27675	5.92331	8.22051	3.57909	2.18	6.94948	11.158	3.5892	4.51291	4.41995	6.0498	6.69448	6.54745	7.09907	4.87858
megahit_618401_378-2747	12	1.07103	0.0136797	0.701262	2.94586	JTKA27	megahit_618401_378-2747	megahit_618401	CDS	Prodigal	2370	790	58.23	CD36 family	k_Eukaryota;n_Sar;n_Alveolata;c_Dinophyceae;o_Suessiales							PF01130 [CD36 family]	0.184308	0.0697592	4.32366	2.11673	0.455186	1.47534	1.4979	0.0144469	1.28477	1.46315	3.23715	3.91083	2.34325	3.03681	3.11745	2.76681	1.36102	3.47204	11.6624	3.08244	1.75722	1.52672	2.51753	2.30764	0.151356	0.0669185	5.34182
megahit_452096_1-414	6	1.09248	0.0136797	0.701262	3.2124	JTKA27	megahit_452096_1-414	megahit_452096	CDS	Prodigal	414	138	50.24		k_Eukaryota;n_Sar;n_Alveolata;c_Dinophyceae;o_Suessiales;f_Symbiodiniaceae;g_Symbiodinium								2.23424	2.47107	1.28236	1.89717	3.48092	3.52247	2.60412	3.2511	4.65341	4.0376	2.45644	3.00248	2.28128	3.41898	2.27428	1.32595	1.41436	4.93595	3.94224	2.32089	2.04145	2.45814	1.85848	1.7269	2.8278	3.04022	1.40869
megahit_4514400_37-321	12	0.301187	0.0136797	0.701262	0.801145	JTKA27	megahit_4514400_37-321	megahit_4514400	CDS	Prodigal	285	95	54.74		k_Eukaryota;n_Sar;n_Alveolata;c_Dinophyceae;o_Suessiales;f_Symbiodiniaceae;g_Symbiodinium								0.465951	0.613935	0.838333	0.629704	0.751895	1.15122	1.08068	0.927181	0.501989	0.856163	0.89876	0.744155	0.689638	0.800228	1.92607	0.515256	0.667965	0.663835	1.16468	0.121564	0.500101	1.11406	0.989644	1.03442	0.646937	1.23785	0.786934
megahit_4166287_3-398	0	0.9012	0.0136797	0.701262	2.04183	JTKA27	megahit_4166287_3-398	megahit_4166287	CDS	Prodigal	396	132	53.28	Peridinin-chlorophyll A binding protein]	k_Eukaryota;n_Sar;n_Alveolata;c_Dinophyceae;o_Suessiales;f_Symbiodiniaceae;g_Symbiodinium							PF02429 [Peridinin-chlorophyll A binding protein]	4.0454	4.06872	4.69697	4.61985	2.03094	4.13425	2.26305	5.05935	2.80497	2.3801	0.9135	1.88158	1.27913	1.08096	1.63985	1.91672	4.33236	1.87461	1.17144	4.12035	4.55519	1.64605	2.84469	3.03501	2.81311	3.89484	5.29485
megahit_3852892_829-1128	12	0.641468	0.0136797	0.701262	0.984543	JTKA27	megahit_3852892_829-1128	megahit_3852892	CDS	Prodigal	300	100	53.67		k_Eukaryota;n_Sar;n_Alveolata;c_Dinophyceae;o_Suessiales;f_Symbiodiniaceae;g_Symbiodinium								1.97755	1.53939	1.38837	1.26853	1.3746	1.61365	1.67014	1.289	1.07756	0.889277	1.41271	0.320495	1.00964	0.806814	1.44799	0.764205	0.206263	1.10075	2.0085	0.334469	0.530593	0.76222	1.51106	0.991977	0.843833	0.989565	0.476464
megahit_3391156_557-811	9	0.441416	0.0136797	0.701262	0.902708	JTKA27	megahit_3391156_557-811	megahit_3391156	CDS	Prodigal	255	85	60.39		k_Eukaryota;n_Sar;n_Alveolata;c_Dinophyceae;o_Suessiales;f_Symbiodiniaceae;g_Symbiodinium								1.67455	1.5517	1.03363	1.738	1.38779	1.19255	1.47704	0.919014	0.801922	1.52193	0.706315	0.652675	0.583289	0.812305	1.16669	0.761134	0.560362	1.70093	1.56178	0.218249	0.457801	0.597122	0.898892	0.998375	0.630661	0.681814	0.972766
megahit_299114_3-281	9	0.397151	0.0136797	0.701262	0.660211	JTKA27	megahit_299114_3-281	megahit_299114	CDS	Prodigal	279	93	48.03		k_Eukaryota;n_Sar;n_Alveolata;c_Dinophyceae;o_Suessiales								0.164878	0.279751	0.307577	0.377283	0.427194	0.338889	0.264319	0.22765	0.366226	0.711733	0.848289	0.286251	0.618935	0.898351	1.35834	0.180825	0.662326	0.498337	0.814972	0.291433	0.0885255	0.066617	1.27677	1.27206	0.158427	0.48577	0.215223
megahit_2684462_370-1626	9	0.30628	0.0136797	0.701262	0.585211	JTKA27	megahit_2684462_370-1626	megahit_2684462	CDS	Prodigal	1257	419	56.25		k_Eukaryota;n_Sar;n_Alveolata;c_Dinophyceae;o_Suessiales								0.57068	0.508544	0.368987	0.610686	0.627059	0.893684	0.600103	0.366166	0.614312	1.00785	0.576352	0.666218	0.350224	0.657167	0.639403	0.275413	0.276356	0.78582	1.03926	0.320031	0.137012	0.368228	0.447482	0.290143	0.352678	0.20809	0.365895
megahit_2607939_2-532	12	0.207814	0.0136797	0.701262	0.36739	JTKA27	megahit_2607939_2-532	megahit_2607939	CDS	Prodigal	531	177	50.47		k_Eukaryota;n_Sar;n_Alveolata;c_Dinophyceae;o_Suessiales								0.413293	0.567469	0.216828	0.253421	0.725492	0.617793	0.578492	0.413292	0.603276	0.666972	0.499177	0.371427	0.16286	0.341862	0.337005	0.108501	0.121044	0.579263	0.698677	0.313693	0.181672	0.246791	0.716547	0.559813	0.449066	0.533589	0.388937
megahit_1995538_3-152	12	0.30451	0.0136797	0.701262	0.457617	JTKA27	megahit_1995538_3-152	megahit_1995538	CDS	Prodigal	150	50	52		k_Eukaryota;n_Sar;n_Alveolata;c_Dinophyceae;o_Suessiales								0.47822	0.440154	0.434581	0.817154	0.640078	0.936911	0.774064	0.332976	0.330275	0.587018	0.674889	0.336547	0.0788387	0.221094	1.4691	0.398369	0.128359	0.466193	0.813157	0.367257	0.680693	0.228119	0.590446	0.709629	0.486439	0.648482	0.239063
megahit_1475658_847-1581	9	0.634814	0.0136797	0.701262	1.92871	JTKA27	megahit_1475658_847-1581	megahit_1475658	CDS	Prodigal	735	245	51.29		k_Eukaryota;n_Sar;n_Alveolata;c_Dinophyceae;o_Suessiales								1.70381	1.2854	1.36308	1.38163	2.23207	1.89363	1.58695	1.54877	2.34171	1.98767	1.70061	2.34856	1.4612	1.59202	2.45316	0.302779	1.51272	2.60964	2.84353	1.4537	0.884045	1.59311	2.65371	3.42496	1.51439	1.86022	1.43808
megahit_1303082_4337-4906	9	0.832916	0.0136797	0.701262	1.12168	JTKA27	megahit_1303082_4337-4906	megahit_1303082	CDS	Prodigal	570	190	48.07	SQD	k_Eukaryota;n_Sar;n_Alveolata;c_Dinophyceae;o_Suessiales	K03102*						PF00076 [RNA recognition motif. (a.k.a. RRM, RBD, or RNP domain)]	0.0510885	0.110721	0.124168	0.194856	0.557308	0.152997	0.210764	0.156017	0.766398	0.632925	1.10845	0.713808	0.835805	1.96881	2.00326	0.195917	0.19239	2.04116	1.34924	0.470275	0.0641855	0.245849	1.30591	1.3554	0.160688	0.431626	0.420668
[truncated: 5 more columns]

## Sheet: Tab.2
Tab.2-gene list of identify rhythmic genes in symbiont under LD (Consinor, p-value < 0.02)
IDs	acrophase	amplitude	pvalue	qvalue	Mean	Methods	id	Contig ID	Molecule	Method	Length NT	Length AA	GC perc	Gene name	Tax	KEGG ID			COG ID	COGFUN	COGPATH	PFAM	DD_1_24	DD_1_6	DD_1_12	DD_1_18	DD_2_24	DD_2_6	DD_2_12	DD_2_18	LD_1_24	LD_1_6	LD_1_12	LD_1_18	LD_2_24	LD_2_6	LD_2_12	LD_2_18	LD_3_24	LD_3_6	LD_3_12	LD_3_18	HLD_1_24	HLD_1_6	HLD_1_12	HLD_1_18	HLD_2_24	HLD_2_6	HLD_2_12
megahit_767831_2-2428	7.65531	0.858733	1.42e-05	0.0276474	1.00867	CSA27	megahit_767831_2-2428	megahit_767831	CDS	Prodigal	2427	809	53.65	AarF/ABC1/UbiB family [Coenzyme	k_Eukaryota;n_Sar;n_Alveolata;c_Dinophyceae;o_Suessiales			Cellular Processes; Transport and catabolism; Phagosome | Cellular Processes; Transport and catabolism; Lysosome | Cellular Processes; Transport and catabolism; Autophagy - animal | Cellular Processes; Cell growth and death; Apoptosis | Organismal Systems; Immune system; Antigen processing and presentation | Human Diseases; Cancers: Overview; Proteoglycans in cancer | Human Diseases; Immune disea…				PF03109 [ABC1 family]	0.243142	0.342038	0.19251	0.330338	0.583372	0.384716	0.19212	0.148488	0.875748	1.18124	1.05873	0.799202	0.748631	1.38813	1.49246	0.150479	0.314113	1.63291	1.38745	0.222047	0.12101	0.246015	1.07699	1.16373	0.242349	0.674668	0.403173
megahit_235018_1191-3062	7.9947	0.771246	9.26e-05	0.0901956	0.832711	CSA27	megahit_235018_1191-3062	megahit_235018	CDS	Prodigal	1872	624	54.17	coiled-coil domain found in the geminin family	k_Eukaryota;n_Sar;n_Alveolata;c_Dinophyceae;o_Suessiales								0.0572223	0.132827	0.292859	0.242395	0.508268	0.125894	0.114709	0.0273875	0.703829	0.916606	1.09831	0.397821	0.555201	1.21225	1.66847	0.0735134	0.187765	1.20288	1.17583	0.29394	0.0645693	0.140018	1.24786	1.49577	0.0962783	0.519257	0.340248
megahit_189081_1-1290	10.7067	0.640096	0.000203588	0.132196	1.36041	CSA27	megahit_189081_1-1290	megahit_189081	CDS	Prodigal	1290	430	52.95	GCDH, gcdH	k_Eukaryota;n_Sar;n_Alveolata;c_Dinophyceae;o_Suessiales;f_Symbiodiniaceae;g_Symbiodinium	K00252*	elongation factor G		COG1960*	Acyl-CoA dehydrogenases	Lipid metabolism	PF00441 [Acyl-CoA dehydrogenase, C-terminal domain];PF02770 [Acyl-CoA dehydrogenase, middle domain];PF02771 [Acyl-CoA dehydrogenase, N-terminal domain]	1.14119	1.48803	2.31271	1.21269	0.979132	1.43849	2.04587	0.925767	1.06062	1.44114	1.37199	1.17024	0.665668	1.27812	1.78816	0.692743	0.694707	1.51047	2.24562	1.09136	0.747666	0.986037	1.85726	1.73687	0.952364	1.44254	1.13726
megahit_671949_1456-2544	9.30049	0.466976	0.000304669	0.148374	0.661575	CSA27	megahit_671949_1456-2544	megahit_671949	CDS	Prodigal	1089	363	53.44	ADP-ribosylglycohydrolase	k_Eukaryota;n_Sar;n_Alveolata;c_Dinophyceae;o_Suessiales;f_Symbiodiniaceae;g_Symbiodinium							PF03747 [ADP-ribosylglycohydrolase]	0.101193	0.119727	0.155117	0.248473	0.382043	0.0792787	0.166008	0.156584	0.656762	0.694367	0.82393	0.34302	0.387793	0.793148	1.51171	0.140244	0.037541	0.8014	0.970755	0.347742	0.217832	0.135307	0.944933	1.42019	0.203099	0.334093	0.335292
megahit_3993605_2-322	9.59489	27.5569	0.000433223	0.168784	30.2681	CSA27	megahit_3993605_2-322	megahit_3993605	CDS	Prodigal	321	107	52.34	Multiprotein bridging factor 1	k_Eukaryota;n_Sar;n_Alveolata;c_Dinophyceae							PF08523 [Multiprotein bridging factor 1]	3.654	1.83867	5.11323	11.7768	15.5565	3.75613	3.25091	2.08546	23.3442	31.9263	50.0662	28.3309	21.1145	43.0756	55.8929	5.21842	5.96057	38.9506	63.568	14.9662	3.42381	7.38641	34.2602	41.8681	4.05628	12.3625	6.94183
megahit_3470620_2-337	7.4941	1.06961	0.000531929	0.172699	1.78383	CSA27	megahit_3470620_2-337	megahit_3470620	CDS	Prodigal	336	112	58.04		k_Eukaryota;n_Sar;n_Alveolata;c_Dinophyceae;o_Suessiales;f_Symbiodiniaceae;g_Symbiodinium								1.60149	1.10064	1.41866	1.22311	2.21821	1.22672	1.20545	1.29557	1.57662	1.9642	1.75376	1.16895	1.23974	1.78008	2.39606	0.865569	1.09987	3.13028	2.1267	0.568902	1.0609	0.762939	1.97449	1.66186	1.49638	1.31338	1.55921
megahit_874323_388-1536	8.03902	0.309201	0.00127745	0.207373	0.670412	CSA27	megahit_874323_388-1536	megahit_874323	CDS	Prodigal	1149	383	53.52		k_Eukaryota;n_Sar;n_Alveolata;c_Dinophyceae;o_Suessiales;f_Symbiodiniaceae;g_Symbiodinium			Genetic Information Processing; Translation; Ribosome | Brite Hierarchies; Protein families: genetic information processing; Ribosome					0.492515	0.738861	0.38579	0.347429	0.795627	1.00509	0.851554	0.566924	0.541118	0.931809	0.614548	0.610705	0.393843	0.715916	0.640032	0.39765	0.299203	1.03741	0.887061	0.350912	0.524829	0.624286	0.66832	0.897649	0.691182	0.661437	0.42854
megahit_656514_825-2978	8.24667	2.31863	0.00115076	0.207373	4.17225	CSA27	megahit_656514_825-2978	megahit_656514	CDS	Prodigal	2154	718	52.18	PF04059 [RNA recognition motif 2];PF05383 [La domain]	k_Eukaryota;n_Sar;n_Alveolata;c_Dinophyceae;o_Suessiales		tRNA-splicing ligase RtcB (3'-phosphate/5'-hydroxy nucleic acid ligase) [EC:6.5.1.8]		ENOG4111R9F*	Rna-binding protein	Function unknown	PF04059 [RNA recognition motif 2];PF05383 [La domain]	1.8524	2.37269	2.2402	2.71362	3.85559	1.9794	2.33236	1.71626	3.36692	3.59578	3.52844	2.69232	2.95023	4.81829	7.40843	2.25691	1.78967	5.35031	5.17679	1.60644	1.59133	0.918556	3.8627	5.21897	2.28711	2.69162	2.30767
megahit_583545_164-1351	8.60756	1.10447	0.00113552	0.207373	1.29156	CSA27	megahit_583545_164-1351	megahit_583545	CDS	Prodigal	1188	396	55.72	PF07562 [Nine Cysteines Domain of family 3 GPCR];PF07699 [Putative ephrin-receptor like ]	k_Eukaryota;n_Sar;n_Alveolata;c_Dinophyceae;o_Suessiales;f_Symbiodiniaceae;g_Symbiodinium							PF07562 [Nine Cysteines Domain of family 3 GPCR];PF07699 [Putative ephrin-receptor like ]	0.065609	0.0760225	0.139533	0.404286	0.49788	0.2674	0.109222	0.0867578	0.871299	1.18953	1.43603	1.04945	1.00992	1.70691	2.06187	0.118417	0.142989	2.05271	2.1559	0.348664	0.0808222	0.190555	1.14839	1.40401	0.0882615	0.773768	0.272666
megahit_5029031_1-726	5.97439	0.660918	0.000856574	0.207373	0.714584	CSA27	megahit_5029031_1-726	megahit_5029031	CDS	Prodigal	726	242	49.31	new	k_Eukaryota;n_Sar;n_Alveolata;c_Dinophyceae;o_Suessiales;f_Symbiodiniaceae;g_Symbiodinium								0.479452	0.923698	0.131353	0.238294	0.593155	0.814738	0.419443	0.36953	0.815578	1.13102	0.326913	0.501582	0.498225	1.61176	0.411631	0.100388	0.472395	1.55577	0.849683	0.298429	0.199651	0.829711	0.479665	0.376134	0.630922	1.00804	0.31921
megahit_3806698_581-1546	9.61136	0.625975	0.0012155	0.207373	1.42256	CSA27	megahit_3806698_581-1546	megahit_3806698	CDS	Prodigal	966	322	52.28		k_Eukaryota;n_Sar;n_Alveolata;c_Dinophyceae;o_Suessiales								0.841518	0.896063	1.15758	0.995532	1.32296	1.21126	1.51434	0.947381	0.895656	1.32441	1.58813	1.48835	0.859547	1.24948	1.79925	0.492618	0.841001	1.80388	2.37505	1.09798	0.354237	0.861927	1.66116	2.01414	0.938105	1.02662	0.803227
megahit_3334889_288-1928	9.03749	1.83793	0.001076	0.207373	2.22499	CSA27	megahit_3334889_288-1928	megahit_3334889	CDS	Prodigal	1641	547	55.27		k_Eukaryota;n_Sar;n_Alveolata;c_Dinophyceae;o_Suessiales								0.723768	1.07194	1.25342	1.07901	1.23649	0.818213	0.905593	0.325733	1.95054	2.58273	3.25859	1.71803	1.4985	3.04442	4.85655	0.330623	0.326628	2.5332	3.56502	0.53901	0.341165	0.714882	2.62125	4.05182	0.696985	1.85201	0.832624
megahit_745537_1322-2902	3.34409	0.497606	0.0016916	0.238624	0.784268	CSA27	megahit_745537_1322-2902	megahit_745537	CDS	Prodigal	1581	527	51.11		k_Eukaryota;n_Sar;n_Alveolata;c_Dinophyceae;o_Suessiales			Brite Hierarchies; Protein families: genetic information processing; Chaperones and folding catalysts					1.12626	1.25384	0.435455	0.606625	1.02746	1.08217	0.328801	0.446408	1.02728	1.09173	0.321059	0.458878	0.779739	1.05771	0.299609	0.676069	0.843482	1.41021	0.49451	0.397444	0.458531	0.394942	0.214746	0.503037	0.626286	0.824697	0.258573
megahit_5462771_76-2283	6.80106	0.366143	0.00183746	0.238624	0.702211	CSA27	megahit_5462771_76-2283	megahit_5462771	CDS	Prodigal	2208	736	50.32		k_Eukaryota;n_Sar;n_Alveolata;c_Dinophyceae;o_Suessiales;f_Symbiodiniaceae;g_Symbiodinium								0.56434	0.62805	0.345481	0.422534	0.700949	0.502861	0.566012	0.44365	0.711993	0.969263	0.588036	0.516446	0.569851	0.720608	0.568257	0.0100679	0.444279	1.06874	0.997904	0.321166	0.287609	0.59724	0.593131	0.668464	0.678386	0.894978	0.158273
megahit_1008490_276-1082	10.2414	3.59068	0.00175407	0.238624	6.60573	CSA27	megahit_1008490_276-1082	megahit_1008490	CDS	Prodigal	807	269	57		k_Eukaryota;n_Sar;n_Alveolata;c_Dinophyceae;o_Suessiales								7.9551	7.35881	7.6258	8.4199	5.75162	4.65918	3.12666	3.03364	6.71572	8.26405	7.6566	8.40895	3.27675	5.92331	8.22051	3.57909	2.18	6.94948	11.158	3.5892	4.51291	4.41995	6.0498	6.69448	6.54745	7.09907	4.87858
megahit_833431_5463-6848	9.09976	0.534107	0.00253414	0.308532	0.741647	CSA27	megahit_833431_5463-6848	megahit_833431	CDS	Prodigal	1386	462	50.43	PF10192 [Rhodopsin-like GPCR transmembrane domain]	k_Eukaryota;n_Sar;n_Alveolata;c_Dinophyceae;o_Suessiales;f_Symbiodiniaceae;g_Symbiodinium			Genetic Information Processing; Folding, sorting and degradation; Protein processing in endoplasmic reticulum | Environmental Information Processing; Signal transduction; PI3K-Akt signaling pathway | Cellular Processes; Cell growth and death; Necroptosis | Organismal Systems; Immune system; NOD-like receptor signaling pathway | Organismal Systems; Immune system; Antigen processing and presentatio…				PF10192 [Rhodopsin-like GPCR transmembrane domain]	0.218897	0.273751	0.246732	0.410648	0.522483	0.278695	0.37135	0.259548	0.73134	0.723029	0.878624	0.726046	0.553729	0.818239	1.54708	0.190045	0.220403	0.905184	1.41881	0.244407	0.1496	0.369109	1.21899	1.40943	0.281415	0.525791	0.409427
megahit_4687218_1-150	10.5902	1.05032	0.00287135	0.329023	1.07623	CSA27	megahit_4687218_1-150	megahit_4687218	CDS	Prodigal	150	50	62.67		k_Eukaryota;n_Sar;n_Alveolata;c_Dinophyceae;o_Suessiales								0.344537	1.20351	2.37324	0.529762	0.835036	0.715605	2.9142	0.571805	0.29479	1.01919	1.17697	0.465056	0.380372	0.91805	2.66248	0.539073	0.273255	2.18673	2.38945	0.199769	0.477337	0.601225	1.45567	1.1893	0.691659	0.531901	1.01523
megahit_4758898_1-1380	8.8654	0.53418	0.00351112	0.353358	0.802007	CSA27	megahit_4758898_1-1380	megahit_4758898	CDS	Prodigal	1380	460	56.67	PF07857 [Transmembrane family, TMEM144 of transporters]	k_Eukaryota;n_Sar;n_Alveolata;c_Dinophyceae;o_Suessiales;f_Symbiodiniaceae;g_Symbiodinium							PF07857 [Transmembrane family, TMEM144 of transporters]	0.219987	0.322003	0.295952	0.46325	0.543449	0.309527	0.287731	0.247198	0.824725	0.78781	0.818532	0.660674	0.64875	1.09886	1.28208	0.20807	0.202242	0.760047	1.31462	0.304799	0.324439	0.35667	0.961806	0.834701	0.485798	0.785494	0.575929
megahit_3326147_687-1622	7.03285	0.206562	0.00350362	0.353358	0.479189	CSA27	megahit_3326147_687-1622	megahit_3326147	CDS	Prodigal	936	312	63.14		k_Eukaryota;n_Sar;n_Alveolata;c_Dinophyceae;o_Suessiales								0.645758	0.558741	0.529033	0.33873	0.575506	0.692636	0.829522	0.577901	0.550568	0.779885	0.330274	0.367966	0.325257	0.498571	0.593516	0.212615	0.370948	0.704519	0.747594	0.291154	0.486535	0.557675	0.523805	0.842882	0.651332	0.87212	0.498965
megahit_1158702_1-288	9.50068	1.23307	0.00362791	0.353358	1.75703	CSA27	megahit_1158702_1-288	megahit_1158702	CDS	Prodigal	288	96	54.17	K01954	k_Eukaryota;n_Sar;n_Alveolata;c_Dinophyceae;o_Suessiales;f_Symbiodiniaceae;g_Symbiodinium	K01954*			COG0458;COG0505*			PF02142 [MGS-like domain]	0.373275	0.541449	0.366418	0.379544	0.799398	0.718966	0.197157	0.180792	2.30126	1.58383	2.14638	1.54619	1.0738	2.0125	2.9284	0.374995	0.702438	2.47659	3.88472	0.479455	0.111815	0.751604	1.42261	1.695	0.462308	1.39107	0.385632
megahit_542553_871-1425	10.2852	4.97876	0.00397495	0.355455	7.70176	CSA27	megahit_542553_871-1425	megahit_542553	CDS	Prodigal	555	185	60.54	RP-L7, MRPL12, rplL	k_Eukaryota;n_Sar;n_Alveolata;c_Dinophyceae;o_Suessiales;f_Symbiodiniaceae;g_Symbiodinium	K02935*			COG0222*	Ribosomal protein L7/L12	Translation, ribosomal structure and biogenesis	PF00542 [Ribosomal protein L7/L12 C-terminal domain];PF16320 [Ribosomal protein L7/L12 dimerisation domain]	11.0834	10.1346	12.4061	11.1501	6.226	5.44733	1.95764	3.07117	5.68501	9.63471	9.91556	7.69766	2.96953	7.12749	7.95535	2.62018	2.05189	8.45841	13.7236	5.67327	4.1826	3.87963	5.49717	8.28905	6.14043	8.21972	4.45816
megahit_286043_21-974	8.92249	0.348586	0.00440201	0.355455	0.871799	CSA27	megahit_286043_21-974	megahit_286043	CDS	Prodigal	954	318	52.31		k_Eukaryota;n_Sar;n_Alveolata;c_Dinophyceae;o_Suessiales								0.519247	0.521565	0.508109	0.466951	0.639134	1.02844	0.871326	0.912517	0.770566	1.24691	0.907946	0.783567	0.568212	0.706135	1.09642	0.21184	0.610073	1.22118	1.17833	0.778092	0.998203	0.751039	1.45615	1.37418	0.931404	1.16625	1.14713
megahit_2486346_3-794	11.196	0.425931	0.0045618	0.355455	0.78484	CSA27	megahit_2486346_3-794	megahit_2486346	CDS	Prodigal	792	264	50.63		k_Eukaryota;n_Sar;n_Alveolata;c_Dinophyceae;o_Suessiales;f_Symbiodiniaceae;g_Symbiodinium								0.890283	0.633651	0.50107	0.907232	0.763164	0.671795	0.339145	0.471274	0.697712	1.1389	1.25038	1.0772	0.577633	0.84388	1.11709	0.670288	0.174894	0.80161	1.21541	0.576768	0.565656	0.904401	0.651327	0.821161	0.69863	0.914923	0.48707
megahit_2006973_299-1300	12.566	0.551284	0.00410953	0.355455	2.23371	CSA27	megahit_2006973_299-1300	megahit_2006973	CDS	Prodigal	1002	334	56.49		k_Eukaryota;n_Sar;n_Alveolata;c_Dinophyceae;o_Suessiales;f_Symbiodiniaceae;g_Symbiodinium								2.74493	2.41072	2.5888	3.2696	2.24135	1.88416	2.99179	2.48136	1.77702	2.36583	1.81311	2.80957	1.38141	1.47776	3.59632	1.39892	1.80572	2.23426	3.15588	2.45344	1.4318	1.1337	2.79072	2.8039	1.91902	2.19694	2.03306
megahit_1849339_626-811	10.2399	0.592784	0.0043201	0.355455	1.05408	CSA27	megahit_1849339_626-811	megahit_1849339	CDS	Prodigal	186	62	66.13		k_Eukaryota;n_Sar;n_Alveolata;c_Dinophyceae;o_Suessiales								0.830088	1.1376	1.04855	1.28844	1.13237	0.97038	0.921322	0.697061	0.639095	0.975867	1.15734	0.681759	0.525822	0.945469	1.81287	0.612866	0.396837	1.63398	1.31354	1.04041	0.015724	0.520168	0.86239	1.10458	1.40344	1.03563	0.632088
megahit_4722543_642-1247	8.58958	1.18561	0.00582882	0.420539	1.9371	CSA27	megahit_4722543_642-1247	megahit_4722543	CDS	Prodigal	606	202	49.34		k_Eukaryota;n_Sar;n_Alveolata;c_Dinophyceae;o_Suessiales;f_Symbiodiniaceae;g_Symbiodinium								1.79543	1.7019	1.78533	1.67051	2.12678	1.76086	1.46143	1.3035	2.33433	2.6022	1.89122	1.92868	1.39712	2.26565	3.1708	0.620727	0.687925	2.83391	3.12529	0.986626	1.03883	1.33485	2.52878	4.33377	1.25685	1.57147	1.06041
megahit_3789488_1-129	4.73428	1.64257	0.0057041	0.420539	3.11289	CSA27	megahit_3789488_1-129	megahit_3789488	CDS	Prodigal	129	43	55.81	HSPA1s	k_Eukaryota;n_Sar;n_Alveolata;c_Dinophyceae	K03283*			COG0443*	Molecular chaperone	Posttranslational modification, protein turnover, chaperones	PF00012 [Hsp70 protein]	3.71481	2.98759	2.45871	2.71331	4.76823	2.51333	2.87842	2.91508	4.14954	4.67966	2.79912	2.17415	2.04395	3.09244	1.64895	0.953665	3.40793	5.94997	3.08237	1.069	2.46614	1.83108	2.48965	2.10082	3.42345	4.19544	1.70903
megahit_759608_2-946	9.37485	0.309524	0.00672455	0.452028	0.907073	CSA27	megahit_759608_2-946	megahit_759608	CDS	Prodigal	945	315	50.9		k_Eukaryota;n_Sar;n_Alveolata;c_Dinophyceae;o_Suessiales			Brite Hierarchies; Protein families: genetic information processing; Translation factors | Brite Hierarchies; Protein families: genetic information processing; Mitochondrial biogenesis					0.684394	0.562724	0.577667	0.68178	0.932124	1.13372	0.895141	0.729415	0.782935	0.98344	0.810294	1.01807	0.57903	0.853568	1.0401	0.357653	0.619596	1.19932	1.52619	0.634229	0.681323	0.581208	0.927754	0.754706	0.975899	0.838294	0.469506
megahit_546869_160-1992	8.7321	0.579307	0.00701198	0.452028	0.871025	CSA27	megahit_546869_160-1992	megahit_546869	CDS	Prodigal	1833	611	51.66	PF00520 [Ion transport protein]	k_Eukaryota;n_Sar;n_Alveolata;c_Dinophyceae;o_Suessiales;f_Symbiodiniaceae;g_Symbiodinium							PF00520 [Ion transport protein]	0.139981	0.229538	0.274487	0.263149	0.610931	0.261975	0.21046	0.177733	0.698384	0.753178	1.00108	0.740715	0.7747	1.22731	2.05743	0.194116	0.189677	0.99193	1.33497	0.395537	0.0871965	0.223328	1.40192	1.85417	0.271135	0.864845	0.406426
megahit_3773101_947-1165	8.19102	1.06916	0.00684331	0.452028	1.52562	CSA27	megahit_3773101_947-1165	megahit_3773101	CDS	Prodigal	219	73	56.62		k_Eukaryota;n_Sar;n_Alveolata;c_Dinophyceae;o_Suessiales;f_Symbiodiniaceae;g_Symbiodinium								1.09027	1.02894	0.845696	1.76257	2.03193	1.31963	1.31676	1.3715	1.69964	2.16046	1.86946	1.10428	0.863601	1.39256	1.19523	0.670413	0.670115	2.19235	3.37892	0.0665817	0.399978	0.868295	1.57304	1.24614	0.659324	1.24757	0.533226
megahit_1702369_2-217	0.657937	0.99279	0.00721588	0.452028	2.35469	CSA27	megahit_1702369_2-217	megahit_1702369	CDS	Prodigal	216	72	53.7		k_Eukaryota;n_Sar;n_Alveolata;c_Dinophyceae;o_Suessiales;f_Symbiodiniaceae								2.80303	1.78748	1.79735	1.7321	2.59196	2.49017	2.34274	2.44416	3.10983	2.89418	1.4087	2.86193	2.10042	1.92726	1.32456	1.35005	4.12371	3.10904	1.84795	1.8871	1.69057	2.13541	3.60186	2.56491	2.12033	2.56913	3.38373
megahit_1579483_43-1488	10.4596	0.281441	0.00742551	0.452028	0.899329	CSA27	megahit_1579483_43-1488	megahit_1579483	CDS	Prodigal	1446	482	52.07	PF00016 [Ribulose bisphosphate carboxylase large chain, catalytic domain]	k_Eukaryota;n_Sar;n_Alveolata;c_Dinophyceae;o_Suessiales;f_Symbiodiniaceae							PF00016 [Ribulose bisphosphate carboxylase large chain, catalytic domain]	0.943229	0.855771	0.853515	0.924891	1.0844	1.18943	1.5787	0.917901	0.791059	1.18204	0.850479	0.957835	0.498238	0.62696	1.03084	0.529867	0.619692	1.11713	1.40747	0.697913	0.548025	0.8901	0.972503	1.23672	0.898194	0.706422	0.491081
megahit_3150637_48-857	9.01436	0.721893	0.00808609	0.463285	0.965421	CSA27	megahit_3150637_48-857	megahit_3150637	CDS	Prodigal	810	270	49.63		k_Eukaryota;n_Sar;n_Alveolata;c_Dinophyceae;o_Suessiales;f_Symbiodiniaceae;g_Symbiodinium								0.115166	0.169889	0.151257	0.232046	0.627471	0.331681	0.216277	0.0930545	0.838265	0.765782	1.28908	0.644753	0.905584	1.48534	2.79652	0.10022	0.0340933	1.52032	1.40337	0.32497	0.0945495	0.117792	1.54026	1.71102	0.164156	0.520079	0.300203
megahit_2684462_370-1626	7.6734	0.309315	0.00795595	0.463285	0.585211	CSA27	megahit_2684462_370-1626	megahit_2684462	CDS	Prodigal	1257	419	56.25		k_Eukaryota;n_Sar;n_Alveolata;c_Dinophyceae;o_Suessiales								0.57068	0.508544	0.368987	0.610686	0.627059	0.893684	0.600103	0.366166	0.614312	1.00785	0.576352	0.666218	0.350224	0.657167	0.639403	0.275413	0.276356	0.78582	1.03926	0.320031	0.137012	0.368228	0.447482	0.290143	0.352678	0.20809	0.365895
megahit_3852892_829-1128	9.93669	0.644405	0.00912777	0.497477	0.984543	CSA27	megahit_3852892_829-1128	megahit_3852892	CDS	Prodigal	300	100	53.67		k_Eukaryota;n_Sar;n_Alveolata;c_Dinophyceae;o_Suessiales;f_Symbiodiniaceae;g_Symbiodinium								1.97755	1.53939	1.38837	1.26853	1.3746	1.61365	1.67014	1.289	1.07756	0.889277	1.41271	0.320495	1.00964	0.806814	1.44799	0.764205	0.206263	1.10075	2.0085	0.334469	0.530593	0.76222	1.51106	0.991977	0.843833	0.989565	0.476464
megahit_3161331_3-281	9.34457	0.962231	0.00941945	0.497477	1.09774	CSA27	megahit_3161331_3-281	megahit_3161331	CDS	Prodigal	279	93	54.84	HSPA5, BIP	k_Eukaryota;n_Sar;n_Alveolata;c_Dinophyceae;o_Suessiales	K09490			COG0443*	Molecular chaperone	Posttranslational modification, protein turnover, chaperones	PF00012 [Hsp70 protein]	0.0881331	0.119785	0.34787	0.462453	0.443726	0.282003	0.0184077	0.0870965	1.04883	1.42318	1.46701	1.13396	0.73385	1.57611	1.41939	0.0152202	0.174473	1.84069	2.76275	0.352982	0.131853	0.120465	1.09702	1.18815	0.146042	0.774563	0.170339
megahit_2990006_450-1856	8.79691	0.277073	0.009449	0.497477	0.99551	CSA27	megahit_2990006_450-1856	megahit_2990006	CDS	Prodigal	1407	469	56.29	PF08007 [Cupin superfamily protein]	k_Eukaryota;n_Sar;n_Alveolata;c_Dinophyceae;o_Suessiales;f_Symbiodiniaceae							PF08007 [Cupin superfamily protein]	0.720922	0.809025	1.20271	0.694721	0.937341	1.31383	1.73086	0.958432	0.874043	1.36225	0.790539	0.916998	0.526777	0.744246	1.52768	0.544255	0.881855	1.01186	1.28536	0.679816	0.711039	1.04684	1.90832	2.02521	1.1644	0.850884	0.982138
megahit_1475658_847-1581	7.61506	0.765349	0.0106675	0.546849	1.92871	CSA27	megahit_1475658_847-1581	megahit_1475658	CDS	Prodigal	735	245	51.29		k_Eukaryota;n_Sar;n_Alveolata;c_Dinophyceae;o_Suessiales								1.70381	1.2854	1.36308	1.38163	2.23207	1.89363	1.58695	1.54877	2.34171	1.98767	1.70061	2.34856	1.4612	1.59202	2.45316	0.302779	1.51272	2.60964	2.84353	1.4537	0.884045	1.59311	2.65371	3.42496	1.51439	1.86022	1.43808
megahit_452096_1-414	6.12331	1.51335	0.011073	0.55308	3.2124	CSA27	megahit_452096_1-414	megahit_452096	CDS	Prodigal	414	138	50.24		k_Eukaryota;n_Sar;n_Alveolata;c_Dinophyceae;o_Suessiales;f_Symbiodiniaceae;g_Symbiodinium								2.23424	2.47107	1.28236	1.89717	3.48092	3.52247	2.60412	3.2511	4.65341	4.0376	2.45644	3.00248	2.28128	3.41898	2.27428	1.32595	1.41436	4.93595	3.94224	2.32089	2.04145	2.45814	1.85848	1.7269	2.8278	3.04022	1.40869
megahit_745537_658-1341	2.71392	0.693919	0.0117727	0.557175	1.37567	CSA27	megahit_745537_658-1341	megahit_745537	CDS	Prodigal	684	228	51.32		k_Eukaryota;n_Sar;n_Alveolata;c_Dinophyceae;o_Suessiales;f_Symbiodiniaceae;g_Symbiodinium			Brite Hierarchies; Protein families: genetic information processing; Chaperones and folding catalysts					1.73749	1.88317	0.591896	1.18284	1.60663	2.44869	0.552693	0.877128	2.29351	2.11362	0.583992	1.22466	1.29913	1.43435	0.424631	0.836259	1.09924	1.88688	1.04482	0.80078	0.666524	1.1855	0.409006	0.669014	1.33262	1.39613	0.288102
megahit_2718316_314-976	3.57261	0.337972	0.012299	0.557175	0.891026	CSA27	megahit_2718316_314-976	megahit_2718316	CDS	Prodigal	663	221	51.73		k_Eukaryota;n_Sar;n_Alveolata;c_Dinophyceae;o_Suessiales								0.822797	1.27456	0.810032	0.62357	1.09955	1.45473	0.791012	0.996293	1.44454	1.20995	0.510671	0.98049	0.526394	0.763391	0.694803	0.511243	0.821599	1.33428	0.813137	0.553269	0.828553	0.829893	0.767766	0.861526	0.856936	0.857725	0.619081
megahit_2668174_3-221	1.77167	1.2753	0.0115035	0.557175	4.26903	CSA27	megahit_2668174_3-221	megahit_2668174	CDS	Prodigal	219	73	59.82	PF00504 [Chlorophyll A-B binding protein]	k_Eukaryota;n_Sar;n_Alveolata;c_Dinophyceae;o_Suessiales;f_Symbiodiniaceae							PF00504 [Chlorophyll A-B binding protein]	3.01248	2.86744	3.7843	3.60737	2.86605	4.98989	3.38657	4.01793	5.91555	4.77982	2.28387	4.68455	3.34278	2.93341	2.17861	2.20441	5.46584	5.63356	4.04668	3.14464	4.40474	4.0922	4.48184	3.8595	4.11048	4.1825	3.58813
megahit_1377558_634-3618	8.77186	0.22553	0.0120375	0.557175	0.597707	CSA27	megahit_1377558_634-3618	megahit_1377558	CDS	Prodigal	2985	995	49.78		k_Eukaryota;n_Sar;n_Alveolata;c_Dinophyceae;o_Suessiales								0.325826	0.44238	0.321769	0.454946	0.588631	0.590069	0.565364	0.378957	0.551738	0.751549	0.615407	0.626236	0.361893	0.565687	0.578649	0.274081	0.282489	0.812775	0.885069	0.314204	0.216066	0.340686	0.659069	0.610043	0.411606	0.46187	0.372346
megahit_1660671_1-339	9.51531	0.844022	0.0150042	0.66101	1.36217	CSA27	megahit_1660671_1-339	megahit_1660671	CDS	Prodigal	339	113	52.21	PF00504 [Chlorophyll A-B binding protein]	k_Eukaryota;n_Sar;n_Alveolata;c_Dinophyceae;o_Suessiales;f_Suessiaceae;g_Polarella							PF00504 [Chlorophyll A-B binding protein]	0.342285	0.462928	0.516452	0.48222	0.731366	0.599056	0.313553	0.716566	1.29447	1.73438	1.34579	1.1469	0.623193	1.39732	2.46296	0.335342	0.558677	1.56308	2.73612	0.410565	0.379078	0.847443	1.1463	1.69905	1.33236	1.79456	0.797463
megahit_1303082_4337-4906	7.89982	0.860657	0.0152697	0.66101	1.12168	CSA27	megahit_1303082_4337-4906	megahit_1303082	CDS	Prodigal	570	190	48.07	SQD	k_Eukaryota;n_Sar;n_Alveolata;c_Dinophyceae;o_Suessiales	K03102*						PF00076 [RNA recognition motif. (a.k.a. RRM, RBD, or RNP domain)]	0.0510885	0.110721	0.124168	0.194856	0.557308	0.152997	0.210764	0.156017	0.766398	0.632925	1.10845	0.713808	0.835805	1.96881	2.00326	0.195917	0.19239	2.04116	1.34924	0.470275	0.0641855	0.245849	1.30591	1.3554	0.160688	0.431626	0.420668
megahit_4415501_201-365	8.4434	0.810834	0.0160185	0.663917	1.58206	CSA27	megahit_4415501_201-365	megahit_4415501	CDS	Prodigal	165	55	53.33		k_Eukaryota;n_Sar;n_Alveolata;c_Dinophyceae;o_Suessiales;f_Symbiodiniaceae;g_Symbiodinium								1.12878	1.50676	1.10458	0.940374	1.59	0.710148	1.72521	0.638264	1.13989	1.90357	1.56683	0.841553	1.3279	1.66465	3.11939	0.962647	0.762982	2.14581	1.36642	0.644712	0.86694	0.36186	2.34458	1.48872	1.05216	0.976551	1.79903
megahit_1556553_1-147	10.0432	0.541747	0.0159975	0.663917	0.816805	CSA27	megahit_1556553_1-147	megahit_1556553	CDS	Prodigal	147	49	52.38		k_Eukaryota;n_Sar;n_Alveolata;c_Dinophyceae;o_Suessiales;f_Symbiodiniaceae;g_Symbiodinium								0.442914	0.708393	0.765591	0.412127	1.08175	0.62416	1.12469	0.618034	0.582625	0.92863	0.957995	0.331901	0.564588	1.01409	1.82568	0.349909	0.325929	1.09161	1.37742	0.431251	0.0794933	0.673597	1.26792	1.11666	0.606575	0.892061	0.489418
megahit_1057482_2-322	9.95594	0.81551	0.0169228	0.686783	2.12122	CSA27	megahit_1057482_2-322	megahit_1057482	CDS	Prodigal	321	107	58.26		k_Eukaryota;n_Sar;n_Alveolata;c_Dinophyceae;o_Suessiales								1.98937	2.43461	2.14256	2.1696	1.6632	2.6136	1.82164	1.3026	2.23948	2.08023	2.0705	2.38017	1.19176	1.6733	4.10625	1.01909	1.15597	2.75816	3.13987	1.31983	1.28919	1.35766	2.51642	3.06001	2.43004	1.99544	1.35148
megahit_2677350_686-1816	14.9536	0.223271	0.0186788	0.711298	0.600045	CSA27	megahit_2677350_686-1816	megahit_2677350	CDS	Prodigal	1131	377	53.4		k_Eukaryota;n_Sar;n_Alveolata;c_Dinophyceae;o_Suessiales;f_Symbiodiniaceae;g_Symbiodinium								0.60711	0.53321	0.69998	0.709316	0.646393	0.652317	0.937212	0.652526	0.577877	0.49212	0.596906	0.846406	0.436748	0.278286	0.866524	0.36112	0.429574	0.376641	0.890335	1.05978	0.32809	0.647069	0.708115	0.632592	0.543791	0.465142	0.820694
megahit_2596417_3-350	10.4606	1.03304	0.0187031	0.711298	1.83312	CSA27	megahit_2596417_3-350	megahit_2596417	CDS	Prodigal	348	116	50		k_Eukaryota;n_Sar;n_Alveolata;c_Dinophyceae;o_Suessiales								2.05459	1.98645	2.34668	2.3876	2.06254	1.51516	1.01127	1.299	2.32885	3.33527	2.23293	2.83387	0.627778	1.40093	2.5049	0.968019	0.324422	2.15097	3.19198	1.41935	1.40206	1.26798	1.78433	2.44546	2.44465	2.44987	2.02442
megahit_2480228_29-403	9.43855	0.437215	0.0196042	0.711298	0.918118	CSA27	megahit_2480228_29-403	megahit_2480228	CDS	Prodigal	375	125	53.6	PF03208 [PRA1 family protein]	k_Eukaryota;n_Sar;n_Alveolata;c_Dinophyceae;o_Suessiales							PF03208 [PRA1 family protein]	0.813884	0.834416	0.919656	0.729777	0.968646	1.03871	0.665299	0.583989	1.04455	1.07714	1.03957	0.851702	0.303745	1.22304	1.07526	0.411247	0.431776	0.817839	1.71648	0.631892	0.209223	0.872965	0.9932	1.25233	0.577833	0.951359	0.492744
[truncated: 5 more columns]

## Sheet: Tab.3
Tab.3-gene list of identify rhythmic genes in symbiont under HLD (JTK, p-value < 0.02)
IDs	acrophase	amplitude	pvalue	qvalue	Mean	Methods	id	Contig ID	Molecule	Method	Length NT	Length AA	GC perc	Gene name	Tax	KEGG ID			COG ID	COGFUN	COGPATH	PFAM	DD_1_24	DD_1_6	DD_1_12	DD_1_18	DD_2_24	DD_2_6	DD_2_12	DD_2_18	LD_1_24	LD_1_6	LD_1_12	LD_1_18	LD_2_24	LD_2_6	LD_2_12	LD_2_18	LD_3_24	LD_3_6	LD_3_12	LD_3_18	HLD_1_24	HLD_1_6	HLD_1_12	HLD_1_18	HLD_2_24	HLD_2_6	HLD_2_12
megahit_931554_724-2409	18	0.329337	0.000757576	0.72601	0.961748	JTKA32	megahit_931554_724-2409	megahit_931554	CDS	Prodigal	1686	562	56.82	Domain of unknown function (DUF3342)]	k_Eukaryota;n_Sar;n_Alveolata;c_Dinophyceae;o_Suessiales;f_Suessiaceae			Metabolism; Energy metabolism; Oxidative phosphorylation				PF11822 [Domain of unknown function (DUF3342)]	0.826258	0.919085	0.878507	1.06032	0.761966	0.805704	1.05152	0.935693	0.807659	0.723848	0.493373	0.732772	0.41829	0.47989	0.612313	0.574436	0.568756	0.690686	0.617565	0.59143	0.551878	0.486609	1.03981	1.20676	0.7719	0.810735	0.857135
megahit_797318_3-191	21	0.646209	0.000757576	0.72601	1.02565	JTKA32	megahit_797318_3-191	megahit_797318	CDS	Prodigal	189	63	53.97		k_Eukaryota;n_Sar;n_Alveolata;c_Dinophyceae;o_Suessiales;f_Symbiodiniaceae;g_Symbiodinium			Genetic Information Processing; Folding, sorting and degradation; Protein processing in endoplasmic reticulum | Environmental Information Processing; Signal transduction; PI3K-Akt signaling pathway | Cellular Processes; Cell growth and death; Necroptosis | Organismal Systems; Immune system; NOD-like receptor signaling pathway | Organismal Systems; Immune system; Antigen processing and presentatio…					0.868106	1.16112	1.07922	0.861055	0.533137	0.593224	0.753298	1.09262	1.01558	1.20596	0.529872	0.634704	0.330694	0.350987	0.682569	0.34376	0.178638	0.637471	0.884372	0.227946	0.695407	0.554562	0.612247	1.5256	1.17132	0.774697	0.339559
megahit_1352002_74-1564	21	0.176925	0.000281385	0.72601	0.400261	JTKA32	megahit_1352002_74-1564	megahit_1352002	CDS	Prodigal	1491	497	57.34		k_Eukaryota;n_Sar;n_Alveolata;c_Dinophyceae;o_Suessiales;f_Symbiodiniaceae								0.561781	0.469527	0.364619	0.513495	0.579	0.634873	0.472912	0.593016	0.387829	0.562723	0.29226	0.334259	0.291668	0.384047	0.448432	0.33734	0.273292	0.350078	0.358951	0.269446	0.302368	0.2694	0.431323	0.549774	0.490426	0.303566	0.226843
megahit_997107_151-408	18	0.35979	0.00376623	0.773423	1.04681	JTKA32	megahit_997107_151-408	megahit_997107	CDS	Prodigal	258	86	51.16	PF17832 []	k_Eukaryota;n_Sar;n_Alveolata;c_Dinophyceae;o_Suessiales			Organismal Systems; Development; Dorso-ventral axis formation | Brite Hierarchies; Protein families: genetic information processing; Messenger RNA biogenesis | Brite Hierarchies; Protein families: genetic information processing; Spliceosome				PF17832 []	1.07628	0.974469	0.738599	1.1412	1.58975	1.09072	1.51146	1.29451	1.35004	0.723801	0.747328	0.920703	0.941728	0.951856	2.03282	1.25058	0.792214	0.890642	1.10271	0.461424	0.818392	0.435956	1.81758	2.69547	1.24387	1.02132	0.9943
megahit_759936_300-1463	18	0.172071	0.00376623	0.773423	0.784603	JTKA32	megahit_759936_300-1463	megahit_759936	CDS	Prodigal	1164	388	57.13	Probable N6-adenine methyltransferase	k_Eukaryota;n_Sar;n_Alveolata;c_Dinophyceae;o_Suessiales;f_Symbiodiniaceae		tRNA-2-methylthio-N6-dimethylallyladenosine synthase [EC:2.8.4.3]	Brite Hierarchies; Protein families: metabolism; Peptidases	ENOG4111PHZ*		Function unknown	PF10237 [Probable N6-adenine methyltransferase]	0.895894	0.748985	0.861633	1.07361	0.735695	1.07423	1.091	1.04038	0.786489	0.606335	0.707919	0.688162	0.490668	0.50014	0.782469	0.491562	0.554724	0.569742	0.813522	0.735053	0.428231	0.501877	0.860512	0.87539	0.872565	0.613502	0.776364
megahit_476207_1-990	18	0.174598	0.00376623	0.773423	0.475817	JTKA32	megahit_476207_1-990	megahit_476207	CDS	Prodigal	990	330	62.53		k_Eukaryota;n_Sar;n_Alveolata;c_Dinophyceae;o_Suessiales;f_Symbiodiniaceae								0.240058	0.369773	0.34726	0.261079	0.321347	0.442024	0.491256	0.323955	0.166041	0.256137	0.295931	0.0716918	0.222052	0.227774	0.383738	0.212736	0.199684	0.33948	0.264967	0.270136	0.226118	0.144583	0.519598	0.688987	0.537563	0.510189	0.514253
megahit_4589626_3381-4889	18	0.754785	0.00376623	0.773423	3.04098	JTKA32	megahit_4589626_3381-4889	megahit_4589626	CDS	Prodigal	1509	503	55		k_Eukaryota;n_Sar;n_Alveolata;c_Dinophyceae;o_Suessiales;f_Symbiodiniaceae;g_Symbiodinium								2.32861	2.64554	2.44124	2.80651	4.03047	3.653	4.54457	3.87419	2.92335	3.02368	3.12332	3.10606	1.52254	2.20363	3.6644	2.03084	2.11253	2.70199	3.23303	2.07196	1.33847	1.93573	3.12949	4.5654	3.42515	2.90765	2.93075
megahit_438382_32-259	18	0.826901	0.00376623	0.773423	1.9636	JTKA32	megahit_438382_32-259	megahit_438382	CDS	Prodigal	228	76	54.82		k_Eukaryota;n_Sar;n_Alveolata;c_Dinophyceae;o_Suessiales;f_Symbiodiniaceae;g_Symbiodinium								2.9744	2.12886	2.12423	1.89235	2.82758	2.36622	2.35493	1.70089	1.5654	2.0199	2.10917	1.57011	1.75708	1.02115	2.88131	1.21499	1.06826	1.34115	1.97669	1.88959	2.20086	0.617347	3.15745	3.25238	1.72302	1.7286	2.33683
megahit_3492601_3566-4324	18	0.417621	0.00376623	0.773423	1.18612	JTKA32	megahit_3492601_3566-4324	megahit_3492601	CDS	Prodigal	759	253	60.47	DNAJB8	k_Eukaryota;n_Sar;n_Alveolata;c_Dinophyceae;o_Suessiales;f_Symbiodiniaceae;g_Symbiodinium	K09514*			COG0484*	DnaJ-class molecular chaperone with C-terminal Zn finger domain	Posttranslational modification, protein turnover, chaperones	PF00226 [DnaJ domain]	1.05277	1.04314	0.983759	1.04689	0.9292	1.37592	1.73888	1.53262	1.21555	0.916518	0.845141	1.46323	0.733081	0.662772	1.3414	0.787204	1.28055	1.3641	1.3718	1.54128	0.940993	0.930899	1.75507	1.27257	0.640821	0.672513	1.14999
megahit_2599514_192-2165	18	0.281851	0.00376623	0.773423	0.870048	JTKA32	megahit_2599514_192-2165	megahit_2599514	CDS	Prodigal	1974	658	54.51	pepP	k_Eukaryota;n_Sar;n_Alveolata;c_Dinophyceae;o_Suessiales;f_Symbiodiniaceae;g_Symbiodinium	K01262*			COG0006*	Xaa-Pro aminopeptidase	Amino acid transport and metabolism	PF00557 [Metallopeptidase family M24];PF01321 [Creatinase/Prolidase N-terminal domain];PF16188 [C-terminal region of peptidase_M24];PF16189 [Creatinase/Prolidase N-terminal domain]	0.649483	0.608278	0.398889	0.725778	0.63749	0.662714	0.918897	0.696152	0.594022	0.639123	0.382496	0.649844	0.440135	0.397057	0.820262	0.406197	0.422749	0.521241	0.650942	0.57644	0.385282	0.565768	0.862093	1.17597	0.804406	0.655661	0.653414
megahit_2575684_517-1755	18	0.601866	0.00177489	0.773423	2.36223	JTKA32	megahit_2575684_517-1755	megahit_2575684	CDS	Prodigal	1239	413	53.11		k_Eukaryota;n_Sar;n_Alveolata;c_Dinophyceae;o_Suessiales;f_Symbiodiniaceae								1.78078	1.63897	1.94725	2.484	2.20387	2.29643	2.40775	2.01821	1.84732	1.6017	1.3728	1.87234	1.09563	1.07164	2.93236	1.45644	2.06576	2.08708	2.471	1.90417	1.71197	1.0031	3.50396	3.21627	1.93267	1.72378	2.12982
megahit_251541_3-281	15	0.318713	0.00376623	0.773423	0.680555	JTKA32	megahit_251541_3-281	megahit_251541	CDS	Prodigal	279	93	50.9		k_Eukaryota;n_Sar;n_Alveolata;c_Dinophyceae;o_Suessiales;f_Symbiodiniaceae;g_Symbiodinium								0.567328	0.733328	0.923545	0.65096	1.07378	0.838847	0.846045	0.772631	0.680902	0.358144	0.647334	0.228533	0.491795	0.670707	1.16516	0.713943	0.554214	0.707978	0.952489	0.399041	0.261635	0.368365	1.48361	0.88755	0.410114	1.10008	1.1748
megahit_2281979_200-2197	18	0.222887	0.00177489	0.773423	0.946999	JTKA32	megahit_2281979_200-2197	megahit_2281979	CDS	Prodigal	1998	666	53.05	DnaJ domain	k_Eukaryota;n_Sar;n_Alveolata;c_Dinophyceae;o_Suessiales;f_Symbiodiniaceae							PF00226 [DnaJ domain]	0.897832	1.10444	0.975238	1.30126	0.741414	0.80401	1.75773	1.61576	0.676294	0.465389	0.398502	0.783967	0.539739	0.285244	0.835239	1.14074	0.950575	0.410428	0.694175	1.2897	0.613432	0.534249	1.0095	0.909671	1.09504	0.721632	1.11467
megahit_1538927_497-1201	18	0.310969	0.00376623	0.773423	0.810455	JTKA32	megahit_1538927_497-1201	megahit_1538927	CDS	Prodigal	705	235	55.04		k_Eukaryota;n_Sar;n_Alveolata;c_Dinophyceae;o_Suessiales;f_Symbiodiniaceae;g_Symbiodinium								0.809662	1.00724	0.700776	1.14788	0.836858	1.33209	1.34291	0.809223	0.950737	0.96979	0.682949	0.940504	0.620476	0.800185	1.00902	0.654764	0.930177	0.58135	0.783211	0.617073	0.484132	0.563485	1.41952	1.29077	0.884728	0.661339	0.790106
megahit_732632_69-1148	18	0.162275	0.0136797	0.808251	0.376455	JTKA32	megahit_732632_69-1148	megahit_732632	CDS	Prodigal	1080	360	60		k_Eukaryota;n_Sar;n_Alveolata;c_Dinophyceae;o_Suessiales								0.25529	0.476267	0.288244	0.348112	0.381292	0.624886	0.668517	0.383952	0.358326	0.364691	0.350343	0.355742	0.244125	0.159766	0.415039	0.25865	0.236502	0.357592	0.474037	0.248125	0.12205	0.272127	0.370704	0.53875	0.36892	0.375096	0.700314
megahit_678423_455-1102	15	0.285593	0.0136797	0.808251	0.74199	JTKA32	megahit_678423_455-1102	megahit_678423	CDS	Prodigal	648	216	55.09	PAP_fibrillin	k_Eukaryota;n_Sar;n_Alveolata;c_Dinophyceae;o_Suessiales;f_Symbiodiniaceae;g_Symbiodinium							PF04755 [PAP_fibrillin]	0.542173	0.62009	0.700115	0.394704	0.72301	0.789403	0.791157	0.5796	0.558491	0.615466	0.548102	0.565253	0.467876	0.378509	0.37692	0.441029	0.533276	0.494187	0.69231	0.40941	0.432409	0.647865	1.0291	0.945286	0.302895	0.532023	0.476755
megahit_649427_800-1009	21	1.02076	0.00742424	0.808251	2.11496	JTKA32	megahit_649427_800-1009	megahit_649427	CDS	Prodigal	210	70	50.95		k_Eukaryota;n_Sar;n_Alveolata;c_Dinophyceae;o_Suessiales;f_Symbiodiniaceae;g_Symbiodinium								1.49562	1.05975	0.825461	1.37394	1.20784	1.77269	1.67079	1.64067	2.07295	1.47822	0.923694	2.35791	0.539481	0.993329	0.902292	0.853843	1.57521	1.06417	1.08864	1.35944	1.64608	1.8331	1.42761	3.32293	1.86768	2.52553	1.17254
megahit_597172_1108-2160	18	0.465729	0.0136797	0.808251	1.64298	JTKA32	megahit_597172_1108-2160	megahit_597172	CDS	Prodigal	1053	351	53.09		k_Eukaryota;n_Sar;n_Alveolata;c_Dinophyceae;o_Suessiales								0.945139	1.0665	1.36623	1.13135	1.49145	1.81129	1.82225	1.50251	1.20174	1.04491	1.16545	1.35712	0.752741	0.78983	1.4855	0.805523	0.966659	1.33396	1.57233	1.271	0.786656	1.17182	2.03605	2.37668	1.44224	1.4616	1.32518
megahit_527214_3-182	3	0.452681	0.0136797	0.808251	0.862762	JTKA32	megahit_527214_3-182	megahit_527214	CDS	Prodigal	180	60	54.44		k_Eukaryota;n_Sar;n_Alveolata;c_Dinophyceae;o_Suessiales								1.02364	1.05163	1.14177	0.780615	0.308545	0.763113	0.274983	0.611671	0.837448	0.14167	0.138603	0.426515	0.306632	0.19814	0.480604	0.228309	0.662089	0.201415	0.505687	0.114355	0.551455	0.821524	0.36392	0.676785	1.44488	0.552335	0.308662
megahit_4670623_3-1649	18	0.26776	0.0136797	0.808251	1.13743	JTKA32	megahit_4670623_3-1649	megahit_4670623	CDS	Prodigal	1647	549	55.8	HI0933-like protein	k_Eukaryota;n_Sar;n_Alveolata;c_Dinophyceae;o_Suessiales;f_Symbiodiniaceae;g_Symbiodinium		glutaryl-CoA dehydrogenase [EC:1.3.8.6]		COG2081*	Predicted flavoproteins	General function prediction only	PF03486 [HI0933-like protein]	0.901944	1.12115	1.09388	1.24127	1.22819	1.33401	1.60912	1.4288	1.17195	1.05573	0.785738	1.17397	0.64593	0.61277	1.32141	0.900937	1.13428	1.02347	1.08988	0.930935	0.546784	0.724317	1.39671	1.43429	1.07892	1.10111	1.27095
megahit_4370847_44-703	21	0.368404	0.00742424	0.808251	1.10879	JTKA32	megahit_4370847_44-703	megahit_4370847	CDS	Prodigal	660	220	54.55		k_Eukaryota;n_Sar;n_Alveolata;c_Dinophyceae;o_Suessiales;f_Symbiodiniaceae								1.45613	1.18984	0.886815	1.50958	1.61023	1.27055	1.47641	1.47665	1.47191	1.123	1.24768	1.43208	1.30618	1.25217	1.86992	0.901823	1.08358	1.22144	1.37518	1.25521	0.759914	0.776566	1.6674	1.86613	1.19463	1.01117	0.879034
megahit_4171595_1-1812	18	0.543267	0.0136797	0.808251	1.79989	JTKA32	megahit_4171595_1-1812	megahit_4171595	CDS	Prodigal	1812	604	51.49		k_Eukaryota;n_Sar;n_Alveolata;c_Dinophyceae;o_Suessiales;f_Symbiodiniaceae;g_Symbiodinium								1.64956	1.2784	1.40317	2.00895	2.11238	2.19696	2.25961	2.29707	2.11949	1.98396	1.59863	2.65621	1.16765	1.47225	2.31424	1.46868	1.38297	1.84143	2.24571	1.74918	0.944627	1.13474	1.57765	2.68661	1.53506	1.33374	1.32916
megahit_3672462_452-1276	18	0.612183	0.0136797	0.808251	3.25858	JTKA32	megahit_3672462_452-1276	megahit_3672462	CDS	Prodigal	825	275	48.97	Cyclophilin type peptidyl-prolyl cis-trans isomerase/CLD	k_Eukaryota;n_Sar;n_Alveolata;c_Dinophyceae;o_Suessiales;f_Symbiodiniaceae;g_Symbiodinium							PF00160 [Cyclophilin type peptidyl-prolyl cis-trans isomerase/CLD]	2.7038	2.67203	3.44331	2.93462	2.96602	3.74527	4	6.81109	2.4008	2.00192	1.15438	3.06246	1.58754	1.10767	1.78216	2.08244	3.00172	1.99936	1.84687	4.78895	1.83652	2.34265	3.34945	3.66988	3.15007	3.12422	4.08688
megahit_3583456_107-1501	18	0.334237	0.0136797	0.808251	1.59058	JTKA32	megahit_3583456_107-1501	megahit_3583456	CDS	Prodigal	1395	465	55.27		k_Eukaryota;n_Sar;n_Alveolata;c_Dinophyceae;o_Suessiales;f_Symbiodiniaceae								1.42031	1.37778	1.48498	1.86153	1.79154	1.72916	2.02976	1.7065	1.88415	1.78915	1.38434	1.96028	1.17209	1.00278	1.80583	1.1071	1.14091	1.64904	1.99679	1.03259	1.08135	0.984555	1.68034	1.8966	1.39208	1.39897	1.1798
megahit_3409457_3797-5944	21	0.271109	0.0136797	0.808251	1.22905	JTKA32	megahit_3409457_3797-5944	megahit_3409457	CDS	Prodigal	2148	716	58.66	DNM1L	k_Eukaryota;n_Sar;n_Alveolata;c_Dinophyceae;o_Suessiales;f_Symbiodiniaceae;g_Symbiodinium	K17065	CCR4-NOT complex subunit CAF16		COG0699*	Predicted GTPases (dynamin-related)	General function prediction only	PF00350 [Dynamin family];PF01031 [Dynamin central region];PF02212 [Dynamin GTPase effector domain]	0.852065	0.868441	0.865905	1.16352	1.15477	0.982907	1.23079	1.03786	0.928511	0.939844	0.635757	0.891569	0.563684	0.499661	1.13297	0.826716	0.505815	0.755848	0.889089	0.725496	0.681107	0.778672	1.21751	1.66051	1.33165	1.24904	1.11194
megahit_3391151_362-691	18	0.391319	0.0136797	0.808251	0.696979	JTKA32	megahit_3391151_362-691	megahit_3391151	CDS	Prodigal	330	110	47.27		k_Eukaryota;n_Sar;n_Alveolata;c_Dinophyceae;o_Suessiales;f_Symbiodiniaceae;g_Symbiodinium								0.430052	0.432937	0.497236	0.49832	0.66027	0.925011	0.616775	1.11819	0.796285	0.593717	0.572464	0.723164	0.261052	0.59551	0.90484	0.608496	0.466216	0.527798	0.609919	0.358762	0.274046	0.580473	0.592821	0.873664	0.377265	0.411869	0.414623
megahit_3381522_230-3064	18	0.259296	0.0136797	0.808251	0.971322	JTKA32	megahit_3381522_230-3064	megahit_3381522	CDS	Prodigal	2835	945	53.83	Sulfate permease family	k_Eukaryota;n_Sar;n_Alveolata;c_Dinophyceae;o_Suessiales;f_Symbiodiniaceae;g_Symbiodinium							PF00916 [Sulfate permease family]	0.673934	0.833623	0.662024	0.703193	1.01532	0.952593	1.06412	0.825191	0.788074	0.772178	0.764595	0.812321	0.556115	0.575581	1.21079	0.575646	0.710329	0.904993	0.957393	0.554371	0.584479	0.400679	1.40409	1.47223	0.891123	0.959741	0.828478
megahit_3357811_155-1603	18	0.208341	0.0136797	0.808251	0.600707	JTKA32	megahit_3357811_155-1603	megahit_3357811	CDS	Prodigal	1449	483	56.59	Sulfatase	k_Eukaryota;n_Sar;n_Alveolata;c_Dinophyceae;o_Suessiales		heat shock 70kDa protein 5		COG3119*	Arylsulfatase A and related enzymes	Inorganic ion transport and metabolism	PF00884 [Sulfatase]	0.550111	0.55598	0.501493	0.659278	0.652575	0.721599	0.584795	0.612361	0.644467	0.633576	0.449533	0.572775	0.49939	0.754906	0.609273	0.399472	0.181227	0.56836	0.794519	0.438219	0.3198	0.459297	0.590877	0.82037	0.447834	0.429733	0.445472
megahit_3118321_1194-2681	18	0.403288	0.00742424	0.808251	1.32822	JTKA32	megahit_3118321_1194-2681	megahit_3118321	CDS	Prodigal	1488	496	53.29	Ankyrin repeats (3 copies)	k_Eukaryota;n_Sar;n_Alveolata;c_Dinophyceae;o_Suessiales;f_Symbiodiniaceae;g_Symbiodinium							PF12796 [Ankyrin repeats (3 copies)]	1.07467	1.09171	0.893157	1.05124	1.30493	1.28318	1.45421	1.46294	1.19486	1.11148	0.867996	1.19244	0.709854	0.709862	1.18122	0.703178	0.976882	1.13133	1.22658	0.986369	0.743864	0.744637	1.28461	1.63533	1.05854	1.07155	1.34538
megahit_2967808_102-281	18	0.599976	0.00742424	0.808251	1.26008	JTKA32	megahit_2967808_102-281	megahit_2967808	CDS	Prodigal	180	60	52.22		k_Eukaryota;n_Sar;n_Alveolata;c_Dinophyceae;o_Suessiales;f_Symbiodiniaceae;g_Symbiodinium;n_unclassified Symbiodinium;s_Symbiodinium sp.								0.499082	0.966243	0.299212	0.481764	0.653644	0.717113	1.1136	1.43501	1.43341	1.00966	0.612099	1.0098	0.545255	0.729394	0.621587	0.391627	0.658507	0.88407	0.694704	0.32465	1.2815	0.896304	1.03114	1.74772	0.897506	0.822342	0.870416
megahit_2780602_3064-3702	18	1.08383	0.00742424	0.808251	2.67698	JTKA32	megahit_2780602_3064-3702	megahit_2780602	CDS	Prodigal	639	213	55.71		k_Eukaryota;n_Sar;n_Alveolata;c_Dinophyceae;o_Suessiales								1.86514	1.65716	2.34785	2.27819	1.59913	2.08014	2.38051	1.89976	1.81786	1.45126	1.2999	1.82261	1.20454	0.892135	1.6999	1.4978	1.70632	1.44026	1.66412	2.05825	1.70303	1.46599	2.2228	2.63521	1.62702	1.91443	2.43028
megahit_2684657_3-776	18	0.674647	0.00742424	0.808251	3.09809	JTKA32	megahit_2684657_3-776	megahit_2684657	CDS	Prodigal	774	258	58.01		k_Eukaryota;n_Sar;n_Alveolata;c_Dinophyceae;o_Suessiales								2.44431	2.22546	1.85538	2.46869	2.84781	3.08569	3.93595	2.91508	2.42157	2.69509	2.28754	2.77042	1.70336	2.13236	3.15006	1.65855	2.46152	2.15739	2.49302	2.64733	1.40151	2.14785	3.21304	3.90395	3.63381	2.92766	2.68537
megahit_2616405_937-2181	18	0.370443	0.0136797	0.808251	2.12794	JTKA32	megahit_2616405_937-2181	megahit_2616405	CDS	Prodigal	1245	415	57.11		k_Eukaryota;n_Sar;n_Alveolata;c_Dinophyceae;o_Suessiales								1.89631	1.79045	1.48283	2.02301	2.17207	2.59577	3.04245	2.48424	1.7558	1.85827	1.31973	1.9734	1.26219	1.27251	2.15207	1.32649	1.54441	1.58463	1.50774	1.43478	1.27449	1.62801	2.07951	2.65738	2.29258	2.12978	1.7524
megahit_2508313_201-884	18	0.187006	0.00742424	0.808251	0.379488	JTKA32	megahit_2508313_201-884	megahit_2508313	CDS	Prodigal	684	228	53.07		k_Eukaryota;n_Sar;n_Alveolata;c_Dinophyceae;o_Suessiales;f_Symbiodiniaceae;g_Symbiodinium								0.255985	0.305459	0.174301	0.198747	0.394085	0.335086	0.273232	0.455777	0.348576	0.448907	0.21282	0.505659	0.258654	0.145363	0.336988	0.23392	0.346039	0.434387	0.3988	0.284579	0.234938	0.182873	0.343743	0.695201	0.420132	0.270886	0.276584
megahit_2302420_1084-1413	0	0.334587	0.00742424	0.808251	0.505597	JTKA32	megahit_2302420_1084-1413	megahit_2302420	CDS	Prodigal	330	110	47.27		k_Eukaryota;n_Sar;n_Alveolata;c_Dinophyceae;o_Suessiales;f_Symbiodiniaceae;g_Symbiodinium								0.209275	0.144371	0.103428	0.286906	1.00804	0.324908	0.595972	0.594271	0.687262	0.40316	0.312471	0.722685	0.694064	0.656674	0.891823	0.435322	0.406315	0.573935	0.966181	0.438831	0.455656	0.355952	0.32169	0.53119	0.620809	0.423768	0.231706
megahit_2186012_103-1050	15	0.256143	0.0136797	0.808251	0.743113	JTKA32	megahit_2186012_103-1050	megahit_2186012	CDS	Prodigal	948	316	60.34		k_Eukaryota;n_Sar;n_Alveolata;c_Dinophyceae;o_Suessiales								0.672429	0.657372	0.58269	0.557881	0.433936	0.666645	0.886498	0.66056	0.463308	0.491466	0.504323	0.41766	0.369992	0.378461	1.03124	0.456387	0.511507	0.68007	0.479828	0.621207	0.425284	0.443542	1.07385	0.912005	0.729535	0.607061	0.88851
megahit_2152726_1-327	18	1.12239	0.0136797	0.808251	10.2582	JTKA32	megahit_2152726_1-327	megahit_2152726	CDS	Prodigal	327	109	57.19		k_Eukaryota;n_Sar;n_Alveolata;c_Dinophyceae;o_Suessiales;f_Symbiodiniaceae								9.98968	10.8684	10.8033	9.81812	11.9302	9.85266	10.9525	9.93844	10.1837	10.8807	6.94448	7.10414	7.67174	8.16989	12.3099	7.88218	8.62513	12.6754	11.5862	12.9029	6.18134	5.71801	11.4445	11.4846	10.6022	10.2315	11.5065
megahit_2064910_1813-2409	21	0.226696	0.0136797	0.808251	1.00004	JTKA32	megahit_2064910_1813-2409	megahit_2064910	CDS	Prodigal	597	199	55.61		k_Eukaryota;n_Sar;n_Alveolata;c_Dinophyceae;o_Suessiales;f_Symbiodiniaceae;g_Symbiodinium;n_unclassified Symbiodinium;s_Symbiodinium sp.								0.860459	0.931815	0.781017	0.996013	0.988539	1.01367	1.07374	0.627281	0.818959	0.950904	0.704664	0.655446	0.451107	0.72578	1.13991	0.740523	0.996723	0.545162	1.00333	1.02279	0.520997	0.483581	1.16018	1.4552	1.21329	0.859	0.817038
megahit_1787170_8-1108	18	0.185586	0.00742424	0.808251	0.573252	JTKA32	megahit_1787170_8-1108	megahit_1787170	CDS	Prodigal	1101	367	57.04		k_Eukaryota;n_Sar;n_Alveolata;c_Dinophyceae;o_Suessiales;f_Symbiodiniaceae;g_Symbiodinium								0.674105	0.613634	0.806823	0.724612	0.586219	0.597073	0.748262	0.769418	0.510954	0.574203	0.287647	0.504896	0.367555	0.303653	0.775357	0.316497	0.349548	0.44182	0.470395	0.555807	0.384012	0.344382	0.692209	1.00472	0.53213	0.394014	0.53404
megahit_166111_457-843	21	0.833998	0.00742424	0.808251	2.20595	JTKA32	megahit_166111_457-843	megahit_166111	CDS	Prodigal	387	129	54.78	haloacid dehalogenase-like hydrolase]	k_Eukaryota;n_Sar;n_Alveolata;c_Dinophyceae;o_Suessiales;f_Symbiodiniaceae;g_Symbiodinium		3-phenylpropionate/trans-cinnamate dioxygenase ferredoxin component		COG0561*	Predicted hydrolases of the HAD superfamily	General function prediction only	PF08282 [haloacid dehalogenase-like hydrolase]	1.55969	1.23885	1.86901	2.22391	2.11453	1.48063	1.85495	2.00005	1.43575	1.04754	1.08271	1.16359	1.16065	1.27858	1.2165	1.21137	1.23223	0.975374	1.18744	1.43991	1.31112	1.29531	2.14289	3.24712	2.58573	1.32599	1.04493
megahit_1387339_3-2123	15	0.120146	0.00742424	0.808251	0.442946	JTKA32	megahit_1387339_3-2123	megahit_1387339	CDS	Prodigal	2121	707	61.72	PF13475 [Domain of unknown function (DUF4116)]	k_Eukaryota;n_Sar;n_Alveolata;c_Dinophyceae;o_Suessiales;f_Symbiodiniaceae;g_Symbiodinium							PF13475 [Domain of unknown function (DUF4116)]	0.308009	0.413562	0.368027	0.348748	0.397456	0.4678	0.522241	0.382546	0.385745	0.514148	0.285764	0.319907	0.271056	0.179266	0.29771	0.227842	0.339248	0.417086	0.348112	0.259524	0.258329	0.339269	0.675543	0.414175	0.398119	0.459907	0.585163
megahit_1165509_2-253	21	0.380185	0.0136797	0.808251	0.699704	JTKA32	megahit_1165509_2-253	megahit_1165509	CDS	Prodigal	252	84	55.16	rbcL	k_Eukaryota;n_Sar;n_Alveolata;c_Dinophyceae;o_Suessiales;f_Symbiodiniaceae;g_Symbiodinium	K01601*	dynamin 1-like protein [EC:3.6.5.5]		COG1850*	Ribulose 1,5-bisphosphate carboxylase, large subunit	Carbohydrate transport and metabolism	PF02788 [Ribulose bisphosphate carboxylase large chain, N-terminal domain]	1.06005	0.859618	0.594257	0.740634	1.16836	0.503907	0.921218	0.632302	0.892922	0.412575	0.756185	0.61274	0.661228	0.964899	0.976558	0.938616	1.06723	0.7505	0.507271	0.23367	0.695114	0.0776998	0.838967	1.48944	0.812654	0.635736	0.671905
megahit_1128758_256-1719	18	0.336701	0.0136797	0.808251	1.14532	JTKA32	megahit_1128758_256-1719	megahit_1128758	CDS	Prodigal	1464	488	53.42		k_Eukaryota;n_Sar;n_Alveolata;c_Dinophyceae;o_Suessiales;f_Symbiodiniaceae								0.839477	0.905866	0.941674	0.926708	1.13663	0.990253	1.14282	0.951042	1.05168	0.860979	0.905276	1.19025	0.601536	0.620594	0.965461	0.64201	0.926363	1.02515	1.26508	0.9648	0.803703	0.836712	1.26895	1.7595	0.904862	0.903631	0.849522
megahit_1076715_355-1803	18	0.288635	0.0136797	0.808251	1.44246	JTKA32	megahit_1076715_355-1803	megahit_1076715	CDS	Prodigal	1449	483	49.97		k_Eukaryota;n_Sar;n_Alveolata;c_Dinophyceae;o_Suessiales;f_Symbiodiniaceae;g_Symbiodinium								1.59714	1.87556	1.44719	1.77273	1.93338	1.75791	1.76938	1.41007	1.48829	1.40295	1.22852	1.28032	1.07648	1.17431	2.50884	1.19408	1.2227	1.77944	1.72017	1.10658	0.675193	0.925436	2.02809	2.43239	1.62012	1.23553	1.39807
[truncated: 5 more columns]

## Sheet: Tab.4
Tab.4-gene list of identify rhythmic genes in symbiont under HLD (Consinor, p-value < 0.02)
IDs	acrophase	amplitude	pvalue	qvalue	Mean	Methods	id	Contig ID	Molecule	Method	Length NT	Length AA	GC perc	Gene name	Tax	KEGG ID			COG ID	COGFUN	COGPATH	PFAM	DD_1_24	DD_1_6	DD_1_12	DD_1_18	DD_2_24	DD_2_6	DD_2_12	DD_2_18	LD_1_24	LD_1_6	LD_1_12	LD_1_18	LD_2_24	LD_2_6	LD_2_12	LD_2_18	LD_3_24	LD_3_6	LD_3_12	LD_3_18	HLD_1_24	HLD_1_6	HLD_1_12	HLD_1_18	HLD_2_24	HLD_2_6	HLD_2_12
megahit_931554_724-2409	15.8682	0.333668	0.00010745	0.154459	0.961748	CSA32	megahit_931554_724-2409	megahit_931554	CDS	Prodigal	1686	562	56.82	PF11822 [Domain of unknown function (DUF3342)]	k_Eukaryota;n_Sar;n_Alveolata;c_Dinophyceae;o_Suessiales;f_Suessiaceae			Metabolism; Lipid metabolism; Fatty acid degradation | Metabolism; Amino acid metabolism; Lysine degradation | Metabolism; Amino acid metabolism; Tryptophan metabolism | Metabolism; Xenobiotics biodegradation and metabolism; Benzoate degradation				PF11822 [Domain of unknown function (DUF3342)]	0.826258	0.919085	0.878507	1.06032	0.761966	0.805704	1.05152	0.935693	0.807659	0.723848	0.493373	0.732772	0.41829	0.47989	0.612313	0.574436	0.568756	0.690686	0.617565	0.59143	0.551878	0.486609	1.03981	1.20676	0.7719	0.810735	0.857135
megahit_1352002_74-1564	19.4092	0.196092	7.32e-05	0.154459	0.400261	CSA32	megahit_1352002_74-1564	megahit_1352002	CDS	Prodigal	1491	497	57.34		k_Eukaryota;n_Sar;n_Alveolata;c_Dinophyceae;o_Suessiales;f_Symbiodiniaceae								0.561781	0.469527	0.364619	0.513495	0.579	0.634873	0.472912	0.593016	0.387829	0.562723	0.29226	0.334259	0.291668	0.384047	0.448432	0.33734	0.273292	0.350078	0.358951	0.269446	0.302368	0.2694	0.431323	0.549774	0.490426	0.303566	0.226843
megahit_217155_30-1583	15.1737	0.322448	0.000546486	0.523716	1.05215	CSA32	megahit_217155_30-1583	megahit_217155	CDS	Prodigal	1554	518	58.82	PF04981 [NMD3 family ]	k_Eukaryota;n_Sar;n_Alveolata;c_Dinophyceae;o_Suessiales;f_Symbiodiniaceae;g_Symbiodinium							PF04981 [NMD3 family ]	0.972442	0.83594	0.912612	1.06794	0.976173	1.1845	1.46164	1.22469	1.05722	0.905968	0.888224	0.773754	0.575392	0.660523	1.00182	0.644067	0.86769	1.0974	0.956411	0.969769	0.629891	0.553173	1.32961	1.38336	0.72391	0.72075	1.16727
megahit_797318_3-191	19.1053	0.814305	0.00268461	0.637109	1.02565	CSA32	megahit_797318_3-191	megahit_797318	CDS	Prodigal	189	63	53.97		k_Eukaryota;n_Sar;n_Alveolata;c_Dinophyceae;o_Suessiales;f_Symbiodiniaceae;g_Symbiodinium			Genetic Information Processing; Folding, sorting and degradation; Protein export | Genetic Information Processing; Folding, sorting and degradation; Protein processing in endoplasmic reticulum | Organismal Systems; Endocrine system; Thyroid hormone synthesis | Human Diseases; Neurodegenerative diseases; Prion diseases | Brite Hierarchies; Protein families: genetic information processing; Chaperon…					0.868106	1.16112	1.07922	0.861055	0.533137	0.593224	0.753298	1.09262	1.01558	1.20596	0.529872	0.634704	0.330694	0.350987	0.682569	0.34376	0.178638	0.637471	0.884372	0.227946	0.695407	0.554562	0.612247	1.5256	1.17132	0.774697	0.339559
megahit_5126155_84-278	13.085	0.289582	0.00209885	0.637109	0.511874	CSA32	megahit_5126155_84-278	megahit_5126155	CDS	Prodigal	195	65	54.36		k_Eukaryota;n_Sar;n_Alveolata;c_Dinophyceae;o_Suessiales;f_Symbiodiniaceae;g_Symbiodinium								0.467816	0.564667	0.418361	0.697754	0.494035	0.864721	0.441292	0.430234	0.51502	0.79048	0.485987	0.938527	0.120772	0.386415	0.725244	0.24137	0.535616	0.358642	0.462453	0.550761	0.389518	0.21815	0.856048	0.619526	0.216807	0.440002	0.826327
megahit_4662445_233-508	14.5746	0.458226	0.00266257	0.637109	0.699322	CSA32	megahit_4662445_233-508	megahit_4662445	CDS	Prodigal	276	92	53.99		k_Eukaryota;n_Sar;n_Alveolata;c_Dinophyceae;o_Suessiales								0.942542	1.08371	0.99063	1.01647	1.18586	0.49517	1.16662	0.408463	0.311369	0.800062	0.376929	0.472581	0.486441	0.359185	1.06618	0.835635	0.252301	0.554438	0.192346	0.370853	0.359743	0.272632	1.49125	1.44299	0.367826	0.507382	1.03157
megahit_438382_32-259	16.8139	0.925538	0.0020526	0.637109	1.9636	CSA32	megahit_438382_32-259	megahit_438382	CDS	Prodigal	228	76	54.82		k_Eukaryota;n_Sar;n_Alveolata;c_Dinophyceae;o_Suessiales;f_Symbiodiniaceae;g_Symbiodinium								2.9744	2.12886	2.12423	1.89235	2.82758	2.36622	2.35493	1.70089	1.5654	2.0199	2.10917	1.57011	1.75708	1.02115	2.88131	1.21499	1.06826	1.34115	1.97669	1.88959	2.20086	0.617347	3.15745	3.25238	1.72302	1.7286	2.33683
megahit_4155359_136-771	15.4597	0.515453	0.00277862	0.637109	1.90128	CSA32	megahit_4155359_136-771	megahit_4155359	CDS	Prodigal	636	212	58.33		k_Eukaryota;n_Sar;n_Alveolata;c_Dinophyceae;o_Suessiales;f_Symbiodiniaceae								1.19579	1.18666	1.042	1.35682	1.37587	1.54321	2.06626	1.14677	0.989269	1.26538	0.950912	1.18709	0.635112	0.521666	1.33366	0.657302	0.812879	0.851421	1.07221	1.24767	1.00311	1.25322	1.98467	2.29221	1.71654	1.7188	2.27187
megahit_3118321_1194-2681	17.256	0.415433	0.0028601	0.637109	1.32822	CSA32	megahit_3118321_1194-2681	megahit_3118321	CDS	Prodigal	1488	496	53.29	PF12796 [Ankyrin repeats (3 copies)]	k_Eukaryota;n_Sar;n_Alveolata;c_Dinophyceae;o_Suessiales;f_Symbiodiniaceae;g_Symbiodinium							PF12796 [Ankyrin repeats (3 copies)]	1.07467	1.09171	0.893157	1.05124	1.30493	1.28318	1.45421	1.46294	1.19486	1.11148	0.867996	1.19244	0.709854	0.709862	1.18122	0.703178	0.976882	1.13133	1.22658	0.986369	0.743864	0.744637	1.28461	1.63533	1.05854	1.07155	1.34538
megahit_2599514_192-2165	16.9647	0.329268	0.00161393	0.637109	0.870048	CSA32	megahit_2599514_192-2165	megahit_2599514	CDS	Prodigal	1974	658	54.51	pepP	k_Eukaryota;n_Sar;n_Alveolata;c_Dinophyceae;o_Suessiales;f_Symbiodiniaceae;g_Symbiodinium	K01262*			COG0006*	Xaa-Pro aminopeptidase	Amino acid transport and metabolism	PF00557 [Metallopeptidase family M24];PF01321 [Creatinase/Prolidase N-terminal domain];PF16188 [C-terminal region of peptidase_M24];PF16189 [Creatinase/Prolidase N-terminal domain]	0.649483	0.608278	0.398889	0.725778	0.63749	0.662714	0.918897	0.696152	0.594022	0.639123	0.382496	0.649844	0.440135	0.397057	0.820262	0.406197	0.422749	0.521241	0.650942	0.57644	0.385282	0.565768	0.862093	1.17597	0.804406	0.655661	0.653414
megahit_2575684_517-1755	16.4577	0.676375	0.00238233	0.637109	2.36223	CSA32	megahit_2575684_517-1755	megahit_2575684	CDS	Prodigal	1239	413	53.11		k_Eukaryota;n_Sar;n_Alveolata;c_Dinophyceae;o_Suessiales;f_Symbiodiniaceae								1.78078	1.63897	1.94725	2.484	2.20387	2.29643	2.40775	2.01821	1.84732	1.6017	1.3728	1.87234	1.09563	1.07164	2.93236	1.45644	2.06576	2.08708	2.471	1.90417	1.71197	1.0031	3.50396	3.21627	1.93267	1.72378	2.12982
megahit_2508313_201-884	18.1365	0.26734	0.00169973	0.637109	0.379488	CSA32	megahit_2508313_201-884	megahit_2508313	CDS	Prodigal	684	228	53.07		k_Eukaryota;n_Sar;n_Alveolata;c_Dinophyceae;o_Suessiales;f_Symbiodiniaceae;g_Symbiodinium								0.255985	0.305459	0.174301	0.198747	0.394085	0.335086	0.273232	0.455777	0.348576	0.448907	0.21282	0.505659	0.258654	0.145363	0.336988	0.23392	0.346039	0.434387	0.3988	0.284579	0.234938	0.182873	0.343743	0.695201	0.420132	0.270886	0.276584
megahit_2302420_1084-1413	22.277	0.344076	0.00288084	0.637109	0.505597	CSA32	megahit_2302420_1084-1413	megahit_2302420	CDS	Prodigal	330	110	47.27		k_Eukaryota;n_Sar;n_Alveolata;c_Dinophyceae;o_Suessiales;f_Symbiodiniaceae;g_Symbiodinium								0.209275	0.144371	0.103428	0.286906	1.00804	0.324908	0.595972	0.594271	0.687262	0.40316	0.312471	0.722685	0.694064	0.656674	0.891823	0.435322	0.406315	0.573935	0.966181	0.438831	0.455656	0.355952	0.32169	0.53119	0.620809	0.423768	0.231706
megahit_962681_1838-2878	17.1947	0.295283	0.00732423	0.644893	0.964007	CSA32	megahit_962681_1838-2878	megahit_962681	CDS	Prodigal	1041	347	61.48	PF01980 [Uncharacterised protein family UPF0066]	k_Eukaryota;n_Sar;n_Alveolata;c_Dinophyceae;o_Suessiales;f_Symbiodiniaceae;g_Symbiodinium			Metabolism; Lipid metabolism; Fatty acid degradation | Metabolism; Amino acid metabolism; Lysine degradation | Metabolism; Amino acid metabolism; Tryptophan metabolism | Metabolism; Xenobiotics biodegradation and metabolism; Benzoate degradation				PF01980 [Uncharacterised protein family UPF0066]	0.579376	0.720253	0.757583	0.806898	0.882064	1.3803	1.19022	0.93704	0.989281	0.998986	0.655136	0.88822	0.480253	0.483595	0.893302	0.575658	0.871991	1.06677	0.767565	0.854294	0.614666	0.551055	1.27464	1.20072	0.786526	0.835713	0.637718
megahit_931236_3-599	14.768	0.232722	0.00554908	0.644893	0.426857	CSA32	megahit_931236_3-599	megahit_931236	CDS	Prodigal	597	199	66.67		k_Eukaryota;n_Sar;n_Alveolata;c_Dinophyceae;o_Suessiales;f_Symbiodiniaceae;g_Symbiodinium			Metabolism; Carbohydrate metabolism; Glyoxylate and dicarboxylate metabolism | Metabolism; Energy metabolism; Carbon fixation in photosynthetic organisms					0.434569	0.617483	0.664942	0.384225	0.496926	0.340062	0.508597	0.374337	0.42965	0.271136	0.481364	0.27205	0.209865	0.351889	0.690718	0.387792	0.265196	0.562803	0.486452	0.224304	0.264001	0.196917	0.795952	0.454142	0.355708	0.481209	0.492531
megahit_91525_3-278	18.1663	0.650102	0.00358324	0.644893	1.19322	CSA32	megahit_91525_3-278	megahit_91525	CDS	Prodigal	276	92	53.26		k_Eukaryota;n_Sar;n_Alveolata;c_Dinophyceae;o_Suessiales;f_Symbiodiniaceae;g_Symbiodinium			Metabolism; Carbohydrate metabolism; Citrate cycle (TCA cycle) | Metabolism; Carbohydrate metabolism; Pyruvate metabolism | Metabolism; Energy metabolism; Carbon fixation pathways in prokaryotes					0.952655	0.865658	0.428738	0.585475	1.39979	1.11915	1.01829	0.7331	1.13146	0.786741	0.882466	0.727916	0.726138	0.639469	0.756877	0.8258	1.1471	1.06019	1.04508	0.635917	0.894442	0.677353	1.31586	1.94057	1.22033	1.12932	0.782455
megahit_759936_300-1463	17.6492	0.281491	0.01819	0.644893	0.784603	CSA32	megahit_759936_300-1463	megahit_759936	CDS	Prodigal	1164	388	57.13	PF10237 [Probable N6-adenine methyltransferase]	k_Eukaryota;n_Sar;n_Alveolata;c_Dinophyceae;o_Suessiales;f_Symbiodiniaceae		tRNA-2-methylthio-N6-dimethylallyladenosine synthase [EC:2.8.4.3]	Brite Hierarchies; Protein families: metabolism; Peptidases	ENOG4111PHZ*		Function unknown	PF10237 [Probable N6-adenine methyltransferase]	0.895894	0.748985	0.861633	1.07361	0.735695	1.07423	1.091	1.04038	0.786489	0.606335	0.707919	0.688162	0.490668	0.50014	0.782469	0.491562	0.554724	0.569742	0.813522	0.735053	0.428231	0.501877	0.860512	0.87539	0.872565	0.613502	0.776364
megahit_734517_139-1296	16.5004	0.421856	0.0177572	0.644893	1.05554	CSA32	megahit_734517_139-1296	megahit_734517	CDS	Prodigal	1158	386	53.71		k_Eukaryota;n_Sar;n_Alveolata;c_Dinophyceae;o_Suessiales			Brite Hierarchies; Protein families: genetic information processing; Chaperones and folding catalysts					1.10305	1.23274	1.16411	1.01374	1.31613	1.71474	1.6691	1.21316	1.27897	1.13478	0.909561	1.22277	0.779343	0.767903	1.5242	0.837347	1.13219	1.46199	1.48469	1.15935	0.536276	0.756223	1.46974	1.5405	0.818822	0.846245	0.870374
megahit_714180_446-1114	20.6872	2.08293	0.0188014	0.644893	6.14796	CSA32	megahit_714180_446-1114	megahit_714180	CDS	Prodigal	669	223	48.88		k_Eukaryota;n_Sar;n_Alveolata;c_Dinophyceae;o_Suessiales								6.46613	5.49436	5.51299	6.15251	6.44734	7.399	6.33695	6.64714	5.94991	6.01037	3.39911	7.16229	4.49142	4.36147	6.3258	4.1128	6.97734	7.16764	6.87867	6.79919	4.74146	5.28939	4.8079	7.67448	6.61118	5.1434	3.87578
megahit_678423_455-1102	13.1633	0.355688	0.0177854	0.644893	0.74199	CSA32	megahit_678423_455-1102	megahit_678423	CDS	Prodigal	648	216	55.09	PF04755 [PAP_fibrillin]	k_Eukaryota;n_Sar;n_Alveolata;c_Dinophyceae;o_Suessiales;f_Symbiodiniaceae;g_Symbiodinium							PF04755 [PAP_fibrillin]	0.542173	0.62009	0.700115	0.394704	0.72301	0.789403	0.791157	0.5796	0.558491	0.615466	0.548102	0.565253	0.467876	0.378509	0.37692	0.441029	0.533276	0.494187	0.69231	0.40941	0.432409	0.647865	1.0291	0.945286	0.302895	0.532023	0.476755
megahit_649427_800-1009	19.4604	1.06594	0.0126861	0.644893	2.11496	CSA32	megahit_649427_800-1009	megahit_649427	CDS	Prodigal	210	70	50.95		k_Eukaryota;n_Sar;n_Alveolata;c_Dinophyceae;o_Suessiales;f_Symbiodiniaceae;g_Symbiodinium								1.49562	1.05975	0.825461	1.37394	1.20784	1.77269	1.67079	1.64067	2.07295	1.47822	0.923694	2.35791	0.539481	0.993329	0.902292	0.853843	1.57521	1.06417	1.08864	1.35944	1.64608	1.8331	1.42761	3.32293	1.86768	2.52553	1.17254
megahit_649427_211-843	18.189	1.00365	0.0176478	0.644893	3.22768	CSA32	megahit_649427_211-843	megahit_649427	CDS	Prodigal	633	211	51.97		k_Eukaryota;n_Sar;n_Alveolata;c_Dinophyceae								2.21879	1.71939	1.66373	2.11845	2.64589	3.10639	2.60814	2.60215	2.80841	2.25776	1.44238	3.35555	1.37446	1.73702	2.29926	1.49359	1.76174	2.12496	2.40549	2.27566	2.10652	2.09061	2.46505	3.83473	3.3269	3.64785	2.71561
megahit_597172_1108-2160	17.2188	0.53342	0.00490587	0.644893	1.64298	CSA32	megahit_597172_1108-2160	megahit_597172	CDS	Prodigal	1053	351	53.09		k_Eukaryota;n_Sar;n_Alveolata;c_Dinophyceae;o_Suessiales								0.945139	1.0665	1.36623	1.13135	1.49145	1.81129	1.82225	1.50251	1.20174	1.04491	1.16545	1.35712	0.752741	0.78983	1.4855	0.805523	0.966659	1.33396	1.57233	1.271	0.786656	1.17182	2.03605	2.37668	1.44224	1.4616	1.32518
megahit_583458_3-623	15.3986	0.267075	0.0110437	0.644893	0.614804	CSA32	megahit_583458_3-623	megahit_583458	CDS	Prodigal	621	207	57.33	PF00013 [KH domain]	k_Eukaryota;n_Sar;n_Alveolata;c_Dinophyceae;o_Suessiales							PF00013 [KH domain]	0.511188	0.69609	0.485072	0.581769	0.82989	0.813833	0.897392	0.645395	0.511108	0.585541	0.35891	0.393391	0.39913	0.452999	1.03505	0.48403	0.315675	0.467298	0.60995	0.495154	0.286996	0.228427	1.02072	0.910712	0.582298	0.631108	0.614936
megahit_5498825_279-1106	14.346	0.476134	0.0184104	0.644893	1.06703	CSA32	megahit_5498825_279-1106	megahit_5498825	CDS	Prodigal	828	276	59.3		k_Eukaryota;n_Sar;n_Alveolata;c_Dinophyceae;o_Suessiales								1.27285	1.15837	1.4689	1.32637	1.39064	1.39358	1.44866	1.29512	1.11161	1.22608	1.30168	1.0542	0.770704	1.02453	1.43102	0.898507	1.01413	1.12269	1.37953	1.17784	0.406144	0.427908	1.80214	1.67601	0.959802	1.11403	1.18964
megahit_5372566_536-754	17.5154	0.483883	0.0178475	0.644893	0.583125	CSA32	megahit_5372566_536-754	megahit_5372566	CDS	Prodigal	219	73	55.71		k_Eukaryota;n_Sar;n_Alveolata;c_Dinophyceae;o_Suessiales;f_Symbiodiniaceae;g_Symbiodinium								0.408168	0.55119	0.637863	0.795502	0.442152	0.334526	0.441478	0.402205	0.424502	0.543947	0.414459	0.646847	0.420552	0.564639	0.634137	0.423835	0.698775	0.406539	0.30491	0.0939679	0.526488	0	0.647701	0.740954	0.567896	0.523793	0.506719
megahit_5243143_2-280	16.4269	0.429223	0.012877	0.644893	0.899626	CSA32	megahit_5243143_2-280	megahit_5243143	CDS	Prodigal	279	93	55.2		k_Eukaryota;n_Sar;n_Alveolata;c_Dinophyceae;o_Suessiales								0.824165	1.12066	0.964954	0.603131	1.01974	1.1371	0.637917	0.710441	0.749239	0.452613	0.53181	0.310331	0.591501	0.71621	0.696252	0.580784	0.703185	0.357858	0.498735	0.282438	0.392475	0.481887	1.30364	1.47802	0.842028	0.926304	1.4676
megahit_5157441_1-393	12.5721	0.313776	0.0132696	0.644893	0.39706	CSA32	megahit_5157441_1-393	megahit_5157441	CDS	Prodigal	393	131	57.51	CTSL	k_Eukaryota;n_Sar;n_Alveolata;c_Dinophyceae;o_Suessiales;f_Symbiodiniaceae;g_Symbiodinium	K01365	large subunit ribosomal protein L7/L12		COG4870*	Cysteine protease	Posttranslational modification, protein turnover, chaperones	PF00112 [Papain family cysteine protease]	0.295433	0.510018	0.322708	0.601564	0.472387	0.428773	0.297871	0.434513	0.221629	0.367515	0.485409	0.379658	0.233799	0.467198	0.769762	0.323935	0.210624	0.657812	0.515094	0.257614	0.171216	0.236701	0.550185	0.414498	0.179193	0.189321	1.08815
megahit_4995292_174-524	18.4687	1.14533	0.0188616	0.644893	3.36708	CSA32	megahit_4995292_174-524	megahit_4995292	CDS	Prodigal	351	117	54.99	PF03645 [Tctex-1 family]	k_Eukaryota;n_Sar;n_Alveolata;c_Dinophyceae;o_Suessiales;f_Suessiaceae;g_Polarella							PF03645 [Tctex-1 family]	2.64446	2.47625	2.34015	3.11474	3.54235	3.51886	2.99664	3.61832	1.91182	2.35904	2.07958	3.65427	1.22842	1.59667	2.95112	1.76772	2.23026	1.61597	3.28324	2.50963	1.50906	2.68959	3.68766	3.71896	3.90726	2.50294	2.02979
megahit_4849982_60-1076	23.3511	0.239929	0.00909464	0.644893	0.479118	CSA32	megahit_4849982_60-1076	megahit_4849982	CDS	Prodigal	1017	339	54.57		k_Eukaryota;n_Sar;n_Alveolata;c_Dinophyceae;o_Suessiales								1.11226	0.847433	0.259272	0.69505	1.01974	0.778212	0.394051	0.612975	0.962604	0.602639	0.245631	0.556707	0.690939	0.41341	0.229101	0.395753	0.724044	0.756224	0.283543	0.461792	0.513645	0.340214	0.238253	0.387845	0.87236	0.465897	0.159987
megahit_476207_1-990	15.9051	0.195524	0.0127149	0.644893	0.475817	CSA32	megahit_476207_1-990	megahit_476207	CDS	Prodigal	990	330	62.53		k_Eukaryota;n_Sar;n_Alveolata;c_Dinophyceae;o_Suessiales;f_Symbiodiniaceae								0.240058	0.369773	0.34726	0.261079	0.321347	0.442024	0.491256	0.323955	0.166041	0.256137	0.295931	0.0716918	0.222052	0.227774	0.383738	0.212736	0.199684	0.33948	0.264967	0.270136	0.226118	0.144583	0.519598	0.688987	0.537563	0.510189	0.514253
megahit_4670623_3-1649	14.6851	0.307934	0.0073774	0.644893	1.13743	CSA32	megahit_4670623_3-1649	megahit_4670623	CDS	Prodigal	1647	549	55.8	PF03486 [HI0933-like protein]	k_Eukaryota;n_Sar;n_Alveolata;c_Dinophyceae;o_Suessiales;f_Symbiodiniaceae;g_Symbiodinium		glutaryl-CoA dehydrogenase [EC:1.3.8.6]		COG2081*	Predicted flavoproteins	General function prediction only	PF03486 [HI0933-like protein]	0.901944	1.12115	1.09388	1.24127	1.22819	1.33401	1.60912	1.4288	1.17195	1.05573	0.785738	1.17397	0.64593	0.61277	1.32141	0.900937	1.13428	1.02347	1.08988	0.930935	0.546784	0.724317	1.39671	1.43429	1.07892	1.10111	1.27095
megahit_4573192_218-1198	15.8673	0.24349	0.0145128	0.644893	0.721354	CSA32	megahit_4573192_218-1198	megahit_4573192	CDS	Prodigal	981	327	58.1		k_Eukaryota;n_Sar;n_Alveolata;c_Dinophyceae;o_Suessiales;f_Suessiaceae;g_Polarella								0.441678	0.473558	0.369134	0.396222	0.45261	0.708701	0.700352	0.591776	0.571081	0.450281	0.408316	0.6342	0.359298	0.415879	0.605897	0.345145	0.347821	0.507199	0.483086	0.67631	0.336928	0.51577	0.882058	1.00279	0.641542	0.681086	0.761737
megahit_4370847_44-703	18.7667	0.378371	0.00864273	0.644893	1.10879	CSA32	megahit_4370847_44-703	megahit_4370847	CDS	Prodigal	660	220	54.55		k_Eukaryota;n_Sar;n_Alveolata;c_Dinophyceae;o_Suessiales;f_Symbiodiniaceae								1.45613	1.18984	0.886815	1.50958	1.61023	1.27055	1.47641	1.47665	1.47191	1.123	1.24768	1.43208	1.30618	1.25217	1.86992	0.901823	1.08358	1.22144	1.37518	1.25521	0.759914	0.776566	1.6674	1.86613	1.19463	1.01117	0.879034
megahit_436922_342-1691	15.7717	0.230668	0.0195347	0.644893	0.670586	CSA32	megahit_436922_342-1691	megahit_436922	CDS	Prodigal	1350	450	52	PF05958 [tRNA (Uracil-5-)-methyltransferase]	k_Eukaryota;n_Sar;n_Alveolata;c_Dinophyceae;o_Suessiales;f_Symbiodiniaceae							PF05958 [tRNA (Uracil-5-)-methyltransferase]	0.45885	0.49557	0.549418	0.636374	0.714339	0.888092	0.777074	0.703132	0.712031	0.549117	0.552257	0.917731	0.368509	0.648496	0.753603	0.484784	0.620566	0.811403	1.02838	0.7306	0.329687	0.414264	0.867843	1.2005	0.609814	0.631037	0.664538
megahit_4363948_3-809	15.2385	0.667409	0.0132006	0.644893	2.62313	CSA32	megahit_4363948_3-809	megahit_4363948	CDS	Prodigal	807	269	58.36		k_Eukaryota;n_Sar;n_Alveolata;c_Dinophyceae;o_Suessiales								1.83255	1.21857	1.64405	1.92517	2.38323	2.44106	2.65741	2.49396	1.87151	1.76013	1.3728	2.09711	1.25243	1.34613	1.73961	1.47266	1.52334	2.4226	2.47244	2.2845	1.27118	1.84018	2.53608	3.10326	2.37232	2.58832	2.82882
megahit_4171595_1-1812	17.8528	0.655781	0.00748219	0.644893	1.79989	CSA32	megahit_4171595_1-1812	megahit_4171595	CDS	Prodigal	1812	604	51.49		k_Eukaryota;n_Sar;n_Alveolata;c_Dinophyceae;o_Suessiales;f_Symbiodiniaceae;g_Symbiodinium								1.64956	1.2784	1.40317	2.00895	2.11238	2.19696	2.25961	2.29707	2.11949	1.98396	1.59863	2.65621	1.16765	1.47225	2.31424	1.46868	1.38297	1.84143	2.24571	1.74918	0.944627	1.13474	1.57765	2.68661	1.53506	1.33374	1.32916
megahit_4091093_203-601	17.4058	0.766821	0.0118922	0.644893	1.6583	CSA32	megahit_4091093_203-601	megahit_4091093	CDS	Prodigal	399	133	53.63		k_Eukaryota;n_Sar;n_Alveolata;c_Dinophyceae;o_Suessiales;f_Symbiodiniaceae;g_Symbiodinium		nuclear GTP-binding protein		ENOG410XRCJ*		Function unknown		2.37765	2.43058	2.25657	2.63193	3.30538	2.51328	2.87118	2.27215	2.97082	2.33552	1.82416	1.6445	2.60037	2.80049	3.5022	2.08039	3.41483	3.40394	4.08222	3.33964	1.33261	1.33498	2.43872	2.96605	2.34596	1.18606	1.55365
megahit_4048355_722-2257	17.0679	0.205902	0.0131148	0.644893	0.663413	CSA32	megahit_4048355_722-2257	megahit_4048355	CDS	Prodigal	1536	512	59.9		k_Eukaryota;n_Sar;n_Alveolata;c_Dinophyceae;o_Suessiales								0.560703	0.421108	0.725123	0.885402	0.656054	0.494473	0.833532	0.742765	0.806321	0.452086	0.523533	0.74596	0.399917	0.409777	0.903511	0.336322	0.47762	0.634946	0.618894	0.521913	0.400804	0.42243	0.960843	0.873875	0.665119	0.701813	0.556785
megahit_3769187_204-1571	14.5068	0.270741	0.00562719	0.644893	1.07602	CSA32	megahit_3769187_204-1571	megahit_3769187	CDS	Prodigal	1368	456	54.68	PF02163 [Peptidase family M50]	k_Eukaryota;n_Sar;n_Alveolata;c_Dinophyceae;o_Suessiales;f_Symbiodiniaceae;g_Symbiodinium							PF02163 [Peptidase family M50]	1.35498	1.34239	1.14561	1.26849	1.17964	1.22857	1.5298	1.31575	0.761701	1.13773	0.945346	1.03199	0.659762	0.518526	1.24816	0.756489	1.08527	1.01245	0.962738	1.11321	0.491488	0.716453	1.38666	1.32674	0.960003	0.839694	1.18033
megahit_3672462_452-1276	17.7435	0.890354	0.0144353	0.644893	3.25858	CSA32	megahit_3672462_452-1276	megahit_3672462	CDS	Prodigal	825	275	48.97	PF00160 [Cyclophilin type peptidyl-prolyl cis-trans isomerase/CLD]	k_Eukaryota;n_Sar;n_Alveolata;c_Dinophyceae;o_Suessiales;f_Symbiodiniaceae;g_Symbiodinium							PF00160 [Cyclophilin type peptidyl-prolyl cis-trans isomerase/CLD]	2.7038	2.67203	3.44331	2.93462	2.96602	3.74527	4	6.81109	2.4008	2.00192	1.15438	3.06246	1.58754	1.10767	1.78216	2.08244	3.00172	1.99936	1.84687	4.78895	1.83652	2.34265	3.34945	3.66988	3.15007	3.12422	4.08688
megahit_3642762_1-210	15.2555	0.353022	0.00969203	0.644893	0.596627	CSA32	megahit_3642762_1-210	megahit_3642762	CDS	Prodigal	210	70	53.81		k_Eukaryota;n_Sar;n_Alveolata;c_Dinophyceae;o_Suessiales;f_Symbiodiniaceae;g_Symbiodinium								0.729735	0.371963	0.408208	1.36403	0.599636	0.518383	0.830249	0.80162	0.393173	0.653423	0.544642	0.806814	0.521941	0.503164	0.761994	0.342527	0.682717	1.05537	0.505725	0.257878	0.236511	0.358565	0.948106	1.06424	0.479439	0.514916	1.28645
megahit_3583456_107-1501	17.2817	0.421047	0.00681407	0.644893	1.59058	CSA32	megahit_3583456_107-1501	megahit_3583456	CDS	Prodigal	1395	465	55.27		k_Eukaryota;n_Sar;n_Alveolata;c_Dinophyceae;o_Suessiales;f_Symbiodiniaceae								1.42031	1.37778	1.48498	1.86153	1.79154	1.72916	2.02976	1.7065	1.88415	1.78915	1.38434	1.96028	1.17209	1.00278	1.80583	1.1071	1.14091	1.64904	1.99679	1.03259	1.08135	0.984555	1.68034	1.8966	1.39208	1.39897	1.1798
megahit_3492601_3566-4324	16.2799	0.45236	0.0123022	0.644893	1.18612	CSA32	megahit_3492601_3566-4324	megahit_3492601	CDS	Prodigal	759	253	60.47	DNAJB8	k_Eukaryota;n_Sar;n_Alveolata;c_Dinophyceae;o_Suessiales;f_Symbiodiniaceae;g_Symbiodinium	K09514*			COG0484*	DnaJ-class molecular chaperone with C-terminal Zn finger domain	Posttranslational modification, protein turnover, chaperones	PF00226 [DnaJ domain]	1.05277	1.04314	0.983759	1.04689	0.9292	1.37592	1.73888	1.53262	1.21555	0.916518	0.845141	1.46323	0.733081	0.662772	1.3414	0.787204	1.28055	1.3641	1.3718	1.54128	0.940993	0.930899	1.75507	1.27257	0.640821	0.672513	1.14999
megahit_3409457_3797-5944	18.8555	0.329598	0.00661708	0.644893	1.22905	CSA32	megahit_3409457_3797-5944	megahit_3409457	CDS	Prodigal	2148	716	58.66	DNM1L	k_Eukaryota;n_Sar;n_Alveolata;c_Dinophyceae;o_Suessiales;f_Symbiodiniaceae;g_Symbiodinium	K17065	cell division cycle 20-like protein 1, cofactor of APC complex		COG0699*	Predicted GTPases (dynamin-related)	General function prediction only	PF00350 [Dynamin family];PF01031 [Dynamin central region];PF02212 [Dynamin GTPase effector domain]	0.852065	0.868441	0.865905	1.16352	1.15477	0.982907	1.23079	1.03786	0.928511	0.939844	0.635757	0.891569	0.563684	0.499661	1.13297	0.826716	0.505815	0.755848	0.889089	0.725496	0.681107	0.778672	1.21751	1.66051	1.33165	1.24904	1.11194
megahit_3391151_362-691	17.4341	0.475672	0.00632871	0.644893	0.696979	CSA32	megahit_3391151_362-691	megahit_3391151	CDS	Prodigal	330	110	47.27		k_Eukaryota;n_Sar;n_Alveolata;c_Dinophyceae;o_Suessiales;f_Symbiodiniaceae;g_Symbiodinium								0.430052	0.432937	0.497236	0.49832	0.66027	0.925011	0.616775	1.11819	0.796285	0.593717	0.572464	0.723164	0.261052	0.59551	0.90484	0.608496	0.466216	0.527798	0.609919	0.358762	0.274046	0.580473	0.592821	0.873664	0.377265	0.411869	0.414623
megahit_339095_600-1664	15.0526	0.320165	0.0188532	0.644893	1.23652	CSA32	megahit_339095_600-1664	megahit_339095	CDS	Prodigal	1065	355	54.55		k_Eukaryota;n_Sar;n_Alveolata;c_Dinophyceae;o_Suessiales;f_Symbiodiniaceae;g_Symbiodinium								0.678898	0.908772	1.0936	1.02558	0.94468	1.31716	1.14418	0.942229	1.04029	0.735815	0.642483	0.700375	0.641292	0.591577	1.15016	0.612365	0.623044	0.936947	1.02722	0.637347	0.60631	0.78619	1.59427	1.42196	1.03111	1.25197	1.077
megahit_3357811_155-1603	17.6145	0.296289	0.0136308	0.644893	0.600707	CSA32	megahit_3357811_155-1603	megahit_3357811	CDS	Prodigal	1449	483	56.59	PF00884 [Sulfatase]	k_Eukaryota;n_Sar;n_Alveolata;c_Dinophyceae;o_Suessiales		heat shock 70kDa protein 1/2/6/8		COG3119*	Arylsulfatase A and related enzymes	Inorganic ion transport and metabolism	PF00884 [Sulfatase]	0.550111	0.55598	0.501493	0.659278	0.652575	0.721599	0.584795	0.612361	0.644467	0.633576	0.449533	0.572775	0.49939	0.754906	0.609273	0.399472	0.181227	0.56836	0.794519	0.438219	0.3198	0.459297	0.590877	0.82037	0.447834	0.429733	0.445472
megahit_3163624_3-1430	16.9882	0.86222	0.018912	0.644893	2.29759	CSA32	megahit_3163624_3-1430	megahit_3163624	CDS	Prodigal	1428	476	49.79	PF07719 [Tetratricopeptide repeat];PF13424 [Tetratricopeptide repeat]	k_Eukaryota;n_Sar;n_Alveolata;c_Dinophyceae;o_Suessiales;f_Symbiodiniaceae;g_Symbiodinium							PF07719 [Tetratricopeptide repeat];PF13424 [Tetratricopeptide repeat]	1.92549	1.77211	1.76266	1.86957	2.80153	2.88735	2.87913	2.62795	2.11438	2.11465	1.87448	1.86562	1.14965	1.37624	3.83121	1.43893	1.63903	2.0199	2.36891	1.70393	1.12555	1.42819	3.34801	4.68027	2.3153	1.95472	1.97749
megahit_3043802_1283-2191	15.1851	0.692693	0.00668359	0.644893	1.7938	CSA32	megahit_3043802_1283-2191	megahit_3043802	CDS	Prodigal	909	303	53.91	PF00153 [Mitochondrial carrier protein]	k_Eukaryota;n_Sar;n_Alveolata;c_Dinophyceae;o_Suessiales;f_Symbiodiniaceae;g_Symbiodinium							PF00153 [Mitochondrial carrier protein]	1.27114	1.38342	1.88378	1.33013	1.27521	1.63678	2.45806	2.12075	1.3439	1.80787	1.74051	1.5454	0.902043	1.02273	1.85293	1.14179	1.1936	1.41067	1.9591	2.04606	0.819381	1.2357	2.4229	2.22667	1.0424	1.03935	1.67676
megahit_2967808_102-281	17.5076	0.914492	0.0149993	0.644893	1.26008	CSA32	megahit_2967808_102-281	megahit_2967808	CDS	Prodigal	180	60	52.22		k_Eukaryota;n_Sar;n_Alveolata;c_Dinophyceae;o_Suessiales;f_Symbiodiniaceae;g_Symbiodinium;n_unclassified Symbiodinium;s_Symbiodinium sp.								0.499082	0.966243	0.299212	0.481764	0.653644	0.717113	1.1136	1.43501	1.43341	1.00966	0.612099	1.0098	0.545255	0.729394	0.621587	0.391627	0.658507	0.88407	0.694704	0.32465	1.2815	0.896304	1.03114	1.74772	0.897506	0.822342	0.870416
megahit_2957929_332-1612	16.9916	0.278137	0.0128761	0.644893	0.926024	CSA32	megahit_2957929_332-1612	megahit_2957929	CDS	Prodigal	1281	427	54.72	PCYT2	k_Eukaryota;n_Sar;n_Alveolata;c_Dinophyceae;o_Suessiales;f_Symbiodiniaceae;g_Symbiodinium	K00967*	ATP-dependent RNA helicase DDX46/PRP5 [EC:3.6.4.13]		COG0615*	Cytidylyltransferase	Lipid metabolism|Cell envelope biogenesis, outer membrane	PF01467 [Cytidylyltransferase-like]	0.843774	0.976425	0.767913	0.929489	0.866555	1.01998	1.22923	0.828428	1.10297	0.609208	0.67793	0.92857	0.669613	0.685122	0.948961	0.59995	0.586514	0.758072	1.0423	0.857624	0.514904	0.488736	0.939084	1.13253	0.872006	0.684442	0.947092
megahit_2927465_57-935	18.0285	0.725432	0.0186011	0.644893	3.34293	CSA32	megahit_2927465_57-935	megahit_2927465	CDS	Prodigal	879	293	51.19	PF00485 [Phosphoribulokinase / Uridine kinase family]	k_Eukaryota;n_Sar;n_Alveolata;c_Dinophyceae;o_Suessiales							PF00485 [Phosphoribulokinase / Uridine kinase family]	2.61138	2.6995	2.95074	3.24986	3.17514	2.82338	3.86278	3.63151	2.24339	2.8203	2.09488	3.41823	1.74214	1.96981	2.68076	2.23641	2.06535	2.7943	3.12193	3.6175	2.12013	2.39212	3.73011	3.77207	3.24148	3.23881	3.13658
megahit_2780602_3064-3702	16.1963	1.22137	0.016573	0.644893	2.67698	CSA32	megahit_2780602_3064-3702	megahit_2780602	CDS	Prodigal	639	213	55.71		k_Eukaryota;n_Sar;n_Alveolata;c_Dinophyceae;o_Suessiales								1.86514	1.65716	2.34785	2.27819	1.59913	2.08014	2.38051	1.89976	1.81786	1.45126	1.2999	1.82261	1.20454	0.892135	1.6999	1.4978	1.70632	1.44026	1.66412	2.05825	1.70303	1.46599	2.2228	2.63521	1.62702	1.91443	2.43028
megahit_269422_94-1911	19.0932	0.306932	0.011422	0.644893	1.26398	CSA32	megahit_269422_94-1911	megahit_269422	CDS	Prodigal	1818	606	55.01		k_Eukaryota;n_Sar;n_Alveolata;c_Dinophyceae;o_Suessiales;f_Symbiodiniaceae;g_Symbiodinium								1.58676	1.49293	1.45267	1.85861	1.68674	1.35629	1.56773	1.43286	1.63141	1.32374	1.0107	1.78483	1.21919	1.02106	1.51783	1.14654	1.26127	1.37135	1.64191	1.2701	0.830431	0.658008	1.41073	1.53764	1.61937	1.23881	1.07762
megahit_2684657_3-776	17.0137	0.778295	0.0197908	0.644893	3.09809	CSA32	megahit_2684657_3-776	megahit_2684657	CDS	Prodigal	774	258	58.01		k_Eukaryota;n_Sar;n_Alveolata;c_Dinophyceae;o_Suessiales								2.44431	2.22546	1.85538	2.46869	2.84781	3.08569	3.93595	2.91508	2.42157	2.69509	2.28754	2.77042	1.70336	2.13236	3.15006	1.65855	2.46152	2.15739	2.49302	2.64733	1.40151	2.14785	3.21304	3.90395	3.63381	2.92766	2.68537
megahit_251541_3-281	12.0017	0.421215	0.0152727	0.644893	0.680555	CSA32	megahit_251541_3-281	megahit_251541	CDS	Prodigal	279	93	50.9		k_Eukaryota;n_Sar;n_Alveolata;c_Dinophyceae;o_Suessiales;f_Symbiodiniaceae;g_Symbiodinium								0.567328	0.733328	0.923545	0.65096	1.07378	0.838847	0.846045	0.772631	0.680902	0.358144	0.647334	0.228533	0.491795	0.670707	1.16516	0.713943	0.554214	0.707978	0.952489	0.399041	0.261635	0.368365	1.48361	0.88755	0.410114	1.10008	1.1748
megahit_2503398_160-966	18.1324	0.233048	0.00696601	0.644893	0.462006	CSA32	megahit_2503398_160-966	megahit_2503398	CDS	Prodigal	807	269	53.9	PF00106 [short chain dehydrogenase]	k_Eukaryota;n_Sar;n_Alveolata;c_Dinophyceae;o_Suessiales;f_Symbiodiniaceae;g_Symbiodinium							PF00106 [short chain dehydrogenase]	0.426828	0.34203	0.289819	0.415491	0.552282	0.353843	0.494312	0.43869	0.377777	0.301183	0.279612	0.440346	0.338859	0.17923	0.684398	0.366709	0.428621	0.423335	0.470752	0.241666	0.195457	0.384144	0.557885	0.787641	0.373647	0.340926	0.351739
megahit_2500371_61-1725	16.9703	0.589993	0.0166979	0.644893	1.88764	CSA32	megahit_2500371_61-1725	megahit_2500371	CDS	Prodigal	1665	555	52.43		k_Eukaryota;n_Sar;n_Alveolata;c_Dinophyceae;o_Suessiales;f_Symbiodiniaceae;g_Symbiodinium								1.37674	1.46883	1.73749	1.87004	2.20844	2.0519	2.3501	1.88199	1.50036	1.78336	1.69181	1.89682	1.18891	1.12901	2.62173	1.12841	1.12039	1.64738	1.54985	1.29935	1.09573	1.04604	1.80455	2.72244	1.95684	2.05324	1.52017
megahit_2356814_1-249	15.8281	1.20014	0.0165941	0.644893	3.19779	CSA32	megahit_2356814_1-249	megahit_2356814	CDS	Prodigal	249	83	53.41		k_Eukaryota;n_Sar;n_Alveolata;c_Dinophyceae;o_Suessiales;f_Symbiodiniaceae;g_Symbiodinium								3.30176	2.95962	2.35269	3.54781	2.87621	3.72092	3.74299	2.97117	2.15518	2.48476	2.53327	2.37484	2.06272	2.26235	4.0966	2.3	1.94035	1.77899	4.56085	2.19296	1.48418	1.96863	3.86056	5.1674	2.71695	3.01454	2.9748
megahit_2332266_217-1551	15.2229	0.278945	0.019012	0.644893	1.05723	CSA32	megahit_2332266_217-1551	megahit_2332266	CDS	Prodigal	1335	445	61.27		k_Eukaryota;n_Sar;n_Alveolata;c_Dinophyceae;o_Suessiales								0.888222	0.773227	0.718511	0.864525	0.798719	0.850359	1.31294	1.04155	0.666791	0.61071	0.840122	0.89053	0.690493	0.499526	1.00073	0.569127	0.799425	0.759686	1.13296	0.552897	0.608599	0.642876	1.35042	1.43946	0.784739	0.907612	1.2892
megahit_2289573_119-1417	15.453	0.132089	0.0195329	0.644893	0.399337	CSA32	megahit_2289573_119-1417	megahit_2289573	CDS	Prodigal	1299	433	60.43	PF17785 []	k_Eukaryota;n_Sar;n_Alveolata;c_Dinophyceae;o_Suessiales;f_Symbiodiniaceae;g_Symbiodinium							PF17785 []	0.58165	0.42919	0.402123	0.410832	0.395382	0.434612	0.512444	0.484406	0.246418	0.265322	0.371328	0.403965	0.30512	0.211721	0.405519	0.195273	0.280641	0.293334	0.367378	0.343867	0.230641	0.209584	0.558404	0.455124	0.24164	0.332255	0.354611
megahit_2186012_103-1050	14.1852	0.263939	0.00463941	0.644893	0.743113	CSA32	megahit_2186012_103-1050	megahit_2186012	CDS	Prodigal	948	316	60.34		k_Eukaryota;n_Sar;n_Alveolata;c_Dinophyceae;o_Suessiales								0.672429	0.657372	0.58269	0.557881	0.433936	0.666645	0.886498	0.66056	0.463308	0.491466	0.504323	0.41766	0.369992	0.378461	1.03124	0.456387	0.511507	0.68007	0.479828	0.621207	0.425284	0.443542	1.07385	0.912005	0.729535	0.607061	0.88851
megahit_2089237_495-5699	15.6577	0.404862	0.0136364	0.644893	1.40817	CSA32	megahit_2089237_495-5699	megahit_2089237	CDS	Prodigal	5205	1735	52.78		k_Eukaryota;n_Sar;n_Alveolata;c_Dinophyceae;o_Suessiales;f_Symbiodiniaceae;g_Symbiodinium								1.20476	0.977386	0.946193	1.15008	1.54962	1.47004	1.49638	1.33682	1.45439	1.28169	1.04556	1.11644	0.70796	0.827077	1.32582	0.859529	1.16296	1.27174	1.39848	0.963864	0.627808	0.714133	1.61332	1.52055	1.376	1.32418	1.93189
megahit_1813599_3-1631	14.7917	0.425697	0.0187183	0.644893	1.30149	CSA32	megahit_1813599_3-1631	megahit_1813599	CDS	Prodigal	1629	543	55.31		k_Eukaryota;n_Sar;n_Alveolata;c_Dinophyceae;o_Suessiales;f_Symbiodiniaceae								1.11621	1.40245	1.32869	1.37017	1.59848	1.56504	1.64527	1.21895	1.08682	1.21297	0.976036	1.11657	0.810261	0.846852	1.44083	0.756816	0.745106	1.22239	1.38272	0.705995	0.654525	0.934553	1.64274	1.65681	1.21749	1.17949	1.2647
megahit_1803665_1-717	14.9251	0.251397	0.00776763	0.644893	0.673421	CSA32	megahit_1803665_1-717	megahit_1803665	CDS	Prodigal	717	239	58.3		k_Eukaryota;n_Sar;n_Alveolata;c_Dinophyceae;o_Suessiales								0.625572	0.603134	0.497767	0.585234	0.686625	0.752935	0.995321	0.575376	0.640976	0.554001	0.462087	0.631965	0.41721	0.41435	0.757826	0.316818	0.267888	0.521436	0.566942	0.368952	0.293189	0.400953	0.727138	0.888231	0.858939	0.5298	0.755225
megahit_1787170_8-1108	16.5504	0.218752	0.00807667	0.644893	0.573252	CSA32	megahit_1787170_8-1108	megahit_1787170	CDS	Prodigal	1101	367	57.04		k_Eukaryota;n_Sar;n_Alveolata;c_Dinophyceae;o_Suessiales;f_Symbiodiniaceae;g_Symbiodinium								0.674105	0.613634	0.806823	0.724612	0.586219	0.597073	0.748262	0.769418	0.510954	0.574203	0.287647	0.504896	0.367555	0.303653	0.775357	0.316497	0.349548	0.44182	0.470395	0.555807	0.384012	0.344382	0.692209	1.00472	0.53213	0.394014	0.53404
megahit_1730643_324-1823	18.7924	0.916243	0.00942365	0.644893	2.27294	CSA32	megahit_1730643_324-1823	megahit_1730643	CDS	Prodigal	1500	500	52.13	RTCB, rtcB	k_Eukaryota;n_Sar;n_Alveolata;c_Dinophyceae;o_Suessiales;f_Symbiodiniaceae;g_Symbiodinium	K14415*						PF01139 [tRNA-splicing ligase RtcB]	1.67091	1.55032	1.68583	2.6677	1.80533	1.91195	2.35213	2.48338	2.22241	1.66377	1.42056	2.31429	1.05135	1.10396	1.79094	1.20348	1.31462	1.60684	1.97567	1.51183	1.20284	1.38429	1.8411	3.06852	2.23872	1.8647	1.55991
megahit_1683181_2-307	13.3227	1.24364	0.0164706	0.644893	2.77137	CSA32	megahit_1683181_2-307	megahit_1683181	CDS	Prodigal	306	102	59.8	fusA, GFM, EFG	k_Eukaryota;n_Sar;n_Alveolata;c_Dinophyceae;o_Suessiales;f_Symbiodiniaceae;g_Symbiodinium	K02355*			COG0480*	Translation elongation factors (GTPases)	Translation, ribosomal structure and biogenesis	PF03144 [Elongation factor Tu domain 2]	1.69968	2.2074	1.3651	2.17487	2.21076	1.99241	2.23055	2.54207	2.27486	2.60409	2.22679	2.41227	1.96646	2.07689	2.85213	2.19685	3.77133	4.12608	2.125	1.69665	0.974578	1.0777	3.68657	3.04792	2.3812	2.41519	4.31118
megahit_166111_457-843	18.8215	0.961094	0.0128845	0.644893	2.20595	CSA32	megahit_166111_457-843	megahit_166111	CDS	Prodigal	387	129	54.78	PF08282 [haloacid dehalogenase-like hydrolase]	k_Eukaryota;n_Sar;n_Alveolata;c_Dinophyceae;o_Suessiales;f_Symbiodiniaceae;g_Symbiodinium		ATP-dependent RNA helicase DDX46/PRP5 [EC:3.6.4.13]		COG0561*	Predicted hydrolases of the HAD superfamily	General function prediction only	PF08282 [haloacid dehalogenase-like hydrolase]	1.55969	1.23885	1.86901	2.22391	2.11453	1.48063	1.85495	2.00005	1.43575	1.04754	1.08271	1.16359	1.16065	1.27858	1.2165	1.21137	1.23223	0.975374	1.18744	1.43991	1.31112	1.29531	2.14289	3.24712	2.58573	1.32599	1.04493
megahit_1636708_3-308	19.7497	0.381692	0.0132965	0.644893	0.599902	CSA32	megahit_1636708_3-308	megahit_1636708	CDS	Prodigal	306	102	49.35		k_Eukaryota;n_Sar;n_Alveolata;c_Dinophyceae;o_Suessiales								0.301329	0.41605	0.278926	0.342143	0.364875	0.912474	0.302061	0.409988	0.428868	0.525761	0.23514	0.341726	0.197903	0.292181	0.484602	0.349482	0.182615	0.402633	0.381561	0.672577	0.654306	0.319458	0.542937	0.565753	0.7518	0.369291	0.281902
megahit_1577545_1916-3025	17.9956	0.620461	0.0146158	0.644893	1.67961	CSA32	megahit_1577545_1916-3025	megahit_1577545	CDS	Prodigal	1110	370	53.06	PF03194 [LUC7 N_terminus]	k_Eukaryota;n_Sar;n_Alveolata;c_Dinophyceae;o_Suessiales							PF03194 [LUC7 N_terminus]	0.947184	0.939234	1.01121	0.982926	1.47371	1.41088	1.99571	1.627	1.13807	1.07207	0.897796	1.61766	0.744566	0.828765	1.65708	0.882713	1.15772	1.03981	1.29906	1.44372	0.747454	1.13784	1.91784	2.50513	1.56715	1.40161	1.07344
megahit_1491766_137-2167	16.5255	0.325306	0.0102806	0.644893	1.464	CSA32	megahit_1491766_137-2167	megahit_1491766	CDS	Prodigal	2031	677	53.57		k_Eukaryota;n_Sar;n_Alveolata;c_Dinophyceae;o_Suessiales;f_Symbiodiniaceae								1.02156	1.01879	1.31082	1.29023	0.97592	1.35435	1.59692	1.35243	0.893946	1.23732	0.81738	1.31194	0.570348	0.660808	1.19321	0.637547	0.896843	0.909469	1.21867	0.863118	0.825338	0.737965	1.53551	1.65702	1.12331	1.21996	1.70862
megahit_145478_2-922	18.2996	0.374221	0.0180549	0.644893	0.703794	CSA32	megahit_145478_2-922	megahit_145478	CDS	Prodigal	921	307	54.94		k_Eukaryota;n_Sar;n_Alveolata;c_Dinophyceae;o_Suessiales;f_Symbiodiniaceae								0.464607	0.560333	0.677881	0.513719	0.807752	0.786747	0.70665	0.838891	0.585631	0.683506	0.545544	0.65326	0.339039	0.312935	0.95038	0.0904156	0.585891	0.667777	1.01413	0.456748	0.352121	0.391211	0.879714	0.891403	0.688997	0.737307	0.372379
megahit_1393491_2-301	19.4903	0.225783	0.01276	0.644893	0.339929	CSA32	megahit_1393491_2-301	megahit_1393491	CDS	Prodigal	300	100	52		k_Eukaryota;n_Sar;n_Alveolata;c_Dinophyceae;o_Suessiales;f_Suessiaceae;g_Polarella		dihydroorotate dehydrogenase [EC:1.3.5.2]		COG1073*	Hydrolases of the alpha/beta superfamily	General function prediction only		0.327599	0.405517	0.360652	0.660742	0.420169	0.348518	0.441271	0.373668	0.761425	0.497873	0.304637	0.405275	0.307359	0.118624	0.438229	0.200334	0.434626	0.227457	0.332388	0.30457	0.126453	0.15932	0.319196	0.509284	0.364179	0.271048	0.198371
megahit_1387339_3-2123	12.9	0.148537	0.0179053	0.644893	0.442946	CSA32	megahit_1387339_3-2123	megahit_1387339	CDS	Prodigal	2121	707	61.72	PF13475 [Domain of unknown function (DUF4116)]	k_Eukaryota;n_Sar;n_Alveolata;c_Dinophyceae;o_Suessiales;f_Symbiodiniaceae;g_Symbiodinium							PF13475 [Domain of unknown function (DUF4116)]	0.308009	0.413562	0.368027	0.348748	0.397456	0.4678	0.522241	0.382546	0.385745	0.514148	0.285764	0.319907	0.271056	0.179266	0.29771	0.227842	0.339248	0.417086	0.348112	0.259524	0.258329	0.339269	0.675543	0.414175	0.398119	0.459907	0.585163
megahit_1283967_3-2234	18.8066	0.53309	0.0130832	0.644893	1.58634	CSA32	megahit_1283967_3-2234	megahit_1283967	CDS	Prodigal	2232	744	48.75		k_Eukaryota;n_Sar;n_Alveolata;c_Dinophyceae;o_Suessiales;f_Symbiodiniaceae;g_Symbiodinium								1.72393	1.41339	1.48349	1.65585	1.83986	1.62362	1.83501	1.56463	1.84156	1.45959	1.07916	1.48243	0.863451	0.867227	1.73605	1.11747	0.937729	1.1685	1.4068	0.9898	1.11984	1.10083	1.38163	2.24984	1.93784	1.58534	1.16297
megahit_1270664_49-1320	16.1199	0.336535	0.0162719	0.644893	0.884495	CSA32	megahit_1270664_49-1320	megahit_1270664	CDS	Prodigal	1272	424	60.61	DHODH, pyrD	k_Eukaryota;n_Sar;n_Alveolata;c_Dinophyceae;o_Suessiales;f_Symbiodiniaceae;g_Symbiodinium	K00254*			COG0167*	Dihydroorotate dehydrogenase	Nucleotide transport and metabolism	PF01180 [Dihydroorotate dehydrogenase]	0.786637	0.57336	0.829766	0.844575	0.882694	1.12584	1.17989	0.991787	0.857045	0.729476	0.806513	1.00513	0.53873	0.454429	0.872078	0.323304	0.510409	0.902797	0.83701	0.915824	0.413135	0.642472	1.03572	1.22852	0.817854	0.807374	0.947384
megahit_1165509_2-253	19.0649	0.477314	0.0104898	0.644893	0.699704	CSA32	megahit_1165509_2-253	megahit_1165509	CDS	Prodigal	252	84	55.16	rbcL	k_Eukaryota;n_Sar;n_Alveolata;c_Dinophyceae;o_Suessiales;f_Symbiodiniaceae;g_Symbiodinium	K01601*	dynamin 1-like protein [EC:3.6.5.5]		COG1850*	Ribulose 1,5-bisphosphate carboxylase, large subunit	Carbohydrate transport and metabolism	PF02788 [Ribulose bisphosphate carboxylase large chain, N-terminal domain]	1.06005	0.859618	0.594257	0.740634	1.16836	0.503907	0.921218	0.632302	0.892922	0.412575	0.756185	0.61274	0.661228	0.964899	0.976558	0.938616	1.06723	0.7505	0.507271	0.23367	0.695114	0.0776998	0.838967	1.48944	0.812654	0.635736	0.671905
megahit_1128758_256-1719	16.648	0.378854	0.00534406	0.644893	1.14532	CSA32	megahit_1128758_256-1719	megahit_1128758	CDS	Prodigal	1464	488	53.42		k_Eukaryota;n_Sar;n_Alveolata;c_Dinophyceae;o_Suessiales;f_Symbiodiniaceae								0.839477	0.905866	0.941674	0.926708	1.13663	0.990253	1.14282	0.951042	1.05168	0.860979	0.905276	1.19025	0.601536	0.620594	0.965461	0.64201	0.926363	1.02515	1.26508	0.9648	0.803703	0.836712	1.26895	1.7595	0.904862	0.903631	0.849522
megahit_1068145_2-223	20.7984	0.497856	0.0161746	0.644893	0.848319	CSA32	megahit_1068145_2-223	megahit_1068145	CDS	Prodigal	222	74	55.86		k_Eukaryota;n_Sar;n_Alveolata;c_Dinophyceae;o_Suessiales								0.824449	1.33778	0.612718	1.50223	0.788461	0.791964	0.948877	0.621955	0.85932	1.67523	0.90446	1.23148	0.535392	0.592612	0.300999	0.3021	0.317342	1.18013	0.918706	0.771933	0.604743	0.343688	0.626691	0.950636	1.28341	0.869986	0.406502
megahit_1006201_197-898	18.3906	1.10549	0.0187787	0.644893	3.61853	CSA32	megahit_1006201_197-898	megahit_1006201	CDS	Prodigal	702	234	55.27	PF00076 [RNA recognition motif. (a.k.a. RRM, RBD, or RNP domain)]	k_Eukaryota;n_Sar;n_Alveolata;c_Dinophyceae;o_Suessiales;f_Symbiodiniaceae;g_Symbiodinium							PF00076 [RNA recognition motif. (a.k.a. RRM, RBD, or RNP domain)]	3.3423	3.05998	2.34665	3.78717	3.59722	3.42352	3.98628	3.72358	3.39635	2.56532	2.54264	3.73663	1.65197	2.06254	2.47225	2.23422	2.40329	2.25412	2.89723	2.07049	1.74118	2.48728	2.76202	3.88601	4.26693	3.07709	2.99867
[truncated: 5 more columns]

## Sheet: Tab.5
Tab.5-gene list of identify rhythmic genes in symbiont under DD (JTK, p-value < 0.02)
IDs	acrophase	amplitude	pvalue	qvalue	Mean	ID	DD24_1_D1	DD24_2_D1	DD24_3_D1	DD6_1_D1	DD6_2_D1	DD6_3_D1	DD12_1_D1	DD12_2_D1	DD12_3_D1	DD18_1_D1	DD18_2_D1	DD18_3_D1	DD24_1_D3	DD24_2_D3	DD24_3_D3	DD6_1_D3	DD6_2_D3	DD6_3_D3	DD12_1_D3	DD12_2_D3	DD12_3_D3	DD18_1_D3	DD18_2_D3	DD18_3_D3
megahit_3557507_3392-3862	9	2.21524	0.0126984	1	22.1944	megahit_3557507_3392-3862	22.531	25.9274	20.1244	22.186	23.8578	24.0465	23.0566	27.6307	22.5488	18.1612	19.9997	20.7665	21.2667	21.4503	23.3591	26.1865	25.3122	27.3346	22.844	20.452	22.3623	21.515	18.1111	17.1839
megahit_2039754_307-2025	12	0.190763	0.0126984	1	4.45898	megahit_2039754_307-2025	1.56855	2.23212	1.61193	1.95035	1.84619	1.60372	2.2633	2.10401	1.90446	1.5969	1.91992	2.20429	1.59663	1.89146	1.74868	1.43697	2.31344	1.9674	45.7888	2.51883	22.6878	1.85321	1.786	0.464574
megahit_210975_1512-1676	15	0.635951	0.0126984	1	4.25798	megahit_210975_1512-1676	3.60875	3.59665	4.1328	5.3607	3.67134	3.72815	5.26535	6.65122	5.1659	3.71734	4.88798	4.62745	3.6214	2.86431	4.04739	4.49754	4.51555	4.20014	4.62754	4.97757	3.31392	4.08765	3.77215	4.10418
megahit_232918_314-1372	15	0.402069	0.0126984	1	3.59677	megahit_232918_314-1372	3.39835	3.58704	3.18723	2.83647	3.43282	3.25477	3.57913	5.10763	4.20195	3.83991	3.64535	4.3626	2.75426	3.58011	2.59557	3.87941	3.50921	3.65158	3.49587	3.86646	4.46783	4.1211	3.11243	3.80685
megahit_956204_1-774	9	0.307505	0.0031746	1	2.85576	megahit_956204_1-774	2.88481	2.72632	2.63176	3.40596	3.29836	3.9048	2.75444	2.57593	3.30419	2.54418	2.09744	2.85905	2.47352	2.71789	2.64336	3.50712	3.08099	3.63508	3.00926	2.78969	2.81551	2.57209	2.44921	1.23178
megahit_2608789_1873-2949	9	0.514424	0.0031746	1	3.41856	megahit_2608789_1873-2949	3.39835	3.07363	3.38723	4.27889	4.00456	3.91866	3.59345	3.30021	3.53036	2.26227	2.58589	3.56255	3.45123	3.20703	3.2676	3.39473	4.11697	4.10528	4.0465	3.17023	3.47299	3.33531	2.99457	1.11498
megahit_441152_55-429	6	0.389278	0.0126984	1	2.29885	megahit_441152_55-429	2.33537	1.89854	2.22779	3.04755	2.76987	2.46042	2.47408	2.4727	2.40919	1.54962	1.95044	1.98451	2.48436	3.12026	2.35157	2.24375	2.75691	3.28862	2.20092	2.18979	1.77493	1.5389	1.96174	0.820305
megahit_1358901_27-1496	12	0.123153	0.0126984	1	2.18271	megahit_1358901_27-1496	1.78094	2.30625	2.13967	2.16803	2.02157	2.22257	2.36358	2.69228	2.43539	2.14146	1.97532	2.20889	1.80474	1.36979	1.81172	1.88953	2.26855	2.60257	2.27215	2.31473	2.49604	2.22199	2.18909	1.50787
megahit_2864405_278-847	6	0.530027	0.0126984	1	1.41326	megahit_2864405_278-847	1.32125	1.78185	2.01887	1.22914	2.15136	1.84156	1.17872	2.60379	1.10599	1.13289	1.16914	1.35642	1.61722	1.22338	1.50163	1.46005	2.04232	2.11588	1.15008	1.00906	0.945792	0.655859	0.781768	0.86278
megahit_189081_1-1290	12	0.384756	0.0031746	1	1.47936	megahit_189081_1-1290	0.957282	1.34943	1.11687	1.81402	1.4089	1.24118	2.37176	2.10892	2.45746	0.938529	1.28334	1.41619	1.08393	0.732074	1.12139	1.44499	1.62488	1.24561	1.98483	1.92846	2.2243	1.15923	1.14022	0.477848
megahit_427910_282-2042	3	0.45039	0.0126984	1	1.69639	megahit_427910_282-2042	2.19277	1.46749	2.07135	1.55896	1.39254	1.48133	1.08663	0.376886	1.32664	0.999813	1.69717	1.37757	2.41608	2.67017	2.49391	2.10728	1.99923	1.79417	1.62468	1.36576	1.06642	1.76296	1.69534	0.522978
megahit_2090205_551-1219	6	0.426489	0.0126984	1	1.42666	megahit_2090205_551-1219	0.981214	1.51828	1.47826	2.39671	2.41443	2.31494	1.06207	1.01595	1.04532	1.0611	1.2856	1.14123	1.5446	1.46306	1.02379	1.05464	2.06028	1.71993	1.44141	1.33333	1.10155	1.01997	0.835467	0.183175
megahit_3801591_2221-3408	9	0.494128	0.0126984	1	1.27212	megahit_3801591_2221-3408	1.05401	1.85324	0.890126	1.75245	1.78539	1.69608	1.56139	3.08391	1.69347	1.03308	0.91473	0.822127	1.21942	0.966338	0.994309	0.929211	1.56832	1.62094	1.52544	1.17501	1.4674	1.03319	0.732254	0.207067
megahit_606277_577-1488	6	0.243344	0.0126984	1	1.33106	megahit_606277_577-1488	1.25743	0.896417	1.29905	1.31269	1.80293	1.4998	0.865622	1.45675	1.1777	0.779189	1.03798	1.46217	1.50991	1.45547	1.39895	1.62762	1.82777	2.5682	2.03846	1.37625	1.11215	1.01608	1.3341	0.743318
megahit_2214301_2-280	0	0.355397	0.0126984	1	1.15455	megahit_2214301_2-280	1.06697	1.46474	1.58817	1.32149	0.930695	1.06453	0.636426	0.111427	0.917065	0.926272	1.1567	1.55873	2.06922	1.5726	1.44266	0.940249	1.96961	0.844152	0.967606	1.2618	0.908677	1.51478	1.31806	1.43354
megahit_1490505_737-1375	6	0.351721	0.0126984	1	1.67737	megahit_1490505_737-1375	1.86371	1.19705	1.62777	2.07568	2.32557	2.40615	1.60641	0.701336	1.76104	0.605841	1.1273	1.43642	2.04429	2.4294	2.02318	2.025	1.41392	1.73505	1.76234	1.57939	1.28978	1.37318	1.56075	0.384933
megahit_1736425_181-1446	12	0.146007	0.0126984	1	1.02051	megahit_1736425_181-1446	0.926369	1.1037	0.889136	1.106	1.3902	0.95484	1.2483	1.23389	1.21218	1.08386	0.933952	0.946273	0.847632	0.622534	0.615089	0.993433	1.14729	1.00776	1.24292	1.66809	1.06443	1.07832	0.933101	1.50787
megahit_180772_615-1193	3	0.617465	0.0031746	1	1.28101	megahit_180772_615-1193	1.79989	0.638337	1.81095	1.78324	1.76902	1.83117	0.476808	0.427684	0.677111	1.22569	0.854804	1.46861	1.66166	2.23418	1.92253	1.34364	1.20654	2.08288	1.09246	0.769668	0.684656	0.926606	1.20926	0.212377
megahit_2011194_320-1501	6	0.31176	0.0126984	1	1.15344	megahit_2011194_320-1501	1.1258	1.56221	1.16835	1.34128	1.72108	1.75843	1.00273	0.837342	1.22597	0.791446	0.919253	1.16146	1.37984	1.42727	1.11529	1.35468	1.73351	1.14937	0.959603	1.08154	0.898735	0.72199	0.742017	0.520323
megahit_3092311_75-1361	12	0.153322	0.0126984	1	0.951323	megahit_3092311_75-1361	0.79574	0.748158	0.820817	0.688228	0.941218	0.964077	0.828787	1.03234	0.992913	1.12939	0.710075	0.878223	1.04707	0.646395	0.72489	0.928207	1.0638	1.29235	1.52784	1.1855	1.36732	0.846471	1.18695	0.597309
megahit_1575951_156-1016	12	0.230608	0.0126984	1	0.98876	megahit_1575951_156-1016	0.813689	0.689129	1.10894	0.855338	1.02189	0.738933	1.03138	1.18473	1.24804	0.843975	0.974657	1.08881	0.882318	0.639887	0.736073	1.14596	1.09253	1.44908	1.36137	1.10348	1.39914	1.16079	0.838256	0.82296
megahit_3670166_158-757	9	0.263291	0.0126984	1	0.749757	megahit_3670166_158-757	0.51055	0.483214	0.582196	1.35227	1.4662	1.0957	0.724421	1.05692	0.795709	0.241636	0.520119	0.676829	0.388046	0.750512	0.656773	0.890076	1.33492	0.831779	1.14448	0.430137	0.871561	0.420123	0.400996	0.307946
megahit_1358654_2-115	0	0.459015	0.0126984	1	0.924773	megahit_1358654_2-115	1.22851	1.04056	2.01887	0.485938	0.758821	0.837073	1.3854	0	0.299253	1.84029	0.84915	0.763272	1.42103	1.7765	1.42741	0.714469	0.735236	0.120986	0.609056	1.13209	0.69526	1.42531	1.67512	1.08047
megahit_4048355_722-2257	18	0.201922	0.0126984	1	0.677104	megahit_4048355_722-2257	0.507559	0.480468	0.694081	0.288044	0.526147	0.449133	0.796044	0.724277	0.655047	1.00857	0.791485	0.856152	0.646021	0.608435	0.713706	0.553914	0.387817	0.541687	0.803537	1.00047	0.696586	0.920382	0.888468	0.419444
megahit_851404_1-381	0	0.118763	0.0031746	1	0.66548	megahit_851404_1-381	0.78178	0.796205	0.603979	0.677234	0.416241	0.668504	0.466576	0	0.402681	0.381715	0.677285	0.812011	1.03624	0.826431	0.854008	0.641216	0.61135	0.327212	0.587447	0.616116	0.603133	0.725102	0.779676	0.323874
megahit_522734_2-1594	9	0.16884	0.0126984	1	0.667595	megahit_522734_2-1594	0.708987	0.728939	0.711903	0.798169	0.742452	0.85901	0.755117	0.562052	0.706071	0.486774	0.513335	0.594984	0.590741	0.557461	0.559172	0.875024	0.993781	0.486694	0.779527	0.684785	0.83577	0.397561	0.448418	0.23096
megahit_193298_1281-2297	9	0.209032	0.0126984	1	0.78084	megahit_193298_1281-2297	0.576363	0.700111	0.670317	0.815759	1.02072	1.01141	0.601638	0.988097	0.922581	0.316928	0.549517	0.503943	0.915919	0.84053	0.808257	0.872013	0.897725	1.33497	0.85716	0.876487	0.779434	0.543048	0.730162	0.273435
megahit_1982459_1-282	3	0.217939	0.0126984	1	0.776147	megahit_1982459_1-282	1.21056	0.280044	0.967356	0.391389	0.818451	0.789735	0.491133	0.439154	0.484045	0.113814	0.572131	1.02812	1.29313	1.67564	1.85238	0.545886	0.693941	0.639301	1.17569	0.332855	0.562041	0.51893	1.07885	0.217686
megahit_1665675_2-880	3	0.342526	0.0126984	1	0.793716	megahit_1665675_2-880	1.17566	0.705602	0.92082	1.36326	0.706206	1.09801	0.808323	0.245795	0.406818	0.404478	0.599267	0.616135	1.42862	1.61273	1.00346	1.00848	0.688555	0.756163	0.553032	0.520742	0.315485	0.619293	0.788742	0.281399
megahit_1199277_293-1558	6	0.114449	0.0126984	1	0.374299	megahit_1199277_293-1558	0.283196	0.343192	0.329713	0.61127	0.513285	0.293264	0.249659	0.439154	0.296495	0.127822	0.297372	0.289675	0.456334	0.595421	0.41887	0.457581	0.617635	0.350584	0.505812	0.306151	0.388391	0.301866	0.262914	0.244233
megahit_1027110_1-138	6	0.512278	0.0126984	1	0.45124	megahit_1027110_1-138	0.380918	0.286908	0.432686	0.934495	1.04528	0.614238	0.429741	0	0.246849	0	0.234053	0.06989	0.881234	0.896927	1.05429	0.851944	0.134659	0.903271	0.0560235	0.169766	0.573971	0.0591285	0.153425	0
megahit_3917194_3-239	3	0.192469	0.0126984	1	0.501348	megahit_3917194_3-239	0.923378	0.389866	0.971317	0.622264	0.548362	0.626939	0.249659	0	0.359931	0.273154	0.40818	0.407385	0.897493	0.617112	0.541888	0.343186	0.471305	0.467446	0.650673	0.346208	0.233963	0.377333	0.596961	0.260161
megahit_4322447_447-1184	6	0.255385	0.0126984	1	1.42308	megahit_4322447_447-1184	1.44789	1.07213	1.67431	2.07348	1.87659	1.69608	1.36494	1.92703	1.38594	0.458758	1.25281	1.40148	1.64649	1.47825	1.75173	1.58146	1.32504	2.21624	1.44221	1.76442	0.869572	0.616959	0.910784	0.751283
megahit_4395225_48-833	6	0.254899	0.0126984	1	0.805283	megahit_4395225_48-833	1.04703	0.536752	0.802005	1.1016	0.696852	1.16036	0.452251	0.806208	0.60678	0.863236	0.58796	0.713613	1.01781	0.916449	0.860108	0.898103	1.11408	1.23461	0.765121	0.567475	1.25001	0.516596	0.422615	0.390242
megahit_4849982_60-1076	3	0.295921	0.0031746	1	0.733319	megahit_4849982_60-1076	1.1627	0.674029	1.50005	1.106	0.737775	0.698523	0.233288	0.242518	0.302011	0.539304	0.719121	0.826725	0.956025	1.05093	1.05226	1.07672	0.439885	0.81803	0.440185	0.46161	0.280358	0.718878	0.695292	0.424753
megahit_5391740_1-243	3	0.301856	0.0126984	1	0.55214	megahit_5391740_1-243	0.685055	0.163359	0.702002	0.910308	0.831312	0.392558	0.24352	0.317895	0.350278	0.399225	0.398004	0.357726	1.16739	0.92621	0.845874	0.59606	0.383328	1.36934	0.127253	0.386265	0.261137	0.401451	0.611606	0.252197
megahit_5503014_137-511	9	0.263741	0.0031746	1	0.571687	megahit_5503014_137-511	0.466675	0	0.568334	0.294641	0.769344	0.706605	0.632333	0.742302	0.546102	0.0857983	0.401396	0.283238	0.648189	0.630126	0.273486	0.603084	1.04316	1.2566	0.637868	0.969954	0.465274	0.173495	0.264309	0

## Sheet: Tab.6
Tab.6-gene list of identify rhythmic genes in symbiont under DD (Consinor, p-value < 0.02)
IDs	acrophase	amplitude	pvalue	qvalue	Mean	ID	DD24_1_D1	DD24_2_D1	DD24_3_D1	DD6_1_D1	DD6_2_D1	DD6_3_D1	DD12_1_D1	DD12_2_D1	DD12_3_D1	DD18_1_D1	DD18_2_D1	DD18_3_D1	DD24_1_D3	DD24_2_D3	DD24_3_D3	DD6_1_D3	DD6_2_D3	DD6_3_D3	DD12_1_D3	DD12_2_D3	DD12_3_D3	DD18_1_D3	DD18_2_D3	DD18_3_D3
megahit_3557507_3392-3862	6.45795	3.00496	0.00638254	0.999959	22.1944	megahit_3557507_3392-3862	22.531	25.9274	20.1244	22.186	23.8578	24.0465	23.0566	27.6307	22.5488	18.1612	19.9997	20.7665	21.2667	21.4503	23.3591	26.1865	25.3122	27.3346	22.844	20.452	22.3623	21.515	18.1111	17.1839
megahit_956204_1-774	6.39705	0.482525	0.0054103	0.999959	2.85576	megahit_956204_1-774	2.88481	2.72632	2.63176	3.40596	3.29836	3.9048	2.75444	2.57593	3.30419	2.54418	2.09744	2.85905	2.47352	2.71789	2.64336	3.50712	3.08099	3.63508	3.00926	2.78969	2.81551	2.57209	2.44921	1.23178
megahit_2912161_3404-3778	2.64889	1.08295	0.00579554	0.999959	3.50897	megahit_2912161_3404-3778	4.17913	1.4771	3.95458	4.57133	4.23139	4.66567	2.21214	0.494868	2.50021	2.79808	3.29823	2.16475	4.67281	4.53018	3.65292	4.02993	4.27227	3.95404	3.39342	2.94133	2.43043	3.03422	4.41375	1.39638
megahit_2608789_1873-2949	6.52301	0.638318	0.000757186	0.999959	3.41856	megahit_2608789_1873-2949	3.39835	3.07363	3.38723	4.27889	4.00456	3.91866	3.59345	3.30021	3.53036	2.26227	2.58589	3.56255	3.45123	3.20703	3.2676	3.39473	4.11697	4.10528	4.0465	3.17023	3.47299	3.33531	2.99457	1.11498
megahit_2573859_87-797	10.0524	0.505572	0.0057551	0.999959	2.97713	megahit_2573859_87-797	2.38922	2.28154	2.42186	3.13551	3.44918	3.26632	3.24966	3.12979	2.25336	3.04146	2.63112	2.8002	2.56457	2.53135	2.3719	2.27787	3.81174	3.33261	3.46065	3.58129	3.55583	2.81172	2.92483	1.73087
megahit_2134151_794-1930	3.03209	0.837955	0.0107428	0.999959	2.50928	megahit_2134151_794-1930	2.98054	2.78397	3.14069	5.3651	3.19663	3.28363	1.75375	0.829149	1.67968	2.05741	1.73109	2.41396	4.90803	2.72115	2.55287	3.42182	3.48138	2.64519	2.05526	1.67191	1.00345	2.35114	2.25813	0.974278
megahit_684345_236-796	9.27842	0.501914	0.00727492	0.999959	2.02447	megahit_684345_236-796	1.73208	2.35018	1.18518	2.10206	2.28815	1.62565	2.18145	2.83812	2.4616	1.66869	1.45633	1.82634	1.53484	1.60406	1.54128	1.66174	2.98853	2.61907	2.17211	2.71911	2.33101	1.68049	1.73997	2.19544
megahit_441152_55-429	5.9069	0.509512	0.00778089	0.999959	2.29885	megahit_441152_55-429	2.33537	1.89854	2.22779	3.04755	2.76987	2.46042	2.47408	2.4727	2.40919	1.54962	1.95044	1.98451	2.48436	3.12026	2.35157	2.24375	2.75691	3.28862	2.20092	2.18979	1.77493	1.5389	1.96174	0.820305
megahit_1619672_23-577	3.13006	0.596488	0.00835288	0.999959	1.78786	megahit_1619672_23-577	2.00331	2.18544	1.55153	2.72213	2.07886	1.94894	1.13779	0.167141	1.16667	1.2502	1.27881	1.84565	2.42692	2.04764	2.39122	2.36417	2.61776	1.99764	1.95922	1.62803	1.47072	1.42064	1.78461	1.10967
megahit_3362735_123-1511	9.13622	0.365034	0.00249921	0.999959	1.87335	megahit_3362735_123-1511	1.65131	1.84225	1.70599	2.16363	2.66932	2.054	2.87108	2.16955	2.13614	1.25546	1.57958	2.19877	1.78631	1.40992	1.45486	1.95475	2.1321	2.41422	2.08247	2.0019	2.05993	1.80186	1.72115	0.820305
megahit_1853278_1112-1762	6.05217	0.567448	0.00822291	0.999959	2.05591	megahit_1853278_1112-1762	1.73507	2.2884	2.31789	2.37692	2.8143	2.85067	2.9427	1.99422	1.78035	1.6862	1.07416	1.58816	1.976	1.45222	1.73648	2.07116	2.50375	2.81018	2.06167	1.91034	2.06987	1.46032	1.56493	1.08843
megahit_2212242_604-1488	9.852	0.588694	0.00180987	0.999959	2.12647	megahit_2212242_604-1488	1.78094	1.53475	1.52183	2.53963	2.5103	2.15676	2.43111	1.79922	2.86979	0.838722	1.72544	1.80151	1.72778	1.70384	1.92558	2.01396	2.92568	2.36473	2.82359	2.75726	2.94607	1.99247	1.8941	0.485812
megahit_2864405_278-847	4.03022	0.555483	0.00479763	0.999959	1.41326	megahit_2864405_278-847	1.32125	1.78185	2.01887	1.22914	2.15136	1.84156	1.17872	2.60379	1.10599	1.13289	1.16914	1.35642	1.61722	1.22338	1.50163	1.46005	2.04232	2.11588	1.15008	1.00906	0.945792	0.655859	0.781768	0.86278
megahit_1305344_1388-2683	4.12381	0.668645	0.0196627	0.999959	1.57554	megahit_1305344_1388-2683	1.8308	1.64869	1.43371	2.61659	2.56058	2.47081	0.822647	1.01432	0.868799	1.14514	1.19514	1.06674	1.74296	2.28299	1.6582	3.184	1.83226	2.15988	1.26133	0.969	1.53501	1.36073	1.21694	0.475193
megahit_189081_1-1290	11.2474	0.549583	0.0166079	0.999959	1.47936	megahit_189081_1-1290	0.957282	1.34943	1.11687	1.81402	1.4089	1.24118	2.37176	2.10892	2.45746	0.938529	1.28334	1.41619	1.08393	0.732074	1.12139	1.44499	1.62488	1.24561	1.98483	1.92846	2.2243	1.15923	1.14022	0.477848
megahit_374004_2-583	9.35412	0.39297	0.00938006	0.999959	1.49258	megahit_374004_2-583	1.3392	1.08723	1.25944	1.71068	1.41241	1.69493	1.1869	1.64683	1.58177	0.665375	1.36701	1.32883	1.27036	0.966338	1.08886	2.00593	1.82418	1.80929	1.98803	1.97615	1.64768	1.18646	1.58027	0.846852
megahit_3801591_2221-3408	8.24077	0.502454	0.00100735	0.999959	1.27212	megahit_3801591_2221-3408	1.05401	1.85324	0.890126	1.75245	1.78539	1.69608	1.56139	3.08391	1.69347	1.03308	0.91473	0.822127	1.21942	0.966338	0.994309	0.929211	1.56832	1.62094	1.52544	1.17501	1.4674	1.03319	0.732254	0.207067
megahit_606277_577-1488	5.52571	0.32085	0.0152102	0.999959	1.33106	megahit_606277_577-1488	1.25743	0.896417	1.29905	1.31269	1.80293	1.4998	0.865622	1.45675	1.1777	0.779189	1.03798	1.46217	1.50991	1.45547	1.39895	1.62762	1.82777	2.5682	2.03846	1.37625	1.11215	1.01608	1.3341	0.743318
megahit_2214301_2-280	22.5188	0.387069	0.00892771	0.999959	1.15455	megahit_2214301_2-280	1.06697	1.46474	1.58817	1.32149	0.930695	1.06453	0.636426	0.111427	0.917065	0.926272	1.1567	1.55873	2.06922	1.5726	1.44266	0.940249	1.96961	0.844152	0.967606	1.2618	0.908677	1.51478	1.31806	1.43354
megahit_768723_416-2710	8.27141	0.168114	0.00729715	0.999959	1.18625	megahit_768723_416-2710	1.20957	0.970546	1.00993	1.41384	1.33875	1.16959	1.45498	1.32074	1.16667	1.0681	0.961089	1.14583	1.13379	1.26025	1.02176	1.35267	1.31517	1.46696	1.1997	1.33905	0.956397	1.08376	1.0663	1.01941
megahit_188121_332-1432	2.93664	0.360463	0.000570797	0.999959	1.0581	megahit_188121_332-1432	1.26441	1.31786	1.11489	1.69089	1.29666	1.42591	1.12961	0.771797	0.681248	1.26071	0.722513	0.851554	1.27904	1.56393	1.11224	1.28243	1.07458	1.61131	0.938794	0.735333	0.676702	1.07054	0.854296	0.390242
megahit_1134188_1-1461	5.60576	0.281267	0.0143207	0.999959	1.33768	megahit_1134188_1-1461	1.23449	1.45376	1.27727	1.61393	1.78656	1.30699	1.31173	0.783268	1.39973	1.00507	0.853673	1.15778	1.55977	1.3481	1.61143	1.51724	1.37711	1.73642	1.40939	1.73485	1.10088	1.118	1.00702	0.483157
megahit_180772_615-1193	1.43238	0.665213	0.00342504	0.999959	1.28101	megahit_180772_615-1193	1.79989	0.638337	1.81095	1.78324	1.76902	1.83117	0.476808	0.427684	0.677111	1.22569	0.854804	1.46861	1.66166	2.23418	1.92253	1.34364	1.20654	2.08288	1.09246	0.769668	0.684656	0.926606	1.20926	0.212377
megahit_2011194_320-1501	4.51899	0.387386	0.0104038	0.999959	1.15344	megahit_2011194_320-1501	1.1258	1.56221	1.16835	1.34128	1.72108	1.75843	1.00273	0.837342	1.22597	0.791446	0.919253	1.16146	1.37984	1.42727	1.11529	1.35468	1.73351	1.14937	0.959603	1.08154	0.898735	0.72199	0.742017	0.520323
megahit_220714_468-3197	4.24632	0.371435	0.00317717	0.999959	0.927011	megahit_220714_468-3197	1.00116	0.686383	0.990129	1.24893	1.41592	1.28967	0.644612	0.458818	0.617812	0.626853	0.599267	0.878223	1.04599	1.39691	1.04718	1.37575	1.52883	1.37622	0.906781	0.761084	0.618377	0.97951	0.707148	0.350422
megahit_84550_88-1593	8.02499	0.206625	0.0154761	0.999959	0.954894	megahit_84550_88-1593	0.924375	0.945836	0.831708	1.14998	1.24521	1.06337	1.02319	0.98482	1.25631	0.975299	0.663717	0.661196	1.15005	0.843784	0.796057	1.03959	1.45342	1.049	1.16289	1.09108	1.22085	0.895485	0.822216	0.491121
megahit_2208629_283-1494	4.01555	0.227754	0.014703	0.999959	1.00581	megahit_2208629_283-1494	1.03307	1.41395	1.11786	0.989466	1.04762	1.10263	0.961802	0.586631	0.857766	0.786193	0.807315	0.757754	1.22809	1.15071	0.883491	1.32859	1.46778	0.8689	1.05644	0.958509	0.680016	0.837913	0.799203	0.684915
megahit_1109902_3-1421	2.47718	0.404189	0.00772955	0.999959	0.854209	megahit_1109902_3-1421	1.13577	0.557343	1.1535	1.33688	0.813774	1.34509	0.388813	0.262182	0.540586	0.670628	0.757564	0.701658	1.07742	1.09432	1.18239	0.982395	0.886054	1.13287	0.516217	0.644728	0.552762	0.641077	0.797808	0.0424753
megahit_2456398_3599-4420	9.38556	0.164026	0.0197181	0.999959	0.763326	megahit_2456398_3599-4420	0.745882	0.544988	0.601008	0.85094	0.771682	0.890184	0.961802	0.56369	0.830185	0.786193	0.431925	0.564637	0.677455	0.65724	0.71879	0.925197	0.804361	0.877149	0.919586	0.956601	1.11812	1.11722	0.748294	0.748628
megahit_3810464_1-1410	20.8955	0.282574	0.00857898	0.999959	0.741719	megahit_3810464_1-1410	0.925372	0.579308	0.901018	0.549703	0.470024	0.812827	0.364257	0.339197	0.580578	0.880746	1.15105	0.980299	0.776093	1.00538	0.886541	0.616129	0.60776	0.373957	0.711499	0.565568	0.646214	1.07209	0.997957	0.435372
megahit_1585571_2-205	1.83433	0.36476	0.0159894	0.999959	0.706179	megahit_1585571_2-205	1.28734	0.517533	0.91884	0.633258	0.777528	0.8313	0.386767	0.0753772	0.584715	0.474517	0.368606	0.473596	1.29096	1.48909	0.923142	0.665299	0.821418	0.95139	0.529022	0.345254	0.776783	0.95617	0.3466	0.4513
megahit_4048355_722-2257	16.2398	0.210396	0.00255327	0.999959	0.677104	megahit_4048355_722-2257	0.507559	0.480468	0.694081	0.288044	0.526147	0.449133	0.796044	0.724277	0.655047	1.00857	0.791485	0.856152	0.646021	0.608435	0.713706	0.553914	0.387817	0.541687	0.803537	1.00047	0.696586	0.920382	0.888468	0.419444
megahit_989680_1100-1837	5.27621	0.434016	0.00994375	0.999959	0.802241	megahit_989680_1100-1837	0.688046	0.17846	0.6119	1.27311	1.36798	1.16382	0.642565	0.419491	0.670216	0.262648	0.582307	0.379797	0.836793	0.991283	1.07869	1.34866	1.86816	1.18374	0.846756	0.508343	0.633621	0.760112	0.536986	0.0424753
megahit_3130737_206-1993	3.73789	0.154804	0.0174681	0.999959	0.721724	megahit_3130737_206-1993	0.866539	0.693247	0.819827	1.06203	0.928357	0.943295	0.540246	0.673479	0.706071	0.560316	0.511073	0.734764	0.809694	0.956577	0.766574	0.738552	0.964156	0.743789	0.914784	0.610394	0.562703	0.827021	0.613001	0.310601
megahit_851404_1-381	23.2662	0.160445	0.0178043	0.999959	0.66548	megahit_851404_1-381	0.78178	0.796205	0.603979	0.677234	0.416241	0.668504	0.466576	0	0.402681	0.381715	0.677285	0.812011	1.03624	0.826431	0.854008	0.641216	0.61135	0.327212	0.587447	0.616116	0.603133	0.725102	0.779676	0.323874
megahit_522734_2-1594	7.04784	0.197977	0.00876288	0.999959	0.667595	megahit_522734_2-1594	0.708987	0.728939	0.711903	0.798169	0.742452	0.85901	0.755117	0.562052	0.706071	0.486774	0.513335	0.594984	0.590741	0.557461	0.559172	0.875024	0.993781	0.486694	0.779527	0.684785	0.83577	0.397561	0.448418	0.23096
megahit_674840_612-1634	2.37495	0.381313	0.00209727	0.999959	0.660476	megahit_674840_612-1634	1.03606	0.631473	0.91686	1.09941	0.817281	0.8186	0.425648	0.211384	0.616433	0.14183	0.347123	0.519577	1.15872	1.05527	1.13868	0.831875	1.86637	0.731415	0.573041	0.39008	0.356578	0.826243	0.414944	0.0292018
megahit_2353068_180-1460	2.71316	0.282321	0.01125	0.999959	0.705264	megahit_2353068_180-1460	0.984205	0.514788	0.99805	1.05103	1.01371	0.752788	0.323329	0.386718	0.6647	0.17685	0.470368	0.5582	1.03624	0.825346	0.835707	0.783708	0.996474	0.670922	0.662678	0.577013	0.451356	0.71032	0.590685	0.191139
megahit_193298_1281-2297	7.15481	0.225777	0.00969194	0.999959	0.78084	megahit_193298_1281-2297	0.576363	0.700111	0.670317	0.815759	1.02072	1.01141	0.601638	0.988097	0.922581	0.316928	0.549517	0.503943	0.915919	0.84053	0.808257	0.872013	0.897725	1.33497	0.85716	0.876487	0.779434	0.543048	0.730162	0.273435
megahit_745537_1322-2902	2.94258	0.495749	0.00549299	0.999959	0.817618	megahit_745537_1322-2902	1.01312	1.1092	1.25647	1.44462	0.89445	1.42245	0.450205	0.46865	0.387512	0.765181	0.516727	0.537969	1.11428	1.0531	0.915008	1.08776	1.03687	1.12187	0.537025	0.288983	0.160394	0.591285	0.631133	0.116807
megahit_1570188_4690-5748	3.857	0.189524	0.00796192	0.999959	0.557063	megahit_1570188_4690-5748	0.537474	0.623236	0.676258	0.765187	0.735436	0.711223	0.223056	0.350668	0.417851	0.21362	0.477152	0.639125	0.640602	0.498895	0.711673	0.751597	0.720873	0.941766	0.509814	0.676202	0.448705	0.367997	0.668094	0.116807
megahit_1027110_251-796	4.33323	0.427133	0.00948193	0.999959	0.538543	megahit_1027110_251-796	0.448726	0.19356	0.530709	1.07962	1.03008	0.893647	0.433834	0.0278568	0.217889	0.17685	0.315463	0.229901	0.816198	0.721229	1.03498	0.994436	0.665214	1.0655	0.324936	0.193609	0.551436	0.580393	0.246177	0
megahit_2650047_486-2801	23.7149	0.308247	0.0175189	0.999959	0.4742	megahit_2650047_486-2801	0.82765	0.210033	0.876264	0.540908	0.211628	0.865937	0.239427	0.0802931	0.397165	0.654869	0.524641	0.463481	0.629762	0.860052	1.03193	0.359241	0.236999	0.155357	0.366554	0.166904	0.218719	0.382779	0.345205	0.159283
megahit_1363269_2386-2943	3.96467	0.307425	0.0192802	0.999959	0.535488	megahit_1363269_2386-2943	0.815684	0.3075	0.733686	0.560697	0.620853	0.684668	0.601638	0.304786	0.550239	0.173348	0.134552	0.415661	0.672036	0.988029	0.828591	0.584018	0.80077	1.0435	0.387363	0.504528	0.141836	0.189056	0.354969	0
megahit_1027110_1-138	4.16951	0.466956	0.00774867	0.999959	0.45124	megahit_1027110_1-138	0.380918	0.286908	0.432686	0.934495	1.04528	0.614238	0.429741	0	0.246849	0	0.234053	0.06989	0.881234	0.896927	1.05429	0.851944	0.134659	0.903271	0.0560235	0.169766	0.573971	0.0591285	0.153425	0
megahit_3954956_3-377	3.13077	0.206228	0.0163314	0.999959	0.351449	megahit_3954956_3-377	0.419808	0.0700111	0.431696	0.787175	0.539008	0.565746	0.263984	0.165502	0.091017	0.344944	0.229531	0.824885	0.269898	0.599759	0.456487	0.482668	0.546714	0.702544	0.45219	0.12494	0.147801	0.346991	0.112976	0.164592
megahit_2294051_339-809	3.57422	0.345219	0.00477663	0.999959	0.405355	megahit_2294051_339-809	0.651151	0.643828	0.253473	0.899314	0.826635	0.833609	0.167804	0	0.434399	0	0.273628	0.0818448	0.494271	0.214742	0.763523	0.615126	0.632896	0.206226	0.392965	0	0.151115	0.276192	0.255243	0
megahit_5164331_343-573	17.9273	2.16181	0.00875034	0.999959	8.05999	megahit_5164331_343-573	7.35312	6.96542	8.37649	6.38315	4.24659	5.50967	7.09482	7.1592	7.52683	9.99113	9.91504	7.69801	8.15548	5.55184	9.63707	6.81655	6.61264	6.89895	8.51397	6.55219	8.74875	8.54873	11.4218	11.0569
megahit_5183766_3-314	21.9858	0.911702	0.0148992	0.999959	2.9245	megahit_5183766_3-314	3.19892	1.52103	3.52387	3.83913	2.63541	2.65092	1.77217	2.52678	2.40368	3.98349	2.61982	3.28391	4.05823	3.89464	4.36357	2.43642	2.4481	2.66582	1.92801	1.46685	1.70203	5.10528	3.21913	3.65022
megahit_4932159_148-477	2.79866	1.43495	0.00489088	0.999959	3.20431	megahit_4932159_148-477	4.24495	2.99675	4.44271	4.0766	5.15858	4.04912	1.91542	1.35843	2.06581	1.4183	2.7702	3.04573	3.59105	3.75039	3.78813	4.96315	4.79834	3.10714	2.40741	1.81306	1.41703	2.26555	2.4004	0.745973
megahit_4932159_488-883	3.22245	0.846134	0.0159782	0.999959	1.86263	megahit_4932159_488-883	2.56472	3.26307	2.60404	2.83867	3.27848	2.70519	1.04775	1.17162	1.63555	1.42705	1.92783	1.4401	2.55807	1.70492	1.83815	2.55884	2.75153	1.82029	1.26613	0.948018	1.02069	2.72925	1.42894	0.233614
megahit_4654576_747-911	11.3274	0.959376	0.00864796	0.999959	1.84724	megahit_4654576_747-911	0.902437	0.959564	1.65352	0.670638	2.09874	1.41436	1.55525	4.02776	2.89324	1.46733	1.75936	1.05479	0.920255	2.04547	1.19358	2.19358	3.10433	2.26849	3.03808	2.91558	3.31392	2.80705	1.54331	0.18583
megahit_5491553_2-208	5.93736	0.589194	0.0153764	0.999959	1.32743	megahit_5491553_2-208	1.73408	0.573817	1.02973	1.95914	1.95142	1.12687	1.5266	1.04545	1.23562	1.01382	1.03911	0.933399	1.32131	1.19626	1.57178	1.61759	2.20481	2.34273	1.30375	1.07677	0.995501	1.33506	0.785952	0.445991
megahit_4395225_48-833	4.81341	0.28343	0.0135542	0.999959	0.805283	megahit_4395225_48-833	1.04703	0.536752	0.802005	1.1016	0.696852	1.16036	0.452251	0.806208	0.60678	0.863236	0.58796	0.713613	1.01781	0.916449	0.860108	0.898103	1.11408	1.23461	0.765121	0.567475	1.25001	0.516596	0.422615	0.390242
megahit_5033563_299-1297	9.97752	0.182523	0.00398054	0.999959	0.715766	megahit_5033563_299-1297	0.552431	0.329464	0.69111	0.903712	0.707375	0.95484	0.751024	0.881586	0.990155	0.936778	0.366344	0.648321	0.446578	0.540108	0.625256	0.933225	0.736134	0.665423	0.749115	0.998566	0.841073	0.642633	0.622764	0.430063
megahit_4849982_60-1076	0.35178	0.384361	0.000511806	0.999959	0.733319	megahit_4849982_60-1076	1.1627	0.674029	1.50005	1.106	0.737775	0.698523	0.233288	0.242518	0.302011	0.539304	0.719121	0.826725	0.956025	1.05093	1.05226	1.07672	0.439885	0.81803	0.440185	0.46161	0.280358	0.718878	0.695292	0.424753
megahit_5391740_1-243	2.0875	0.302054	0.00710274	0.999959	0.55214	megahit_5391740_1-243	0.685055	0.163359	0.702002	0.910308	0.831312	0.392558	0.24352	0.317895	0.350278	0.399225	0.398004	0.357726	1.16739	0.92621	0.845874	0.59606	0.383328	1.36934	0.127253	0.386265	0.261137	0.401451	0.611606	0.252197
megahit_5503014_137-511	6.5092	0.326151	0.0097679	0.999959	0.571687	megahit_5503014_137-511	0.466675	0	0.568334	0.294641	0.769344	0.706605	0.632333	0.742302	0.546102	0.0857983	0.401396	0.283238	0.648189	0.630126	0.273486	0.603084	1.04316	1.2566	0.637868	0.969954	0.465274	0.173495	0.264309	0
