# Supplementary material for: Diel transcriptional responses of coral-Symbiodiniaceae holobiont to elevated temperature
Source: Commun Biol. 2024 Jul 19;7:882. doi: 10.1038/s42003-024-06542-6 (PMC11271600; doi:10.1038/s42003-024-06542-6)
Supplement: Supplementary file 7 — Supplementary Data 4 [file 42003_2024_6542_MOESM7_ESM.xlsx]

## Sheet: Sheet1
Tab.1-list of clock genes (C) or clock-controlled genes (CCG)identified in coral and symbiont
Gene	Proteins	Functions	DD_1_24	DD_1_6	DD_1_12	DD_1_18	DD_2_24	DD_2_6	DD_2_12	DD_2_18	LD_1_24	LD_1_6	LD_1_12	LD_1_18	LD_2_24	LD_2_6	LD_2_12	LD_2_18	LD_3_24	LD_3_6	LD_3_12	LD_3_18	HLD_1_24	HLD_1_6	HLD_1_12	HLD_1_18	HLD_2_24	HLD_2_6	HLD_2_12	HLD_2_18	HLD_3_24	HLD_3_6	HLD_3_12	HLD_3_18	HOST_OR_SYMBIONT	C_OR_CCG
CRY1	Cryptochrome	Circadian rhythm	0.22238	1.35798	27.1625	6.13296	0.390951	1.54561	22.0509	6.1606	0.483565	4.47125	41.8465	11.7244	0.397069	1.71393	41.1346	10.5836	0.793893	2.76116	37.0497	14.4685	0.31516	0.674841	16.8088	4.48063	0.360149	0.911799	51.4527	5.65705	1.66048	2.36797	42.3692	12.0617	HOST	C
CRY1	Cryptochrome	Circadian rhythm	2.00052	4.5439	0.608357	0.516403	1.1993	5.16393	0.636121	0.607161	1.1014	2.49804	0.485633	0.409056	1.41157	3.39415	0.589495	0.587072	1.4442	2.3361	1.13922	0.741632	1.21611	2.58828	0.832305	0.70287	0.795126	3.51356	0.595622	0.591086	0.853231	1.36679	0.197715	0.548608	HOST	C
CRY1	Cryptochrome	Circadian rhythm	0.0708962	0.390584	8.48882	2.85661	0.0837734	1.0389	6.46353	3.9728	0.395956	2.45765	18.74	5.2961	0.165948	1.08426	13.1895	3.29592	0.125703	1.30069	26.1491	1.8749	0.0824169	0.275527	6.57669	1.69185	0.0717782	0.6066	14.307	2.32727	0.894207	0.804851	15.3646	10.311	HOST	C
CIPC	CLOCK-interacting pacemaker-like-yes	Circadian rhythm	0.765562	43.1262	13.7378	0.764522	0.723198	78.8568	12.559	0.45666	0.813881	64.2167	51.8603	0.660922	0.58385	56.3805	26.1129	1.67927	1.26152	53.5076	41.3536	2.22639	0.594867	56.2189	18.7546	1.49615	0.706291	44.3485	17.7017	0.607713	4.06075	42.4868	36.0851	0.863643	HOST	C
BMAL1	Aryl hydrocarbon receptor nuclear translocator-like protein 1	Circadian rhythm	3.52733	3.85967	5.80933	4.34833	5.55867	3.247	2.45367	1.69667	4.52267	6.13967	6.77267	5.73133	5.33933	8.82	8.734	8.40567	5.98667	5.78	7.752	6.57067	6.52033	4.314	4.42533	5.717	4.22467	3.993	7.35667	3.15267	5.93667	5.39067	5.894	3.923	HOST	C
CLOCK	Circadian locomoter output cycles kaput protein	Circadian rhythm	0.140333	0.171	0.028	0.304333	0.254333	0.0646667	0.0136667	0.413667	0.0243333	0.102667	0	0.984667	0.047	0	0	0.063	0	0	0.0173333	0.709	0.091	0	0.0193333	0.207333	0.647	0.482	0	1.095	0.0593333	0.128667	0.0836667	0.567	HOST	C
phrB	Deoxyribodipyrimidine photolyase	Circadian rhythm	0.330379	2.36778	1.2917	0.160023	0.181565	2.20391	1.07122	0.1024	0.561578	3.13083	2.04347	0.233173	0.702844	4.2457	2.90619	0.21455	0.141621	1.55362	1.4106	0.106711	0.153651	1.1851	0.258946	0.0899498	0.143982	1.21046	1.04668	0.102218	0.10133	0.471709	0.164368	0.131039	HOST	C
TSPO	Translocator protein	Signaling and cellular processes	28.9869	40.5104	16.8369	20.3568	21.9129	42.1881	14.5912	18.0117	20.41	42.1423	16.6236	21.8627	21.4981	38.1958	17.805	16.4935	14.3992	21.4212	20.7143	20.7762	30.3956	38.5365	16.435	14.7608	27.3013	48.6118	17.3967	28.5379	24.4384	31.3914	14.5203	14.3836	HOST	CCG
ANP1	Atrial natriuretic peptide receptor 1	Signaling and cellular processes	0.0616573	3.30877	3.88964	0.0272343	0.029065	3.24631	3.58577	0	0	2.79718	8.16873	0.0544219	0.0468328	3.57285	7.95097	0.234898	0	1.80349	3.32525	0.427842	0	1.17813	1.88846	0.282036	0	2.13026	4.5386	0.107773	0.264293	2.01012	2.16144	0.0678234	HOST	CCG
TEF	Thyrotroph embryonic factor-like	Transcription factors	11.2338	13.9802	0.449918	0.194938	8.88686	25.0628	0.144006	0.389862	6.23693	10.3362	0.889881	0.187226	5.85701	22.6727	0.433971	0.279175	7.51851	14.8965	0.702919	0.163718	4.71035	15.228	0.693261	0.143954	4.70691	13.6888	0.824334	0.122034	1.77312	12.3574	0.873969	0.166929	HOST	CCG
HEY	Hairy and enhancer of split	Transcription factors	0.404979	0.426589	2.3362	9.04911	0.59112	0.42896	1.16235	5.97452	0.212816	0.417689	2.07117	10.6621	0.202558	0.487235	4.2652	14.6773	1.66056	0.812842	1.41398	7.05871	0.301195	0.387867	1.05904	5.73832	0.151049	0.246812	2.54752	4.58072	6.89931	0.49991	0.650936	4.71247	HOST	CCG
UTP18	U3 small nucleolar RNA-associated protein 18	Translation	2.52074	3.76343	0.2346	0.19532	2.78186	8.23816	1.14573	0.261812	2.85761	3.94272	0.378368	0.140748	2.17036	7.86116	0.213663	0.172964	1.78082	5.10799	0.382989	0.1101	1.60496	6.3361	0.120258	0.131288	1.68802	4.56075	0.361872	0.0826757	0.620244	4.06681	0.38939	0.173782	HOST	CCG
CBM21	Carbohydrate/starch-binding module (family 21)	Carbohydrate metabolism	3.41216	18.9502	36.7378	4.14791	1.32115	33.1722	11.7192	1.79834	1.69559	33.2835	49.628	2.59586	1.23201	29.3332	33.7473	4.31831	3.5027	20.574	30.6804	3.98552	2.06048	13.3767	25.5824	6.83387	1.45744	22.3158	28.5993	4.521	6.4701	12.7033	14.5721	3.2357	HOST	CCG
SCD	Stearoyl-CoA desaturase (Delta-9 desaturase)	Lipid metabolism	0.26131	1.33419	4.68034	1.233	4.56831	3.32917	2.09231	0.0728922	2.89964	10.1262	4.54808	2.83932	1.73842	8.83551	4.3682	2.41338	0.469388	5.77256	2.62323	0.266831	2.23203	2.64082	0.294843	0.213063	0.197396	0.417324	1.82536	0.0188907	0.804593	1.87428	1.45657	0.117975	HOST	CCG
TDH	Threonine 3-dehydrogenase	Amino acid metabolism	1.2499	3.38488	2.94183	1.02358	1.84782	3.04366	1.37987	0.970573	1.92806	3.25316	2.92197	1.72185	1.55035	3.73223	4.55153	2.73996	1.46986	5.80386	4.79596	1.65622	2.12004	3.06939	2.69962	2.56396	1.08937	2.8464	4.13484	1.29015	1.34233	4.18291	2.49325	1.00199	HOST	CCG
PRODH	Proline dehydrogenase	Amino acid metabolism	0.448062	2.00774	1.31392	0.410255	1.1298	2.28347	0.976676	0.316464	0.936313	4.34919	2.6444	0.828372	0.80368	4.17346	2.33429	1.26038	1.2828	3.51581	2.93452	1.20629	0.681079	1.48561	0.976796	0.311732	0.41993	1.56874	1.88651	0.274577	1.44356	3.73563	2.45368	0.474345	HOST	CCG
PNPO	Pyridoxamine-phosphate oxidase	Metabolism of cofactors and vitamins	1.39022	3.67091	0.961571	0.570644	1.3378	4.98373	0.810047	0.740288	2.03382	4.58988	1.63494	1.13295	1.22114	5.46293	1.55861	1.04602	1.90626	3.67285	1.86259	1.38607	2.00405	3.41887	0.978158	0.603787	1.18527	3.1415	1.5807	0.905002	2.0304	4.04561	0.777432	0.320209	HOST	CCG
SOUL	SOUL heme-binding protein	Metabolism of cofactors and vitamins	0.423822	13.368	33.6487	2.11493	1.06131	17.8201	15.9447	1.12955	0.353914	26.3879	50.3809	3.4551	0.840564	28.6651	69.0579	6.95921	0.252644	4.91663	18.7355	1.80097	0.772236	8.47532	1.2594	0.27602	0.247516	9.87845	27.4642	0.44412	0.160063	1.23434	0.781653	2.47346	HOST	CCG
Heme2	Heme-binding protein 2-like	Metabolism of cofactors and vitamins	0.037312	1.92476	9.26427	0.108394	0.249609	2.99526	1.87403	0.164043	0.175671	7.04149	13.1634	0.691285	0.152087	6.82181	19.1604	1.17405	0.0391264	1.39738	6.07081	0.433343	0.162476	1.38931	0.783138	0.0967863	0.117723	3.02081	5.82376	0.109754	0	0.169653	0.314583	0.653672	HOST	CCG
PTK7	PTK7 protein tyrosine kinase 7 [EC:2.7.10.1]	Protein kinases	0.569235	6.14338	0.680996	0.27757	0.313499	6.78643	0.375495	0.35485	0.175154	5.20499	1.33639	0.331178	0.181318	3.97832	0.701881	0.164758	0.333043	2.09304	1.02258	0.51901	0.483899	3.77808	1.20852	1.1392	0.32725	3.43609	0.596675	0.504948	0.133886	0.667912	1.39666	0.129119	HOST	CCG
LX3	legumain-like isoform X3	Protease	12.5263	5.7446	17.3381	17.593	5.80087	9.16914	5.76008	19.3935	5.13098	10.6125	26.7877	20.9366	5.83978	13.379	19.5518	6.60908	1.5133	9.54283	41.9694	11.1478	3.65786	6.06894	24.5303	13.7797	1.60451	9.83646	12.1355	22.9326	17.3337	4.37593	4.12664	23.3825	HOST	CCG
LON	ATP-dependent protease La	Protease	0.0890838	0.417653	1.76547	0.199207	0.210091	0.849371	2.46668	0.127224	0.195277	0.627215	3.15523	0.306456	0.231626	1.11862	3.70473	0.333989	0.213642	0.921553	2.87101	0.896656	0.140048	0.69926	2.08808	0.560843	0.236319	1.18051	3.54502	0.280262	0.210373	0.702621	3.1049	0.919373	HOST	CCG
WHT	ABC-type multidrug transport system, ATPase component	Transporter	2.0459	2.58286	2.48104	2.13491	2.20758	2.48594	0.762503	1.2938	1.60677	3.44719	2.11206	1.54753	1.6863	3.64478	2.42413	1.73068	1.06744	2.12184	1.29681	0.420224	1.50585	1.88207	0.762724	0.720679	1.7725	2.36611	2.47542	1.58637	1.97842	1.42119	0.72291	1.25437	HOST	CCG
Ang1	Angiopoietin-1 receptor, partial	Signaling and cellular processes	0.0684341	1.98404	10.9112	0.741677	0.479764	7.35919	5.1421	0.0735203	0.170097	8.16502	15.6902	0.824112	0.281843	9.48035	19.3571	2.85058	0.275855	2.5394	6.52354	0.339209	0.148466	2.35129	0.520155	0.0240167	0.0605306	2.28232	9.49004	0.0495037	0.0626617	0.216798	0.199133	0.655752	HOST	CCG
DHRS12	Dehydrogenases with different specificities (related to short-chain alcohol dehydrogenases)	Signaling and cellular processes	0.936671	2.93691	0.877207	0.386788	1.80396	2.76643	0.871646	0.0894117	0.917563	4.67339	1.34551	0.600161	1.34679	6.08395	2.32406	0.982772	1.13017	3.59618	1.92466	0.978583	1.55094	1.97341	1.15416	0.701258	1.72342	4.04979	2.48693	0.399051	1.51234	3.17464	0.719676	0.66644	HOST	CCG
Un	Un	UN	0.881879	2.79087	0.537117	0.518161	0.154455	7.04898	0.355081	1.23381	0.187147	1.8089	0.725548	0.0441302	0.269389	1.55149	0.684464	0.250454	0.265831	1.76419	0.845838	0.034032	0.783495	3.33378	0.256679	0.0440357	0.0533835	1.59201	0.299151	0.318465	0.092953	0.344807	0.171137	0	HOST	CCG
Un	Un	UN	0.58711	14.8368	3.12294	0.0897851	0.626325	17.1861	3.47884	0.26185	0.388216	16.5042	11.8864	0.240376	0.250183	17.653	9.38256	0.146609	0.677204	12.0292	11.4322	0.484548	0.32407	8.5443	3.76693	0.820826	0.856518	17.5479	3.56614	0.184386	0.991934	17.7273	6.74338	0.465627	HOST	CCG
APA1	Aspartic proteinase A1	Protease	0.705073	1.37167	1.45515	0.740022	1.52369	1.29326	1.90621	1.14819	0.943848	0.604555	1.88546	1.24791	0.60915	1.24386	1.59588	0.967166	0.922176	1.56596	1.83966	1.55766	0.364397	0.972457	2.18382	1.47776	1.10802	0.795316	1.73913	1.53435	1.35654	0.904273	1.4286	1.18389	SYMBIONT	CCG
ARSB	N-acetylgalactosamine 4-sulfatase	Polysaccharide metabolism	0.479452	0.923698	0.131353	0.238294	0.593155	0.814738	0.419443	0.36953	0.815578	1.13102	0.326913	0.501582	0.498225	1.61176	0.411631	0.100388	0.472395	1.55577	0.849683	0.298429	0.199651	0.829711	0.479665	0.376134	0.630922	1.00804	0.31921	0.364191	0.856076	0.906105	0.47393	1.3095	SYMBIONT	CCG
BMY1	Beta-amylase	starch metabolism	1.12626	1.25384	0.435455	0.606625	1.02746	1.08217	0.328801	0.446408	1.02728	1.09173	0.321059	0.458878	0.779739	1.05771	0.299609	0.676069	0.843482	1.41021	0.49451	0.397444	0.458531	0.394942	0.214746	0.503037	0.626286	0.824697	0.258573	0.263352	0.465729	0.494486	0.424046	0.293893	SYMBIONT	CCG
P4H	Prolyl 4-hydroxylase	Post-translational modification	0.861463	0.911762	0.417822	0.336176	1.11756	1.14322	0.439899	0.423463	1.06098	1.00023	0.333954	0.332102	0.643536	0.793116	0.500703	0.5293	0.460896	0.99172	0.534143	0.187934	0.468169	0.823741	0.281261	0.397419	0.948762	0.620676	0.179912	0.440504	0.601661	0.239196	0.294422	0.652181	SYMBIONT	CCG
SLC	Solute carrier family	Transporter	1.27114	1.38342	1.88378	1.33013	1.27521	1.63678	2.45806	2.12075	1.3439	1.80787	1.74051	1.5454	0.902043	1.02273	1.85293	1.14179	1.1936	1.41067	1.9591	2.04606	0.819381	1.2357	2.4229	2.22667	1.0424	1.03935	1.67676	1.84446	1.60575	1.43273	2.33521	3.00526	SYMBIONT	CCG
